# Supplementary material for: Gluten-specific antibodies of celiac disease gut plasma cells recognize long proteolytic fragments that typically harbor T-cell epitopes
Source: Sci Rep. 2016 May 5;6:25565. doi: 10.1038/srep25565 (PMC4857092; doi:10.1038/srep25565)
Supplement: Supplementary Table 1 [file srep25565-s2.xls]

## Sheet: 1002-1E01
Sequence	Modifications	Proteins	Protein name (of one protein hit)	Mass	PEP	Score	Intensity			Count of matches
TQQPQQPFPQ(de)QPQQPFPQ	Deamidation (NQ)	M9TK56;B6DQB5;B6UKN0;F4YT72;F2X323	F4YT72_WHEAT Gamma-gliadin OS=Triticum aestivum PE=4 SV=1	2149.02	0.0078788	88.19	4120100000			1
TQQPQQPFPQQ(de)PQQPFPQTQQPQQPFPQ	Deamidation (NQ)	M9TK56;B6DQB5;B6UKN0;F4YT72;F2X323	F4YT72_WHEAT Gamma-gliadin OS=Triticum aestivum PE=4 SV=1	3328.59	0.0046323	62.582	3784700000			1
QPQQPFPQQPQQ(de)PQQPFPQPQQPFP	Deamidation (NQ)	B6ETR9;Q9FUW7	B6ETR9_WHEAT D-type LMW glutenin subunit (Fragment) OS=Triticum aestivum GN=glu PE=2 SV=1	2967.43	3.7174e-10	141.83	2614200000			1
PQQPQQPFLQ(de)PQQPYPQQPQQPFPQ	Deamidation (NQ)	B6UKN0	B6UKN0_WHEAT Gamma-gliadin OS=Triticum aestivum GN=ll910 PE=4 SV=1	2999.46	4.8174e-07	129.2	1613100000			1
PQQPQQPFLQ(de)PQQPYPQQPQQPFPQTQQPQ	Deamidation (NQ)	B6UKN0	B6UKN0_WHEAT Gamma-gliadin OS=Triticum aestivum GN=ll910 PE=4 SV=1	3581.73	0.00010389	81.315	1335300000			1
TQQPQ(de)QPFPQ(de)QPQQPFPQ	2 Deamidation (NQ)	M9TK56;B6DQB5;B6UKN0;F4YT72;F2X323	F4YT72_WHEAT Gamma-gliadin OS=Triticum aestivum PE=4 SV=1	2150.01	0.0082639	82.59	1282000000			1
QQPQQPFPQPQQPQRPFPQSQ(de)QPQ(de)QPFPQPQQP	2 Deamidation (NQ)	B6UKN6	B6UKN6_WHEAT Gamma-gliadin OS=Triticum aestivum GN=ll918 PE=4 SV=1	3917.89	4.7702e-05	78.128	1273800000			1
HQPQQQFPQPQQPQQPFPQPQQPQ(de)QPF	Deamidation (NQ)	Q94G94	Q94G94_WHEAT Gamma-gliadin OS=Triticum aestivum PE=4 SV=1	3263.55	0.028243	41.166	1262300000			1
QPQQPFPQ(de)Q(de)PQQ(de)LVPQ(de)Q	4 Deamidation (NQ)	E5KZR3;E5KZT4;E5KZT2;E5KZR8;E5KZT3;E5KZU0;E5KZS1;E5KZS0;E5KZU4;E5KZS5	E5KZR3_WHEAT 75k gamma secalin OS=Triticum aestivum GN=sec2 PE=4 SV=1	2018.96	0.0047816	103.13	1208600000			1
TQQPQQPFPQQ(de)PQQPFPQTQQPQ(de)QPFPQFQQPHQP	2 Deamidation (NQ)	M9TK56	M9TK56_WHEAT Gamma-gliadin 5 OS=Triticum aestivum PE=2 SV=1	4191.98	0.0094458	43.873	1174600000			1
QPQQPFPQQPQQ(de)PQ(de)Q(de)PFPQPQPQTQQSIPQPQQP	3 Deamidation (NQ)	E5KZU3	E5KZU3_WHEAT 75k gamma secalin OS=Triticum aestivum GN=sec2 PE=4 SV=1	3957.89	0.0098873	44.264	1120200000			1
TQQPQQPFPQQPQ(de)QPFPQTQQPQQPFPQFQQPHQP	Deamidation (NQ)	M9TK56	M9TK56_WHEAT Gamma-gliadin 5 OS=Triticum aestivum PE=2 SV=1	4191	0.0073673	46.062	1040100000			1
TQQPQQPFPQQ(de)PQQPFPQTQQPQQPFPQFQQPH	Deamidation (NQ)	M9TK56	M9TK56_WHEAT Gamma-gliadin 5 OS=Triticum aestivum PE=2 SV=1	3965.89	0.0074753	47.319	852600000			1
QPQQPFPQQPQQ(de)PFPQQPQQPFP	Deamidation (NQ)	B6ETR9	B6ETR9_WHEAT D-type LMW glutenin subunit (Fragment) OS=Triticum aestivum GN=glu PE=2 SV=1	2742.32	3.849e-06	128.94	828530000			1
QPQQPFPQQPQQPYPQQPQQPFPQQPQQPVPQQ	Unmodified	E5KZT2;E5KZR8;E5KZT3;E5KZU2;E5KZR4;E5KZU0;E5KZS1;E5KZS0	E5KZT2_WHEAT 75k gamma secalin OS=Triticum aestivum GN=sec2 PE=4 SV=1	3915.91	0.013504	41.65	794030000			1
PQQPQQPFLQ(de)PQQPYPQ(de)QPQQPFPQTQQPQ	2 Deamidation (NQ)	B6UKN0	B6UKN0_WHEAT Gamma-gliadin OS=Triticum aestivum GN=ll910 PE=4 SV=1	3582.72	0.00090733	73.435	690710000			1
LLQ(de)PQ(de)Q(de)PFPQQ(de)PQQPFPQ(de)TQ(de)QPQQPFPQ	6 Deamidation (NQ)	B6DQB5	B6DQB5_WHEAT Gamma-gliadin OS=Triticum aestivum PE=4 SV=1	3330.57	0.02728	40.098	675330000			1
TQQPQQPFPQQPQQPFPQTQQPQQPFPQQPQQPFPQ(de)TQQPQQPFPQ	Deamidation (NQ)	B6DQB5;B6UKN0;F4YT72;F2X323	F4YT72_WHEAT Gamma-gliadin OS=Triticum aestivum PE=4 SV=1	5458.62	0.0044429	41.684	623480000			1
FPQSQQPQQ(de)PFPQPQQPFP	Deamidation (NQ)	E5KZT2	E5KZT2_WHEAT 75k gamma secalin OS=Triticum aestivum GN=sec2 PE=4 SV=1	2251.07	0.0033075	99.055	603730000			1
FPQQPQ(de)QPFPQQPQQPFP	Deamidation (NQ)	B6ETR9	B6ETR9_WHEAT D-type LMW glutenin subunit (Fragment) OS=Triticum aestivum GN=glu PE=2 SV=1	2164.04	0.0076803	91.076	566590000			1
TQQPQQPFPQ(de)QPQQPFPQTQQPQQPFPQFQ(de)QPHQPFPQPQ	2 Deamidation (NQ)	M9TK56	M9TK56_WHEAT Gamma-gliadin 5 OS=Triticum aestivum PE=2 SV=1	4789.27	0.00018899	68.287	535420000			1
QQPFPQPQQPFPLQPQQPFPQQPEQ(de)IISEQ(de)PQQPFP	2 Deamidation (NQ)	C1KDG4	C1KDG4_WHEAT Putative omega secalin OS=Triticum aestivum PE=2 SV=1	4250.07	0.004642	49.152	517260000			1
TISQ(de)QPQQPFPQ(de)QPHQPQQPYPQQQP	2 Deamidation (NQ)	B6ETR9	B6ETR9_WHEAT D-type LMW glutenin subunit (Fragment) OS=Triticum aestivum GN=glu PE=2 SV=1	3081.46	0.011821	54.559	503590000			1
PQQPQQPFLQ(de)PQQPYPQQPQ(de)QPFPQTQQPQ	2 Deamidation (NQ)	B6UKN0	B6UKN0_WHEAT Gamma-gliadin OS=Triticum aestivum GN=ll910 PE=4 SV=1	3582.72	0.0045431	59.561	394590000			1
TQQPQQPFPQQPQQPFPQTQQPQQPFPQQPQQPFPQTQQPQQPFPQ	Unmodified	B6DQB5;B6UKN0;F4YT72;F2X323	F4YT72_WHEAT Gamma-gliadin OS=Triticum aestivum PE=4 SV=1	5457.63	0.0072498	35.666	352810000			1
PLQPQQPFPQ(de)QPQQPFPQ(de)PQLPFPQ	2 Deamidation (NQ)	Q9FUW7	Q9FUW7_WHEAT Omega gliadin storage protein OS=Triticum aestivum PE=4 SV=1	2938.47	8.2625e-05	90.464	314700000			1
TQQPQQPFPQ(de)QPQQPFPQTQQPQQPFPQFQQPH	Deamidation (NQ)	M9TK56	M9TK56_WHEAT Gamma-gliadin 5 OS=Triticum aestivum PE=2 SV=1	3965.89	0.0029933	58.565	298640000			1
QQPQQPFPRQ(de)SQQPFPQQPQQPFPQ(de)PQQPQQPFP	2 Deamidation (NQ)	E5KZU5	E5KZU5_WHEAT 75k gamma secalin OS=Triticum aestivum GN=sec2 PE=4 SV=1	4064.96	0.001071	65.765	293020000			1
PQQPFPQQ(de)PQQPFPQ(de)TQQPQQPFPQLQQPQQPFPQ	2 Deamidation (NQ)	B6DQB5;B6UKN0;F4YT72;F2X323	F4YT72_WHEAT Gamma-gliadin OS=Triticum aestivum PE=4 SV=1	4164.01	0.00018008	75.416	288760000			1
(gl)QPQQPFPQQPQQQ(de)FPRPQ(de)QPQQPFP	Gln->pyro-Glu,2 Deamidation (NQ)	Q30DX2;Q30DX8	Q30DX2_WHEAT Gamma-gliadin/LMW-glutenin chimera Ch7 (Fragment) OS=Triticum aestivum PE=2 SV=1	3010.44	0.020481	46.971	281660000			1
QPQQPQQPFPQ(de)QPQQQFPQPQQPQQ	Deamidation (NQ)	Q94G96;M9TG60;Q94G98	Q94G96_WHEAT Gamma-gliadin OS=Triticum aestivum PE=2 SV=1	3010.43	0.01073	57.806	281660000			1
FPQQPQQPFPQ(de)QPQQPFP	Deamidation (NQ)	B6ETR9	B6ETR9_WHEAT D-type LMW glutenin subunit (Fragment) OS=Triticum aestivum GN=glu PE=2 SV=1	2164.04	8.6429e-07	145.49	277050000			1
TQQPQQPFPQQ(de)PQ(de)QPFPQTQQPQQPFPQFQQPHQP	2 Deamidation (NQ)	M9TK56	M9TK56_WHEAT Gamma-gliadin 5 OS=Triticum aestivum PE=2 SV=1	4191.98	0.011285	41.936	268420000			1
QPQQPFPQ(de)QPQQPQQPFPQPQQPFP	Deamidation (NQ)	B6ETR9;Q9FUW7	B6ETR9_WHEAT D-type LMW glutenin subunit (Fragment) OS=Triticum aestivum GN=glu PE=2 SV=1	2967.43	1.1138e-05	116.39	265580000			1
QQPQQPFPQPQQPQQQFPQSQQPQQPLPQPQQQ	Unmodified	D0ES80	D0ES80_WHEAT Gamma gliadin OS=Triticum aestivum PE=4 SV=1	3915.9	0.0070375	47.73	263080000			1
PQTQQPQQPFPQQPQQPFPQ(de)TQQPQQPFPQFQQPHQPFPQPQ	Deamidation (NQ)	M9TK56	M9TK56_WHEAT Gamma-gliadin 5 OS=Triticum aestivum PE=2 SV=1	5013.4	0.00061836	58.518	260300000			1
QPQQPFPQTQQPQ(de)QPFPQ(de)QPQQPFPQTQQPQQPFPQ	2 Deamidation (NQ)	M9TK56;B6DQB5;B6UKN0;F4YT72;F2X323	F4YT72_WHEAT Gamma-gliadin OS=Triticum aestivum PE=4 SV=1	4280.04	4.4869e-05	77.062	259630000			1
FPQQPQQPFPQTQQPQ(de)QPFPQQPQQPFPQ	Deamidation (NQ)	M9TK56;B6DQB5;B6UKN0;F4YT72;F2X323	F4YT72_WHEAT Gamma-gliadin OS=Triticum aestivum PE=4 SV=1	3471.66	4.3211e-11	147.87	254610000			1
PQQQPFPQPQQPFCQQPQ	Unmodified	B6UKQ2;B6UKN7;B6UKP0;B6UKN1;B6UKQ6	B6UKQ2_WHEAT Gamma-gliadin OS=Triticum aestivum GN=qp910 PE=4 SV=1	2150	0.032351	62.055	233190000			1
QPQQPFPQTQQPQQPFPQQPQQPFPQTQQPQQPFPQQPQQPFPQ	Unmodified	M9TK56;B6DQB5;B6UKN0;F4YT72;F2X323	F4YT72_WHEAT Gamma-gliadin OS=Triticum aestivum PE=4 SV=1	5228.53	4.5472e-05	68.161	227610000			1
TQQPQQPFPQQPQQPFPQTQQPQQPFPQ	Unmodified	M9TK56;B6DQB5;B6UKN0;F4YT72;F2X323	F4YT72_WHEAT Gamma-gliadin OS=Triticum aestivum PE=4 SV=1	3327.61	0.018394	45.042	225920000			1
QPQQPFPQQPQQPFPQ(de)QPQQPFPLQPQQPFP	Deamidation (NQ)	B6ETR9	B6ETR9_WHEAT D-type LMW glutenin subunit (Fragment) OS=Triticum aestivum GN=glu PE=2 SV=1	3677.81	1.9916e-06	112.74	218380000			1
SFPLQPQQPFPQ(de)Q(de)PQQPFPQPQLPFPQ	2 Deamidation (NQ)	Q9FUW7	Q9FUW7_WHEAT Omega gliadin storage protein OS=Triticum aestivum PE=4 SV=1	3172.57	0.0081395	58.332	216390000			1
QPQQPFPQQPQ(de)Q(de)QFPRPQQPQQPFPQPQQPQLPFPQQPQQPFPQPQ	2 Deamidation (NQ)	Q30DX2	Q30DX2_WHEAT Gamma-gliadin/LMW-glutenin chimera Ch7 (Fragment) OS=Triticum aestivum PE=2 SV=1	5491.69	7.9307e-05	62.434	209940000			1
QPQQPFPQTQQPQQPFPQQPQQPFPQ	Unmodified	M9TK56;B6DQB5;B6UKN0;F4YT72;F2X323	F4YT72_WHEAT Gamma-gliadin OS=Triticum aestivum PE=4 SV=1	3098.5	0.016462	47.931	201460000			1
QQPQQ(de)PFPQQPQ(de)Q(de)PVPQ(de)QPLQQF	4 Deamidation (NQ)	E5KZR3;E5KZT2;E5KZR8;E5KZT3;E5KZU0	E5KZR3_WHEAT 75k gamma secalin OS=Triticum aestivum GN=sec2 PE=4 SV=1	2744.31	0.018517	56.081	198470000			1
QPQQPFPQPQQ(de)PQLPFPQQPQQPFPQP	Deamidation (NQ)	Q30DX2;Q94G96;M9TG60;Q94G98;K7XRH9;K7XEG0;K7X1R6;K7X0Y6;B5ANT0;B5ANT1;K7XRI7;K7WVB5;H9A6C1;Q94G97	Q94G96_WHEAT Gamma-gliadin OS=Triticum aestivum PE=2 SV=1	3177.57	0.00021221	81.48	197670000			1
QPQQPFPQTQQ(de)PQQPFPQPQ	Deamidation (NQ)	E5KZS3;E5KZS7	E5KZS3_WHEAT 75k gamma secalin OS=Triticum aestivum GN=sec2 PE=4 SV=1	2374.13	0.012514	71.685	189890000			1
PQQQFPQ(de)PQRPQ(de)QPFPQPQQAQLPFPQQ(de)PQQP	3 Deamidation (NQ)	B6UKM4	B6UKM4_WHEAT Gamma-gliadin OS=Triticum aestivum GN=ll901 PE=4 SV=1	3790.85	0.0044395	60.95	188630000			1
PQQPQLPFPQ(de)QPQQPFP	Deamidation (NQ)	B6UKQ2;B6UKN7;B6UKP0;D0ES80;Q30DX2;Q94G96;M9TG60;Q94G98;K7XRH9;K7XEG0;K7X1R6;K7X0Y6;B5ANT0;B5ANT1;K7XRI7;K7WVB5;H9A6C1;Q94G97	Q94G96_WHEAT Gamma-gliadin OS=Triticum aestivum PE=2 SV=1	2001.99	0.012813	78.505	187380000			1
FLQPQQPYPQ(de)QPQQPFPQ	Deamidation (NQ)	B6UKN0	B6UKN0_WHEAT Gamma-gliadin OS=Triticum aestivum GN=ll910 PE=4 SV=1	2196.06	0.050936	55.755	186450000			1
FPQSQQPQQPFPQ(de)PQQPFPQ	Deamidation (NQ)	E5KZT2	E5KZT2_WHEAT 75k gamma secalin OS=Triticum aestivum GN=sec2 PE=4 SV=1	2379.13	0.022029	61.096	182940000			1
QPQQPFPQQPQQ(de)PQQPFPQPQQ(de)PFPW	2 Deamidation (NQ)	B6ETR9;Q9FUW7	B6ETR9_WHEAT D-type LMW glutenin subunit (Fragment) OS=Triticum aestivum GN=glu PE=2 SV=1	3154.49	0.00019728	84.166	176980000			1
PLQPQQPFPQ(de)QPQQPFPQPQ(de)LPFPQQSE	2 Deamidation (NQ)	Q9FUW7	Q9FUW7_WHEAT Omega gliadin storage protein OS=Triticum aestivum PE=4 SV=1	3282.6	0.0040477	64.502	171510000			1
QPQQPFPQQPQQ(de)PFPQQPQQPFPLQPQQPFP	Deamidation (NQ)	B6ETR9	B6ETR9_WHEAT D-type LMW glutenin subunit (Fragment) OS=Triticum aestivum GN=glu PE=2 SV=1	3677.81	0.0003802	75.404	170630000			1
PQQPFPQQSQQSQQPFPGPQ(de)QLFPELQ	Deamidation (NQ)	B6ETR9	B6ETR9_WHEAT D-type LMW glutenin subunit (Fragment) OS=Triticum aestivum GN=glu PE=2 SV=1	3134.51	0.024137	43.233	168190000			1
PQQPQQPFPQ(de)QPQQPF	Deamidation (NQ)	B6ETR9;E5KZS8;E5KZT6	B6ETR9_WHEAT D-type LMW glutenin subunit (Fragment) OS=Triticum aestivum GN=glu PE=2 SV=1	1919.92	0.0075069	101.32	167250000			1
QPQQPFPQPQQPQLPFPQ(de)QPQQPFPQPQ(de)QPQQPFPQ	2 Deamidation (NQ)	Q94G96;M9TG60;Q94G98;K7XRH9;K7XEG0;K7X1R6;K7X0Y6;B5ANT0;B5ANT1;K7XRI7;K7WVB5;H9A6C1;Q94G97	Q94G96_WHEAT Gamma-gliadin OS=Triticum aestivum PE=2 SV=1	4257.07	0.00063911	67.913	166850000			1
PQQPFPQQPQQPFPQ(de)QPQQPFP	Deamidation (NQ)	B6ETR9	B6ETR9_WHEAT D-type LMW glutenin subunit (Fragment) OS=Triticum aestivum GN=glu PE=2 SV=1	2614.26	1.3143e-11	153.75	166020000			1
SFPLQPQQPFPQ(de)QPQQP	Deamidation (NQ)	B6ETR9;Q9FUW7	B6ETR9_WHEAT D-type LMW glutenin subunit (Fragment) OS=Triticum aestivum GN=glu PE=2 SV=1	1991.97	0.0037779	104.94	147570000			1
SFPLQPQQPFPQ(de)QPQQPF	Deamidation (NQ)	B6ETR9;Q9FUW7	B6ETR9_WHEAT D-type LMW glutenin subunit (Fragment) OS=Triticum aestivum GN=glu PE=2 SV=1	2139.04	0.0052407	98.408	143900000			1
QPQQPFPQQ(de)PQQPFPQQPQQPFP	Deamidation (NQ)	B6ETR9	B6ETR9_WHEAT D-type LMW glutenin subunit (Fragment) OS=Triticum aestivum GN=glu PE=2 SV=1	2742.32	1.4668e-08	142.72	142650000			1
(gl)QPQQPFPQQPQQQ(de)FPRPQ(de)QPQQPFPQ	Gln->pyro-Glu,2 Deamidation (NQ)	Q30DX2	Q30DX2_WHEAT Gamma-gliadin/LMW-glutenin chimera Ch7 (Fragment) OS=Triticum aestivum PE=2 SV=1	3138.49	0.012234	53.96	138540000			1
PQQPFPQQPQQPFPQTQQPQQPFPQLQQPQQPFPQ	Unmodified	B6DQB5;B6UKN0;F4YT72;F2X323	F4YT72_WHEAT Gamma-gliadin OS=Triticum aestivum PE=4 SV=1	4162.04	0.047224	29.021	137760000			1
QAFPQ(de)QPQQPFPQTQQPQQPFPQ(de)QPQQPFPQ	2 Deamidation (NQ)	M9TK56	M9TK56_WHEAT Gamma-gliadin 5 OS=Triticum aestivum PE=2 SV=1	3671.74	0.0086405	48.025	130790000			1
FPQQPQQPFPQTQQPQQPFPQ(de)QPQQPFPQ	Deamidation (NQ)	M9TK56;B6DQB5;B6UKN0;F4YT72;F2X323	F4YT72_WHEAT Gamma-gliadin OS=Triticum aestivum PE=4 SV=1	3471.66	2.3392e-10	136.34	122770000			1
QPQQPFPQTQQPQQPFPQQPQQPFPQTQQPQQPFPQQPQQPFPQTQ	Unmodified	B6DQB5;B6UKN0;F4YT72;F2X323	F4YT72_WHEAT Gamma-gliadin OS=Triticum aestivum PE=4 SV=1	5457.63	0.035967	28.935	121660000			1
QPQQTFPQTQ(de)Q(de)PQQPFPQLQQPQQPFPQ	2 Deamidation (NQ)	D0ES83	D0ES83_WHEAT Gamma gliadin OS=Triticum aestivum PE=4 SV=1	3345.61	0.0014757	73.11	120090000			1
TQQPQQPFPQ(de)QPQQPFPQTQQPQQPFPQFQQPHQPFPQPQQQ(de)FPQPQQPQ	2 Deamidation (NQ)	M9TK56	M9TK56_WHEAT Gamma-gliadin 5 OS=Triticum aestivum PE=2 SV=1	5995.85	0.000341	58.316	120070000			1
QPQQPFPQPQQPQLPFPQQPQQPFPQP	Unmodified	Q30DX2;Q94G96;M9TG60;Q94G98;K7XRH9;K7XEG0;K7X1R6;K7X0Y6;B5ANT0;B5ANT1;K7XRI7;K7WVB5;H9A6C1;Q94G97	Q94G96_WHEAT Gamma-gliadin OS=Triticum aestivum PE=2 SV=1	3176.58	0.00017118	83.871	118880000			1
QQPFPQPQQPFPWQPQQPFPQTQQSFPLQPQQPFPQQPQQPFPQP	Unmodified	B6ETR9;Q9FUW7	B6ETR9_WHEAT D-type LMW glutenin subunit (Fragment) OS=Triticum aestivum GN=glu PE=2 SV=1	5373.62	0.061498	25.479	116260000			1
HQPQ(de)QQFPQ(de)PQQPQQ(de)PFPQPQQP	3 Deamidation (NQ)	Q94G94	Q94G94_WHEAT Gamma-gliadin OS=Triticum aestivum PE=4 SV=1	2765.28	0.0015457	77.899	110370000			1
QPQQPFPQ(de)QPQQPFPQTQQPQQPFP	Deamidation (NQ)	M9TK56;B6DQB5;B6UKN0;F4YT72;F2X323;Q6EEX0	F4YT72_WHEAT Gamma-gliadin OS=Triticum aestivum PE=4 SV=1	2971.43	9.3441e-07	122.94	110270000			1
(gl)QPQQPFPQQPQ(de)QPQQPFPQPQQPFP	Gln->pyro-Glu,Deamidation (NQ)	B6ETR9;Q9FUW7	B6ETR9_WHEAT D-type LMW glutenin subunit (Fragment) OS=Triticum aestivum GN=glu PE=2 SV=1	2950.4	0.015988	50.776	109220000			1
QPQQPFPQTQQPQQPFPQQPQQPFPQTQQPQQ(de)PFPQQPQQP	Deamidation (NQ)	M9TK56;B6DQB5;B6UKN0;F4YT72;F2X323	F4YT72_WHEAT Gamma-gliadin OS=Triticum aestivum PE=4 SV=1	4857.33	0.00074564	58.432	96561000			1
PQQQPFPQPQQSSPQQPQQPFPQQPQQ	Unmodified	E5KZS5	E5KZS5_WHEAT 75k gamma secalin OS=Triticum aestivum GN=sec2 PE=4 SV=1	3152.51	0.040459	35.019	95760000			1
QPQQPFPQTQ(de)QPQQPFPQQPQQPFPQTQQPQQPFP	Deamidation (NQ)	M9TK56;B6DQB5;B6UKN0;F4YT72;F2X323	F4YT72_WHEAT Gamma-gliadin OS=Triticum aestivum PE=4 SV=1	4150.99	0.0053459	48.655	94474000			1
QPQQPFPQPQHPIPQQPQQSFPQQ	Unmodified	C4NFQ0	C4NFQ0_WHEAT Omega secalin OS=Triticum aestivum PE=4 SV=1	2834.39	0.025927	46.415	93639000			1
QPQQPFPQPQQPQQPFPQPQPQTQQSIPQPQQPFPQPQQPFPQ	Unmodified	E5KZR3;E5KZT4;E5KZR6;E5KZQ8;E5KZT7;E5KZT6;E5KZU4;E5KZQ9;E5KZS3;E5KZT9;E5KZS5;E5KZS4	E5KZR3_WHEAT 75k gamma secalin OS=Triticum aestivum GN=sec2 PE=4 SV=1	5021.46	0.068588	25.585	92232000			1
QPQQPFPQQPQQQFPRPQQPQQPFPQPQQPQLPFPQQPQQPFPQPQ	Unmodified	Q30DX2	Q30DX2_WHEAT Gamma-gliadin/LMW-glutenin chimera Ch7 (Fragment) OS=Triticum aestivum PE=2 SV=1	5489.72	0.060641	25.009	91248000			1
QPQQPFPQQPQQPFPQQPQQPFPLQPQQPFP	Unmodified	B6ETR9	B6ETR9_WHEAT D-type LMW glutenin subunit (Fragment) OS=Triticum aestivum GN=glu PE=2 SV=1	3676.82	0.0079348	49.662	89719000			1
PFPQQPQQPFPQ(de)QPQQPFP	Deamidation (NQ)	B6ETR9	B6ETR9_WHEAT D-type LMW glutenin subunit (Fragment) OS=Triticum aestivum GN=glu PE=2 SV=1	2261.09	0.015244	68.481	88876000			1
SQQQQPPFSQQQPP	Unmodified	C3VN79;Q5TLY8;Q0ZCA8;Q41551;D3UAL6;F8SGN9;F8SGL9;F8SGL8;C5IXL3;R4JDM5;R4JB53;R4JAN9;F8SGL7;F8SGN0;F8SGM9;F8SGM8;F8SGM7;F8SGM5;F8SGL4;F8SGL3;F8SGL2;D3U318;C3VN80;B2Y2S6;B2Y2S1;A8CA05;F8SGL5;F8SGN6;G1E6K8;Q41552;Q6J161;D3U326;Q8W3X6;Q0QBR3;F8SGQ3;B2BZD1;Q0GNG1;R4JBK0;D6RVY4;B2Y2S3;B2Y2Q7;B2Y2Q6;R4JDM1;R4JBF5;R4JB56;I1XB60;I1XB41;K0I5W1;K0HZJ2;Q9S8D7;Q6J162;Q00M56;F8SGN5;F8SGN4;F8SGN3;Q8W3W4;Q6QGV8;…	D6RVY4_WHEAT Low molecular glutenin subunit (Fragment) OS=Triticum aestivum GN=Glu-B3 PE=4 SV=1	1623.76	0.026352	82.069	88501000			1
PQQPQQPFLQ(de)PQQPYPQQPQQPFPQTQQPQQPFP	Deamidation (NQ)	B6UKN0	B6UKN0_WHEAT Gamma-gliadin OS=Triticum aestivum GN=ll910 PE=4 SV=1	4050.97	0.0094225	44.726	86052000			1
QPQQPFPQTQQPQQPFPQQPQQPFPQTQQ(de)PQQPFPQQP	Deamidation (NQ)	M9TK56;B6DQB5;B6UKN0;F4YT72;F2X323	F4YT72_WHEAT Gamma-gliadin OS=Triticum aestivum PE=4 SV=1	4504.16	0.0068385	44.178	83210000			1
QPQQPFPQQ(de)PQQPYPQQPLQQFPQQPQ(de)QPFPQQPQ	2 Deamidation (NQ)	E5KZR3	E5KZR3_WHEAT 75k gamma secalin OS=Triticum aestivum GN=sec2 PE=4 SV=1	4207.02	0.00096282	65.244	80611000			1
SQQQPPFSQQQQPV	Unmodified	Q3LGB3;Q5TLY9;R4JB62;B2Y2S2;C8KIL6;F8SGN6;D6RVY4;B2Y2S3;B2Y2Q7;B2Y2Q6;R4JDM1;R4JBF5;R4JB56;I1XB60;I1XB41;K0I5W1;K0HZJ2;Q00M56;F8SGN5;F8SGN4;F8SGN3;Q8W3W4;Q6QGV8;Q00M55;B2BZD0;D3U328;F8SGM4;B2Y2Q1;Q75ZV8;Q68AN2;Q18NR2;B2Y2Q4;B2Y2Q3;B2Y2Q2;R4JBL6;R4JB40;R4JBJ2;I1XB56;R4JB54;R4JB14;R4JFB5;R4JF82	D6RVY4_WHEAT Low molecular glutenin subunit (Fragment) OS=Triticum aestivum GN=Glu-B3 PE=4 SV=1	1625.78	0.061717	67.136	78074000			1
QPQQPFPQTQQPQQPFPQQPQQPFPQTQ(de)QPQQP	Deamidation (NQ)	M9TK56;B6DQB5;B6UKN0;F4YT72;F2X323	F4YT72_WHEAT Gamma-gliadin OS=Triticum aestivum PE=4 SV=1	3906.87	0.0009718	68.234	77559000			1
SFPQPQPQ(de)QPQQPS	Deamidation (NQ)	B6ETR9	B6ETR9_WHEAT D-type LMW glutenin subunit (Fragment) OS=Triticum aestivum GN=glu PE=2 SV=1	1593.74	0.054663	69.258	76948000			1
QSFPLQPQQ(de)PFPQ(de)QPQQPFPQPQLPFPQ	2 Deamidation (NQ)	Q9FUW7	Q9FUW7_WHEAT Omega gliadin storage protein OS=Triticum aestivum PE=4 SV=1	3300.62	0.0056596	60.814	76328000			1
PQQPQQPFLQPQQPYPQQPQQPFPQ	Unmodified	B6UKN0	B6UKN0_WHEAT Gamma-gliadin OS=Triticum aestivum GN=ll910 PE=4 SV=1	2998.47	0.052964	33.37	75297000			1
TQQPQQPFPQQPQQPFPQTQQPQQPFPQFQQPHQPFPQPQ	Unmodified	M9TK56	M9TK56_WHEAT Gamma-gliadin 5 OS=Triticum aestivum PE=2 SV=1	4787.31	0.05111	28.496	74514000			1
QPQQPQ(de)QPFLQPQQPFPQ(de)QPQQPFP	2 Deamidation (NQ)	F4YT72;F2X323	F4YT72_WHEAT Gamma-gliadin OS=Triticum aestivum PE=4 SV=1	2984.45	0.00036066	78.554	71681000			1
QPQQPFPQTQQPQQPFPQQPQQPFPQTQQPQQPFPQ	Unmodified	M9TK56;B6DQB5;B6UKN0;F4YT72;F2X323	F4YT72_WHEAT Gamma-gliadin OS=Triticum aestivum PE=4 SV=1	4278.07	0.00069373	67.072	69921000			1
QQPFPQ(de)QPQQPFPQQPQQPFP	Deamidation (NQ)	B6ETR9	B6ETR9_WHEAT D-type LMW glutenin subunit (Fragment) OS=Triticum aestivum GN=glu PE=2 SV=1	2517.21	0.037975	61.477	68742000			1
PQQPFPQ(de)LQ(de)QPQQPFP	2 Deamidation (NQ)	B6DQB5;B6UKN0;F4YT72;D0ES83;F2X323	F4YT72_WHEAT Gamma-gliadin OS=Triticum aestivum PE=4 SV=1	1905.93	0.00050396	124.47	68660000			1
PQQPQ(de)Q(de)PFLQPQQPYPQQPQQ(de)PFPQ	3 Deamidation (NQ)	B6UKN0	B6UKN0_WHEAT Gamma-gliadin OS=Triticum aestivum GN=ll910 PE=4 SV=1	3001.42	0.015005	52.09	64433000			1
QPQQLFPQTQQSSPQQPQQVTSQPQQPFPQ	Unmodified	E5KZR3;E5KZT4;E5KZT2;E5KZR8;E5KZT3;E5KZT6;E5KZT8;E5KZQ9;E5KZT9;E5KZS7;E5KZS5	E5KZR3_WHEAT 75k gamma secalin OS=Triticum aestivum GN=sec2 PE=4 SV=1	3459.68	0.045167	31.054	63925000			1
QPQQLFPQ(de)PQPQTQ	Deamidation (NQ)	E5KZS1	E5KZS1_WHEAT 75k gamma secalin OS=Triticum aestivum GN=sec2 PE=4 SV=1	1664.82	0.066129	65.809	62120000			1
TQQPQQPFPQQ(de)PQQPFPQTQQPQQPFPQFQQPHQPFPQPQ	Deamidation (NQ)	M9TK56	M9TK56_WHEAT Gamma-gliadin 5 OS=Triticum aestivum PE=2 SV=1	4788.29	0.0079153	40.532	57969000			1
FPQPQQQFPLQ(de)PQQPFPQ	Deamidation (NQ)	Q571R2	Q571R2_WHEAT Putative omega-gliadin (Fragment) OS=Triticum aestivum GN=gli PE=2 SV=2	2180.07	0.050286	55.975	57133000			1
QPFPQPQQ(de)PQQPFPQ(de)PQQPQLPFPQQPQQPFPQP	2 Deamidation (NQ)	Q94G97	Q94G97_WHEAT Gamma-gliadin OS=Triticum aestivum PE=2 SV=1	4000.95	0.0098405	44.31	53455000			1
QPQQPFPQQ(de)PQQPQQPFPQPQQPFP	Deamidation (NQ)	B6ETR9;Q9FUW7	B6ETR9_WHEAT D-type LMW glutenin subunit (Fragment) OS=Triticum aestivum GN=glu PE=2 SV=1	2967.43	0.0066752	63.606	49019000			1
PQQPQQPFPQTQQPQQPFPQQ(de)PQQP	Deamidation (NQ)	M9TK56;B6DQB5;B6UKN0;F4YT72;F2X323	F4YT72_WHEAT Gamma-gliadin OS=Triticum aestivum PE=4 SV=1	2952.42	0.010052	58.712	48483000			1
FPLQPQQPFPQPQ(de)QPQQPFPQ(de)QPQRPQ	2 Deamidation (NQ)	Q571R2	Q571R2_WHEAT Putative omega-gliadin (Fragment) OS=Triticum aestivum GN=gli PE=2 SV=2	3237.6	0.029318	40.626	44378000			1
TQQPQQPFPQQPQQPFPQTQQPQ(de)QPFPQQPQ	Deamidation (NQ)	M9TK56;B6DQB5;B6UKN0;F4YT72;F2X323	F4YT72_WHEAT Gamma-gliadin OS=Triticum aestivum PE=4 SV=1	3681.76	0.008283	48.854	42761000			1
FPQQPQQPFPQ(de)PQQ(de)LIPM(ox)QPQQPFPQ	Oxidation (M),2 Deamidation (NQ)	B6ETR9	B6ETR9_WHEAT D-type LMW glutenin subunit (Fragment) OS=Triticum aestivum GN=glu PE=2 SV=1	3116.51	0.011373	55.208	41468000			1
QPQQPFPQ(de)QPQQPQ(de)QPFPQPQQPFPWQPQQPFPQ	2 Deamidation (NQ)	B6ETR9;Q9FUW7	B6ETR9_WHEAT D-type LMW glutenin subunit (Fragment) OS=Triticum aestivum GN=glu PE=2 SV=1	4104.95	1.8432e-05	85.814	40318000			1
FPQQPQ(de)QPFPQPQQLIPM(ox)QPQQPFP	Oxidation (M),Deamidation (NQ)	B6ETR9	B6ETR9_WHEAT D-type LMW glutenin subunit (Fragment) OS=Triticum aestivum GN=glu PE=2 SV=1	2987.46	0.02181	46.415	39632000			1
FPQPQQPQQ(de)PFPQ(de)QPQQQFPQPQQPQQPFPQP	2 Deamidation (NQ)	Q94G96;M9TG60;Q94G98	Q94G96_WHEAT Gamma-gliadin OS=Triticum aestivum PE=2 SV=1	3821.82	0.012183	43.732	38784000			1
QPFPQQPQ(de)QPFPQ(de)QPQQPFP	2 Deamidation (NQ)	B6ETR9	B6ETR9_WHEAT D-type LMW glutenin subunit (Fragment) OS=Triticum aestivum GN=glu PE=2 SV=1	2390.13	0.0039328	88.385	38523000			1
FPQPQQPQQQFPQSQQPQQPFPQPQQQFLQPQQP	Unmodified	B6UKN7;B6UKP0	B6UKN7_WHEAT Gamma-gliadin OS=Triticum aestivum GN=ll921 PE=4 SV=1	4081.98	0.013321	40.849	36126000			1
PQQPQQPFPQPQQQLPLQPQQPFPQPQQPFP	Unmodified	C1KDF2	C1KDF2_WHEAT Putative omega secalin OS=Triticum aestivum PE=2 SV=1	3642.84	0.0059351	54.3	35369000			1
PQQPFPQQPQ(de)Q(de)QFPQPQQPQQPFPQPQ(de)QPQLPFP	3 Deamidation (NQ)	Q94G96;M9TG60;Q94G98	Q94G96_WHEAT Gamma-gliadin OS=Triticum aestivum PE=2 SV=1	4032.94	0.019695	45.558	35249000			1
PQQPQ(de)Q(de)PFLQ(de)PQQPYPQQPQ(de)QPFPQ	4 Deamidation (NQ)	B6UKN0	B6UKN0_WHEAT Gamma-gliadin OS=Triticum aestivum GN=ll910 PE=4 SV=1	3002.41	0.0040744	76.78	34519000			1
QPQQPFPQ(de)PQQAQ(de)LPFPQQ(de)PQQPFPQP	3 Deamidation (NQ)	K7XEG5;B6UKN6;B6UKQ5;A7XDG7;K7XEG8;K7XRJ1;B6UKN2;B6UKQ6	B6UKN6_WHEAT Gamma-gliadin OS=Triticum aestivum GN=ll918 PE=4 SV=1	3153.52	0.0049105	64.069	32810000			1
QPQQPFPQQ(de)PQQQFPQPQQPQQPFPQQPQQQFPQPQ(de)QPQQPFPQ	2 Deamidation (NQ)	Q94G96;M9TG60;Q94G98	Q94G96_WHEAT Gamma-gliadin OS=Triticum aestivum PE=2 SV=1	5284.52	0.00039514	59.793	30573000			1
FPLQPQQPFPQ(de)QPQQPFPQPQ(de)LPFPQ	2 Deamidation (NQ)	Q9FUW7	Q9FUW7_WHEAT Omega gliadin storage protein OS=Triticum aestivum PE=4 SV=1	3085.53	0.016003	48.5	30390000			1
QQPFPQPQ(de)QPQ(de)QQ(de)FPQSQQPQQPFP	3 Deamidation (NQ)	B6UKN7;B6UKP0	B6UKN7_WHEAT Gamma-gliadin OS=Triticum aestivum GN=ll921 PE=4 SV=1	2990.38	0.007519	62.099	29072000			1
PQQ(de)PQQPFLQ(de)PQQPYPQ(de)QPQQPFPQ(de)TQQPQ	4 Deamidation (NQ)	B6UKN0	B6UKN0_WHEAT Gamma-gliadin OS=Triticum aestivum GN=ll910 PE=4 SV=1	3584.68	0.053651	40.208	28899000			1
QPQQPFPQPQQPFPLQPQQPFPQQP	Unmodified	C1KDG4	C1KDG4_WHEAT Putative omega secalin OS=Triticum aestivum PE=2 SV=1	2951.47	0.043625	37.28	28194000			1
QQQQPSLPQQPP	Unmodified	D6RVY4;B2Y2S3;B2Y2Q7;B2Y2Q6;R4JDM1;R4JBF5;R4JB56;I1XB60;I1XB41;K0I5W1;K0HZJ2;Q5MFQ0	D6RVY4_WHEAT Low molecular glutenin subunit (Fragment) OS=Triticum aestivum GN=Glu-B3 PE=4 SV=1	1374.69	0.038483	82.417	27017000			1
QPQQPFPQPQQPQLPFPQQPQQPFP	Unmodified	Q30DX2;Q94G96;M9TG60;Q94G98;K7XRH9;K7XEG0;K7X1R6;K7X0Y6;B5ANT0;B5ANT1;K7XRI7;K7WVB5;H9A6C1;Q94G97	Q94G96_WHEAT Gamma-gliadin OS=Triticum aestivum PE=2 SV=1	2951.47	0.010515	58.093	25864000			1
QPQQPFPQPQQ(de)PTPIQ(de)PQQPFSLQPQQP	2 Deamidation (NQ)	C1KDF1	C1KDF1_WHEAT Putative omega secalin OS=Triticum aestivum PE=2 SV=1	3235.59	0.034416	51.301	24760000			1
FPQPQQTFPQTQQPQQPFP	Unmodified	D0ES83	D0ES83_WHEAT Gamma gliadin OS=Triticum aestivum PE=4 SV=1	2268.1	0.068489	45.438	22997000			1
QPQQPFPQQ(de)PQQPFPQQPQQPFPL	Deamidation (NQ)	B6ETR9	B6ETR9_WHEAT D-type LMW glutenin subunit (Fragment) OS=Triticum aestivum GN=glu PE=2 SV=1	2855.4	0.032348	44.054	21448000			1
PQQPFPQQPQQPFPQPQQQLPLQPQQPFPQP	Unmodified	C4NFQ3;C1KFY0;C1KDF9;C1KDF8;C4NFQ0;C1KDF2	C1KDF2_WHEAT Putative omega secalin OS=Triticum aestivum PE=2 SV=1	3642.84	0.01294	44.6	20370000			1
QPQQPFPQPQQPQ(de)LPFPQQPQQPFPQPQ(de)QPQQPFPQ	2 Deamidation (NQ)	Q94G96;M9TG60;Q94G98;K7XRH9;K7XEG0;K7X1R6;K7X0Y6;B5ANT0;B5ANT1;K7XRI7;K7WVB5;H9A6C1;Q94G97	Q94G96_WHEAT Gamma-gliadin OS=Triticum aestivum PE=2 SV=1	4257.07	0.0031845	54.517	18105000			1
QPFPQPQQPQQPFPQ(de)PQQPQLPFPQQPQQPFPQP	Deamidation (NQ)	Q94G97	Q94G97_WHEAT Gamma-gliadin OS=Triticum aestivum PE=2 SV=1	3999.97	0.014108	40.067	14632000			1
PQQPQQQFPQSQQPQQPFP	Unmodified	B6UKN7;B6UKP0	B6UKN7_WHEAT Gamma-gliadin OS=Triticum aestivum GN=ll921 PE=4 SV=1	2262.08	0.036031	56.339	13695000			1
FPQQPQQ(de)PFPQPQQPQQPFPQ	Deamidation (NQ)	B6UKQ2;K7XEG5;B6UKQ1;A7XDG7;Q94G96;M9TG60;Q94G98;B6UKM4;K7XEG8;K7XRH9;K7XEG0;K7X1R6;K7X0Y6;B5ANT0;B5ANT1;K7XRI7;K7WVB5;H9A6C1;K7XRJ1;B6UKN2;Q94G97;B6UKQ6;E5KZU5	Q94G96_WHEAT Gamma-gliadin OS=Triticum aestivum PE=2 SV=1	2517.21	0.03423	51.798	13393000			1
QPQQPFPQ(de)SQQPRQPQQPFPQ(de)PQQ	2 Deamidation (NQ)	L7R5A3	L7R5A3_WHEAT Gamma-gliadin OS=Triticum aestivum PE=4 SV=1	2870.37	0.032813	60.621	12694000			1
QPQQPFPQQPQQQFPRPQ(de)QPQQPFP	Deamidation (NQ)	Q30DX2;Q30DX8	Q30DX2_WHEAT Gamma-gliadin/LMW-glutenin chimera Ch7 (Fragment) OS=Triticum aestivum PE=2 SV=1	3026.48	0.023075	45.885	8662100			1
FPQPQQPQQQ(de)FLQ(de)PQQPFPQ	2 Deamidation (NQ)	Q9FS57;Q9FS76;Q9FS77;Q9FS56;Q9FS75;Q8L6B5;Q8L6B2;A1EHE7;Q9SYX8;P08079;Q8L6B3;Q8L6B4;B6DQB1	B6DQB1_WHEAT Gamma-gliadin (Fragment) OS=Triticum aestivum PE=4 SV=1	2437.17	0.0075678	75.376	8028400			1
ASIVVGIGGQ	Unmodified	B6UKP0;B6UKP1;B6DQB1	B6UKP0_WHEAT Gamma-gliadin OS=Triticum aestivum GN=ll927 PE=2 SV=1	899.508	0.32346	44.318	*			1
QPQQPFPQQ(de)PEQIISQQ	Deamidation (NQ)	C1KDF1;C1KFY5	C1KDF1_WHEAT Putative omega secalin OS=Triticum aestivum PE=2 SV=1	2020.99	0.030116	66.246	*			1
QPQQPFPQPQQAFP	Unmodified	Q571R2	Q571R2_WHEAT Putative omega-gliadin (Fragment) OS=Triticum aestivum GN=gli PE=2 SV=2	1636.8	0.06961	68.515	*			1
PQQQFPQ(de)PQQPQQPFP	Deamidation (NQ)	Q30DX2;K7XEG5;B6UKN6;B6UKQ5;Q30DX8;A7XDG7;Q94G96;M9TG60;Q94G98;M9TLK0;K7XRH9;K7XEG0;K7X1R6;K7X0Y6;B5ANT0;B5ANT1;K7XRI7;K7WVB5;H9A6C1;H9A6B9;Q94G94;B6UKN2;B6UKQ6	Q94G96_WHEAT Gamma-gliadin OS=Triticum aestivum PE=2 SV=1	1919.92	0.027498	57.434	*			1
PQ(de)Q(de)LQ(de)Q(de)PFPLQ(de)PQ(de)QPFPQ(de)QPQQPFPQ	7 Deamidation (NQ)	Q9FUW7	Q9FUW7_WHEAT Omega gliadin storage protein OS=Triticum aestivum PE=4 SV=1	3102.45	0.016195	61.963	*			1
							*To few MS scans to give intensity profile for peptide, but search engine was able to match the fragmentation

## Sheet: 1130-3B04
Sequence	Modifications	Proteins	Protein name (of one protein hit)	Mass	PEP	Score	Intensity
SQ(de)QPQQPFPQ(de)QPHQPQ(de)QPYPQ(de)QQP	4 Deamidation (NQ)	B6ETR9	B6ETR9_WHEAT D-type LMW glutenin subunit (Fragment) OS=Triticum aestivum GN=glu PE=2 SV=1	2869.29	2.9651e-12	150.64	8990400000
SQ(de)QPQ(de)QPFPQQPHQ(de)PQ(de)QPYPQ(de)QQP	5 Deamidation (NQ)	B6ETR9	B6ETR9_WHEAT D-type LMW glutenin subunit (Fragment) OS=Triticum aestivum GN=glu PE=2 SV=1	2870.28	0.00019714	104.23	4664700000
ISQQ(de)PQQPFPQ(de)QPHQPQ(de)QPYPQ(de)QQP	4 Deamidation (NQ)	B6ETR9	B6ETR9_WHEAT D-type LMW glutenin subunit (Fragment) OS=Triticum aestivum GN=glu PE=2 SV=1	2982.38	2.6707e-10	144.27	1215900000
SQ(de)QPQ(de)QPFPQQPHQPQQPYPQ(de)QQP	3 Deamidation (NQ)	B6ETR9	B6ETR9_WHEAT D-type LMW glutenin subunit (Fragment) OS=Triticum aestivum GN=glu PE=2 SV=1	2868.31	0.00053803	86.539	1200100000
ISQ(de)QPQ(de)QPFPQQPHQ(de)PQ(de)QPYPQ(de)QQP	5 Deamidation (NQ)	B6ETR9	B6ETR9_WHEAT D-type LMW glutenin subunit (Fragment) OS=Triticum aestivum GN=glu PE=2 SV=1	2983.36	0.00095045	76.049	963760000
Q(de)PQQPFPQ(de)PQ(de)QQ(de)FPQPQQPQQSFPQQQQLM(ox)IQS	Oxidation (M),4 Deamidation (NQ)	M9TLK0	M9TLK0_WHEAT Gamma-gliadin 9 OS=Triticum aestivum PE=2 SV=1	3963.84	0.02899	40.92	673170000
SQQ(de)PQ(de)QPFPQ(de)QPHQPQ(de)QPYPQ(de)QQP	5 Deamidation (NQ)	B6ETR9	B6ETR9_WHEAT D-type LMW glutenin subunit (Fragment) OS=Triticum aestivum GN=glu PE=2 SV=1	2870.28	4.0066e-69	246.67	663790000
TQ(de)QPQQPFPQ(de)QPQQPFPQ	2 Deamidation (NQ)	M9TK56;B6DQB5;B6UKN0;F4YT72;F2X323	F4YT72_WHEAT Gamma-gliadin OS=Triticum aestivum PE=4 SV=1	2150.01	0.0015319	111.7	590480000
FPHQ(de)PQQQFPQPQQPQQPFPQ(de)Q(de)PQ(de)QQFPQPQ(de)QPQQPFPQQPQ	5 Deamidation (NQ)	Q94G96;M9TG60;Q94G98	Q94G96_WHEAT Gamma-gliadin OS=Triticum aestivum PE=2 SV=1	5071.36	6.1276e-06	101.21	581320000
TQ(de)QPQQPFPQQPQQPFPQTQ(de)Q(de)PQQPFPQFQ(de)QPHQPFPQPQ	4 Deamidation (NQ)	M9TK56	M9TK56_WHEAT Gamma-gliadin 5 OS=Triticum aestivum PE=2 SV=1	4791.24	0.00019849	117.36	557110000
HQ(de)PQQQFPQ(de)PQQPQQ(de)PFPQPQ	3 Deamidation (NQ)	Q94G94;B6UKQ6	B6UKQ6_WHEAT Gamma-gliadin OS=Triticum aestivum GN=qp914 PE=4 SV=1	2540.17	0.003161	81.606	496070000
Q(de)QPQQ(de)PFPQSQQPQQQFSQ(de)PQ(de)QQFPQ	4 Deamidation (NQ)	B6UKN1	B6UKN1_WHEAT Gamma-gliadin OS=Triticum aestivum GN=ll911 PE=4 SV=1	3140.41	0.005708	63.979	487230000
TQ(de)QPQQPFPQQPQQPFPQ(de)TQQPQQPFPQ	2 Deamidation (NQ)	M9TK56;B6DQB5;B6UKN0;F4YT72;F2X323	F4YT72_WHEAT Gamma-gliadin OS=Triticum aestivum PE=4 SV=1	3329.57	5.3372e-05	89.979	466590000
ISQQPQQPFPQQPHQ(de)PQ(de)QPYPQ(de)QQP	3 Deamidation (NQ)	B6ETR9	B6ETR9_WHEAT D-type LMW glutenin subunit (Fragment) OS=Triticum aestivum GN=glu PE=2 SV=1	2981.39	0.004467	68.406	458010000
TQ(de)QPQQPFPQQ(de)PQQPFPQTQ(de)Q(de)PQQPFPQ	4 Deamidation (NQ)	M9TK56;B6DQB5;B6UKN0;F4YT72;F2X323	F4YT72_WHEAT Gamma-gliadin OS=Triticum aestivum PE=4 SV=1	3331.54	1.2773e-14	150.79	378910000
FPHQ(de)PQ(de)QQFPQPQQPQQPFPQ(de)QPQ(de)QQFPQ(de)PQQPQ(de)QPFPQQPQ	6 Deamidation (NQ)	Q94G96;M9TG60;Q94G98	Q94G96_WHEAT Gamma-gliadin OS=Triticum aestivum PE=2 SV=1	5072.34	0.0073274	82.261	330270000
(gl)QPQQPQ(de)QPFPQPQQPFPWQPQQPFPQ	Gln->pyro-Glu,Deamidation (NQ)	B6ETR9;Q9FUW7	B6ETR9_WHEAT D-type LMW glutenin subunit (Fragment) OS=Triticum aestivum GN=glu PE=2 SV=1	3136.48	0.017686	47.371	321970000
QPQ(de)LPFPQQPQ(de)QPFPQPQ(de)QPQQPFPQ	3 Deamidation (NQ)	B6UKQ2;Q94G96;M9TG60;Q94G98;K7XRH9;K7XEG0;K7X1R6;K7X0Y6;B5ANT0;B5ANT1;K7XRI7;K7WVB5;H9A6C1;Q94G97	Q94G96_WHEAT Gamma-gliadin OS=Triticum aestivum PE=2 SV=1	3082.48	1.7578e-14	152.64	319420000
QPQQPFPQ(de)QPQ(de)QQFPRPQQ(de)PQQPFPQPQQPQLPFPQQ(de)PQQPFPQPQ	4 Deamidation (NQ)	Q30DX2	Q30DX2_WHEAT Gamma-gliadin/LMW-glutenin chimera Ch7 (Fragment) OS=Triticum aestivum PE=2 SV=1	5493.66	0.0020505	89.645	310480000
QQPQLPFPQ(de)QPQQPFPQ	Deamidation (NQ)	B6UKQ2;B6UKN7;B6UKP0;D0ES80;Q30DX2;Q94G96;M9TG60;Q94G98;K7XRH9;K7XEG0;K7X1R6;K7X0Y6;B5ANT0;B5ANT1;K7XRI7;K7WVB5;H9A6C1;Q94G97	Q94G96_WHEAT Gamma-gliadin OS=Triticum aestivum PE=2 SV=1	2033	0.00026116	126.71	280740000
QPQQ(de)PFPQTQQPQ(de)QPFPQ(de)QPQQPFPQ	3 Deamidation (NQ)	M9TK56;B6DQB5;B6UKN0;F4YT72;F2X323	F4YT72_WHEAT Gamma-gliadin OS=Triticum aestivum PE=4 SV=1	3101.45	1.1578e-07	133.94	268510000
TQ(de)QPQQPFPQ(de)FQQPHQ(de)PFPQPQ	3 Deamidation (NQ)	M9TK56	M9TK56_WHEAT Gamma-gliadin 5 OS=Triticum aestivum PE=2 SV=1	2660.23	0.036053	61.276	267890000
FPHQPQQQFPQPQ(de)QPQQPFPQ(de)QPQQQFPQPQ(de)QPQQPFPQQPQ	3 Deamidation (NQ)	Q94G96;M9TG60;Q94G98	Q94G96_WHEAT Gamma-gliadin OS=Triticum aestivum PE=2 SV=1	5069.39	0.0004401	63.796	252280000
HQPQ(de)QQ(de)FPQ(de)PQQ(de)PQQ(de)PFPQPQQP	5 Deamidation (NQ)	Q94G94	Q94G94_WHEAT Gamma-gliadin OS=Triticum aestivum PE=4 SV=1	2767.25	0.0062225	70.907	244490000
TQ(de)QPQQPFPQ(de)QPQ(de)QPFPQ	3 Deamidation (NQ)	M9TK56;B6DQB5;B6UKN0;F4YT72;F2X323	F4YT72_WHEAT Gamma-gliadin OS=Triticum aestivum PE=4 SV=1	2150.99	0.0001212	126.91	218810000
TISQ(de)QPQ(de)QPFPQQPHQ(de)PQ(de)QPYPQ(de)QQP	5 Deamidation (NQ)	B6ETR9	B6ETR9_WHEAT D-type LMW glutenin subunit (Fragment) OS=Triticum aestivum GN=glu PE=2 SV=1	3084.41	3.3993e-15	162.72	217440000
QQPQ(de)LPFPQ(de)QPQ(de)QPFPQ	3 Deamidation (NQ)	B6UKQ2;B6UKN7;B6UKP0;D0ES80;Q30DX2;Q94G96;M9TG60;Q94G98;K7XRH9;K7XEG0;K7X1R6;K7X0Y6;B5ANT0;B5ANT1;K7XRI7;K7WVB5;H9A6C1;Q94G97	Q94G96_WHEAT Gamma-gliadin OS=Triticum aestivum PE=2 SV=1	2034.97	2.2154e-06	144.8	196830000
TQQPQ(de)QPFPQ(de)QPQQPFPQTQQ(de)PQQPFPQFQ	3 Deamidation (NQ)	M9TK56	M9TK56_WHEAT Gamma-gliadin 5 OS=Triticum aestivum PE=2 SV=1	3605.69	0.0053659	57.845	175530000
QPQQPFPQPQ(de)Q(de)PFPWQPQQPFPQTQQSFPLQPQQPFPQQ(de)PQQPFPQPQ	3 Deamidation (NQ)	B6ETR9;Q9FUW7	B6ETR9_WHEAT D-type LMW glutenin subunit (Fragment) OS=Triticum aestivum GN=glu PE=2 SV=1	5729.74	4.6833e-05	84.536	174290000
TQ(de)QPQQPFPQQ(de)PQ(de)QPFPQTQ(de)QPQQPFPQFQQPH	4 Deamidation (NQ)	M9TK56	M9TK56_WHEAT Gamma-gliadin 5 OS=Triticum aestivum PE=2 SV=1	3968.84	0.00065286	79.722	170340000
TQ(de)QPQQPFPQ(de)QPQQPFPQTQQ(de)PQQPFPQFQ(de)QPHQPFPQPQ	4 Deamidation (NQ)	M9TK56	M9TK56_WHEAT Gamma-gliadin 5 OS=Triticum aestivum PE=2 SV=1	4791.24	1.1833e-10	169.55	167590000
FPHQ(de)PQQQFPQ(de)PQQPQQPFPQQ(de)PQQQFPQPQ(de)QPQ(de)QPFPQQPQ	5 Deamidation (NQ)	Q94G96;M9TG60;Q94G98	Q94G96_WHEAT Gamma-gliadin OS=Triticum aestivum PE=2 SV=1	5071.36	0.0017909	103.78	162090000
TQ(de)QPQQPFPQQ(de)PQQPFPQ(de)TQQPQQPFPQFQ(de)QPHQP	4 Deamidation (NQ)	M9TK56	M9TK56_WHEAT Gamma-gliadin 5 OS=Triticum aestivum PE=2 SV=1	4193.95	0.00088184	105.36	160400000
TQ(de)QPQQPFPQQ(de)PQ(de)QPFPQTQQPQQPFPQ	3 Deamidation (NQ)	M9TK56;B6DQB5;B6UKN0;F4YT72;F2X323	F4YT72_WHEAT Gamma-gliadin OS=Triticum aestivum PE=4 SV=1	3330.56	1.5523e-05	107.7	149870000
Q(de)TFPQQPQLPFPQ(de)QPQQPFPQPQ(de)QPQQPFPQ	3 Deamidation (NQ)	B6UKQ2	B6UKQ2_WHEAT Gamma-gliadin OS=Triticum aestivum GN=qp910 PE=4 SV=1	3683.77	4.1831e-06	100.23	143950000
QPQQ(de)PFPQTQ(de)Q(de)PQ(de)QPFPQ	4 Deamidation (NQ)	M9TK56;B6DQB5;B6UKN0;F4YT72;B6UKP1;P06659;M9TE83;Q6EEX1;B6UKP2;B6UKQ4;F2X323;Q6EEX0;E5KZS3;E5KZS7	F4YT72_WHEAT Gamma-gliadin OS=Triticum aestivum PE=4 SV=1	2151.97	0.018891	70.451	141230000
TQ(de)QPQQPFPQQ(de)PQQPFPQ(de)TQQPQ	3 Deamidation (NQ)	M9TK56;B6DQB5;B6UKN0;F4YT72;F2X323	F4YT72_WHEAT Gamma-gliadin OS=Triticum aestivum PE=4 SV=1	2733.27	4.0677e-17	174.26	139000000
TQ(de)QPQ(de)QPFPQ(de)FQ(de)QPHQPFPQ(de)PQ	5 Deamidation (NQ)	M9TK56	M9TK56_WHEAT Gamma-gliadin 5 OS=Triticum aestivum PE=2 SV=1	2662.2	0.0058193	72.801	132220000
Q(de)TFPHQPQQQFPQPQ(de)QPQQPFPQ(de)QPQQQFPQPQ(de)QPQ(de)QPFPQQPQ	5 Deamidation (NQ)	Q94G96;M9TG60;Q94G98	Q94G96_WHEAT Gamma-gliadin OS=Triticum aestivum PE=2 SV=1	5300.47	0.0012894	113.36	128660000
ISQQPQ(de)QPFPQQPHQ(de)PQ(de)QPYPQ(de)QQP	4 Deamidation (NQ)	B6ETR9	B6ETR9_WHEAT D-type LMW glutenin subunit (Fragment) OS=Triticum aestivum GN=glu PE=2 SV=1	2982.38	0.011421	61.963	125030000
PQQPQQ(de)PFLQ(de)PQQPYPQ(de)QPQQPFPQTQQPQ	3 Deamidation (NQ)	B6UKN0	B6UKN0_WHEAT Gamma-gliadin OS=Triticum aestivum GN=ll910 PE=4 SV=1	3583.7	3.1235e-06	115.55	122250000
PQQPQQ(de)PFLQPQQ(de)PYPQQPQQPFPQTQQPQ	2 Deamidation (NQ)	B6UKN0	B6UKN0_WHEAT Gamma-gliadin OS=Triticum aestivum GN=ll910 PE=4 SV=1	3582.72	0.00010955	80.664	120300000
TQ(de)QPQQPFPQ(de)QPQ(de)QPFPQTQ(de)QPQ(de)QPFPQ	5 Deamidation (NQ)	M9TK56;B6DQB5;B6UKN0;F4YT72;F2X323	F4YT72_WHEAT Gamma-gliadin OS=Triticum aestivum PE=4 SV=1	3332.53	0.01137	73.676	119540000
TQ(de)QPQQPFPQ(de)QPQ(de)QPFPQ(de)TQQPQQPFPQFQ	4 Deamidation (NQ)	M9TK56	M9TK56_WHEAT Gamma-gliadin 5 OS=Triticum aestivum PE=2 SV=1	3606.67	4.8119e-05	87.739	117370000
QPQQ(de)PFPQQPQ(de)QPQQPFPQPQQ(de)PFP	3 Deamidation (NQ)	B6ETR9;Q9FUW7	B6ETR9_WHEAT D-type LMW glutenin subunit (Fragment) OS=Triticum aestivum GN=glu PE=2 SV=1	2969.4	4.9238e-10	139.02	117180000
Q(de)PQQPFPQ(de)Q(de)PQQQFPRPQQPQ(de)Q(de)PFPQPQQPQLPFPQQPQ(de)QPFPQPQ	6 Deamidation (NQ)	Q30DX2	Q30DX2_WHEAT Gamma-gliadin/LMW-glutenin chimera Ch7 (Fragment) OS=Triticum aestivum PE=2 SV=1	5495.63	0.0081371	74.133	116330000
HQPQ(de)QQFPQ(de)PQQ(de)PQQPFPQ(de)PQQ(de)PQQ(de)PFPQPQ	6 Deamidation (NQ)	Q94G94	Q94G94_WHEAT Gamma-gliadin OS=Triticum aestivum PE=4 SV=1	3718.7	0.01238	83.934	116050000
SQQPQQPFPQ(de)QPHQ(de)PQQ(de)PYPQQQP	3 Deamidation (NQ)	B6ETR9	B6ETR9_WHEAT D-type LMW glutenin subunit (Fragment) OS=Triticum aestivum GN=glu PE=2 SV=1	2868.31	0.0055477	68.42	106910000
TQ(de)QPQQPFPQ(de)QPQ(de)QPFPQ(de)TQQ(de)PQQPFPQFQ	5 Deamidation (NQ)	M9TK56	M9TK56_WHEAT Gamma-gliadin 5 OS=Triticum aestivum PE=2 SV=1	3607.65	4.2435e-05	107.75	103590000
Q(de)PQQPFPQ(de)Q(de)PQQQFPRPQQPQ(de)QPFPQPQQPQLPFPQ(de)Q(de)PQQPFPQPQ	6 Deamidation (NQ)	Q30DX2	Q30DX2_WHEAT Gamma-gliadin/LMW-glutenin chimera Ch7 (Fragment) OS=Triticum aestivum PE=2 SV=1	5495.63	0.0078407	63.859	103110000
QPQQPFPQPQ(de)QPFPWQPQQPFPQTQQSFPLQPQQ(de)PFPQQ(de)PQQPFPQPQ	3 Deamidation (NQ)	B6ETR9;Q9FUW7	B6ETR9_WHEAT D-type LMW glutenin subunit (Fragment) OS=Triticum aestivum GN=glu PE=2 SV=1	5729.74	0.003752	55.638	102590000
TQ(de)QPQQPFPQFQQPHQPFPQ(de)PQ	2 Deamidation (NQ)	M9TK56	M9TK56_WHEAT Gamma-gliadin 5 OS=Triticum aestivum PE=2 SV=1	2659.25	0.011672	65.184	95425000
SQ(de)QPQ(de)QPFPQ(de)QPH	3 Deamidation (NQ)	B6ETR9	B6ETR9_WHEAT D-type LMW glutenin subunit (Fragment) OS=Triticum aestivum GN=glu PE=2 SV=1	1548.68	0.020814	98.902	94558000
FPQ(de)QPQQPFPQ(de)PQ(de)QPQQPSPQSQQPQQPFPQPQQ	3 Deamidation (NQ)	B6UKQ5	B6UKQ5_WHEAT Gamma-gliadin OS=Triticum aestivum GN=qp913 PE=4 SV=1	3977.86	0.0010237	66.294	91925000
Q(de)PQQPFPQQ(de)PQ(de)QPQQPFPQ(de)PQQPFP	4 Deamidation (NQ)	B6ETR9;Q9FUW7	B6ETR9_WHEAT D-type LMW glutenin subunit (Fragment) OS=Triticum aestivum GN=glu PE=2 SV=1	2970.38	2.3729e-05	110.38	90489000
TQPQ(de)QPTPLQPQQPFPQ(de)Q(de)PQQPQ(de)QPFPQPQQPFP	4 Deamidation (NQ)	B6ETR9	B6ETR9_WHEAT D-type LMW glutenin subunit (Fragment) OS=Triticum aestivum GN=glu PE=2 SV=1	3960.9	0.014514	46.06	90487000
QTFPQ(de)QPQ(de)LPFPQQPQ(de)QPFPQPQ(de)QPQQPFPQ	4 Deamidation (NQ)	B6UKQ2	B6UKQ2_WHEAT Gamma-gliadin OS=Triticum aestivum GN=qp910 PE=4 SV=1	3684.75	4.4923e-06	98.968	85720000
PLQPQ(de)QPFPQQPQ(de)QPFPQ(de)PQLPFPQQSE	3 Deamidation (NQ)	Q9FUW7	Q9FUW7_WHEAT Omega gliadin storage protein OS=Triticum aestivum PE=4 SV=1	3283.58	1.4675e-05	108.46	81868000
TQ(de)PQQPTPLQPQQPFPQ(de)Q(de)PQQPQQPFPQ(de)PQQPFP	4 Deamidation (NQ)	B6ETR9	B6ETR9_WHEAT D-type LMW glutenin subunit (Fragment) OS=Triticum aestivum GN=glu PE=2 SV=1	3960.9	0.0050563	57.484	81097000
(gl)Q(de)PQ(de)PQTQQSIPQPQ(de)QPFPQ(de)PQQ	Gln->pyro-Glu,4 Deamidation (NQ)	E5KZR3;E5KZT4;E5KZR6;E5KZQ8;E5KZT7;E5KZR4;E5KZS1;E5KZT6;E5KZT8;E5KZU4;E5KZQ9;E5KZS3;E5KZT9;E5KZR1;E5KZU1;E5KZS7;E5KZS5;E5KZS4	E5KZR3_WHEAT 75k gamma secalin OS=Triticum aestivum GN=sec2 PE=4 SV=1	2541.17	0.013646	62.617	77542000
PQQPQQ(de)PFLQ(de)PQQPYPQ(de)QPQQPFPQ	3 Deamidation (NQ)	B6UKN0	B6UKN0_WHEAT Gamma-gliadin OS=Triticum aestivum GN=ll910 PE=4 SV=1	3001.42	3.4581e-10	142.43	75985000
PQQPQ(de)QPFLQ(de)PQ(de)QPYPQQPQQPFPQTQQPQ	3 Deamidation (NQ)	B6UKN0	B6UKN0_WHEAT Gamma-gliadin OS=Triticum aestivum GN=ll910 PE=4 SV=1	3583.7	1.0927e-05	95.319	75051000
QPQQ(de)PFPQPQQTFPQ(de)QPQLPFPQ(de)QPQQPFPQ	3 Deamidation (NQ)	B6UKQ2;B6UKN7;B6UKP0;D0ES80	B6UKQ2_WHEAT Gamma-gliadin OS=Triticum aestivum GN=qp910 PE=4 SV=1	3683.77	0.0045651	57.477	72943000
QPQQPFPQ(de)TQQ(de)PQQ(de)PFPQ(de)QPQQPFPQ	4 Deamidation (NQ)	M9TK56;B6DQB5;B6UKN0;F4YT72;F2X323	F4YT72_WHEAT Gamma-gliadin OS=Triticum aestivum PE=4 SV=1	3102.44	3.2109e-05	116.45	72244000
TQ(de)QPQQPFPQQ(de)PQQPFPQ(de)TQ(de)QPQQPFPQFQQPH	4 Deamidation (NQ)	M9TK56	M9TK56_WHEAT Gamma-gliadin 5 OS=Triticum aestivum PE=2 SV=1	3968.84	4.3699e-05	99.7	69996000
(gl)QQPFPRQSQQ(de)PFPQ(de)QPQQPFPQPQQ(de)PQQPFPQP	Gln->pyro-Glu,3 Deamidation (NQ)	E5KZU5	E5KZU5_WHEAT 75k gamma secalin OS=Triticum aestivum GN=sec2 PE=4 SV=1	3920.85	0.00046409	90.907	61533000
FPHQPQ(de)QQFPQ(de)PQQPQQPFPQ(de)QPQQQFPQPQ(de)QPQQ(de)PFPQQPQ	5 Deamidation (NQ)	Q94G96;M9TG60;Q94G98	Q94G96_WHEAT Gamma-gliadin OS=Triticum aestivum PE=2 SV=1	5071.36	0.010025	58.867	61258000
SQ(de)QPQ(de)QPFPQ(de)QPHQPQ(de)QPYPQ(de)QQP	5 Deamidation (NQ)	B6ETR9	B6ETR9_WHEAT D-type LMW glutenin subunit (Fragment) OS=Triticum aestivum GN=glu PE=2 SV=1	2870.28	0.00017462	105.57	60390000
ISQQ(de)PQ(de)QPFPQQ(de)PHQPQQ(de)PYPQ(de)QQP	5 Deamidation (NQ)	B6ETR9	B6ETR9_WHEAT D-type LMW glutenin subunit (Fragment) OS=Triticum aestivum GN=glu PE=2 SV=1	2983.36	3.4128e-05	106.42	59564000
Q(de)QPQQTFPQ(de)PQQTFLHQPQ	2 Deamidation (NQ)	F4YT72	F4YT72_WHEAT Gamma-gliadin OS=Triticum aestivum PE=4 SV=1	2307.09	0.014781	68.883	59332000
QPQQPFPQPQ(de)QPQ(de)LPFPQQPQQPFPQPQ(de)QPQQPFPQ	3 Deamidation (NQ)	Q94G96;M9TG60;Q94G98;K7XRH9;K7XEG0;K7X1R6;K7X0Y6;B5ANT0;B5ANT1;K7XRI7;K7WVB5;H9A6C1;Q94G97	Q94G96_WHEAT Gamma-gliadin OS=Triticum aestivum PE=2 SV=1	4258.05	0.00060524	94.802	58603000
ISQ(de)QPQQPFPQQPHQ(de)PQ(de)QPYPQ(de)QQP	4 Deamidation (NQ)	B6ETR9	B6ETR9_WHEAT D-type LMW glutenin subunit (Fragment) OS=Triticum aestivum GN=glu PE=2 SV=1	2982.38	0.013158	54.559	58037000
TQ(de)QPQQPFPQQ(de)PQ(de)QPFPQTQQPQQPFPQFQQPHQPFPQPQ	3 Deamidation (NQ)	M9TK56	M9TK56_WHEAT Gamma-gliadin 5 OS=Triticum aestivum PE=2 SV=1	4790.26	8.6275e-05	73.399	57829000
QTFPHQPQQQFPQPQ(de)QPQQPFPQQPQQ(de)QFPQPQ(de)QPQQPFPQQPQ	3 Deamidation (NQ)	Q94G96;M9TG60;Q94G98	Q94G96_WHEAT Gamma-gliadin OS=Triticum aestivum PE=2 SV=1	5298.5	5.0512e-07	134.11	57563000
HQPQQQ(de)FPQ(de)PQQPQQPFPQPQQPQ(de)QPFPQPQ	3 Deamidation (NQ)	Q94G94	Q94G94_WHEAT Gamma-gliadin OS=Triticum aestivum PE=4 SV=1	3715.74	0.0028358	62.032	57180000
IQ(de)PQQPFPQ(de)QPQQTYPQ(de)RPQQPFPQTQQPQ(de)QPFPQ	4 Deamidation (NQ)	B6DQB7	B6DQB7_WHEAT Gamma-gliadin OS=Triticum aestivum PE=4 SV=1	4214.01	3.2805e-05	79.209	56998000
PQQPQ(de)QPFPQQPQ(de)QLVPQQSQQPFPQSQQPQQPFPQPQ(de)QPQQPFPQP	3 Deamidation (NQ)	E5KZU4	E5KZU4_WHEAT 75k gamma secalin OS=Triticum aestivum GN=sec2 PE=4 SV=1	5493.64	0.0014047	52.535	54992000
PQ(de)QPQQPFPQQ(de)PQQLVPQQSQQPFPQ(de)SQQPQQPFPQPQQPQQPFPQP	3 Deamidation (NQ)	E5KZU4	E5KZU4_WHEAT 75k gamma secalin OS=Triticum aestivum GN=sec2 PE=4 SV=1	5493.64	0.0013108	48.887	54832000
QPQQPFPQPQQPFPWQPQQPFPQTQQSFPLQPQQPFPQQ(de)PQQPFPQPQ	Deamidation (NQ)	B6ETR9;Q9FUW7	B6ETR9_WHEAT D-type LMW glutenin subunit (Fragment) OS=Triticum aestivum GN=glu PE=2 SV=1	5727.78	0.0010086	51.23	54393000
SFPLQPQ(de)QPFPQ(de)Q(de)PQQPFPQPQ(de)LPFPQ	4 Deamidation (NQ)	Q9FUW7	Q9FUW7_WHEAT Omega gliadin storage protein OS=Triticum aestivum PE=4 SV=1	3174.53	0.00039196	76.959	53646000
QPQQPQ(de)Q(de)PFPQPQQPFPWQPQQP	2 Deamidation (NQ)	B6ETR9;Q9FUW7	B6ETR9_WHEAT D-type LMW glutenin subunit (Fragment) OS=Triticum aestivum GN=glu PE=2 SV=1	2782.31	0.0014081	83.666	52125000
QPQQPFPQTQQPQQLFPQSQQPQQQFSQPQQQFPQP	Unmodified	Q9FS57;Q9FS76;Q9FS77;Q9FS56;Q9FS75;Q8L6B5;Q8L6B2;A1EHE7;Q9SYX8;P08079;Q8L6B3;Q6EEW8;B6UKM6	Q9FS57_WHEAT Gamma-gliadin (Fragment) OS=Triticum aestivum var. vavilovii GN=GAG56D PE=4 SV=1	4301.07	0.019493	33.121	51969000
TQQPQQPFPQQ(de)PQQPFPQTQQPQQPFPQ	Deamidation (NQ)	M9TK56;B6DQB5;B6UKN0;F4YT72;F2X323	F4YT72_WHEAT Gamma-gliadin OS=Triticum aestivum PE=4 SV=1	3328.59	0.0086529	55.662	48897000
PHQ(de)PQQQFPQPQQ(de)PQQPFPQ(de)QPQQQFPQPQQ(de)PQ(de)QPFPQQPQ	5 Deamidation (NQ)	Q94G96;M9TG60;Q94G98	Q94G96_WHEAT Gamma-gliadin OS=Triticum aestivum PE=2 SV=1	4924.29	0.0070578	71.709	47160000
TQ(de)QPQ(de)QPFPQ(de)QPQ(de)QPFPQ(de)TQ(de)QPQ	6 Deamidation (NQ)	M9TK56;B6DQB5;B6UKN0;F4YT72;F2X323	F4YT72_WHEAT Gamma-gliadin OS=Triticum aestivum PE=4 SV=1	2736.22	0.0015534	83.727	46149000
QPFPQTQQPQ(de)Q(de)LFPQSQQPQQPYPQQPQ	2 Deamidation (NQ)	F6KV47	F6KV47_WHEAT Gamma gliadin OS=Triticum aestivum PE=4 SV=1	3347.58	0.0074726	57.694	44233000
FPQQPQ(de)LPFPQ(de)Q(de)PQQPFPQPQQPQQPFPQ	3 Deamidation (NQ)	B6UKQ2	B6UKQ2_WHEAT Gamma-gliadin OS=Triticum aestivum GN=qp910 PE=4 SV=1	3454.66	8.9129e-06	110.6	44138000
QPFPQ(de)PQQPQLPFPQ(de)QPQQPFPQPQQ(de)PQQPFPQ	3 Deamidation (NQ)	Q94G96;M9TG60;Q94G98;K7XRH9;K7XEG0;K7X1R6;K7X0Y6;B5ANT0;B5ANT1;K7XRI7;K7WVB5;H9A6C1;Q94G97	Q94G96_WHEAT Gamma-gliadin OS=Triticum aestivum PE=2 SV=1	3904.88	7.0125e-09	116.24	43927000
PQQQ(de)FPQPQQPQQPFPQQPQQQFPQPQQ(de)PQQPFPQP	2 Deamidation (NQ)	Q94G96;M9TG60;Q94G98	Q94G96_WHEAT Gamma-gliadin OS=Triticum aestivum PE=2 SV=1	4303.05	0.0018124	59.567	42722000
PQTQ(de)QPQQPFPQFQ(de)QPHQPFPQ(de)PQ	3 Deamidation (NQ)	M9TK56	M9TK56_WHEAT Gamma-gliadin 5 OS=Triticum aestivum PE=2 SV=1	2885.34	0.0020677	74.859	42592000
QPQQ(de)PFPQQPYPQQPQHPFPQTQQPQQPFPQ(de)SQQPQ(de)QPFPQPQ	3 Deamidation (NQ)	F2X0K7	F2X0K7_WHEAT Gama-gliadin OS=Triticum aestivum GN=Gli-c2 PE=4 SV=1	5114.4	0.0014843	65.08	40686000
(gl)Q(de)PFPQ(de)PQ(de)Q(de)PTPIQPQQPFPQ(de)QPQQPFPQ	Gln->pyro-Glu,5 Deamidation (NQ)	C4NFQ3;C1KFY0;C1KDF9;C1KDF8;C1KDF6;C4NFP9;C4NFQ0;C1KDF2	C1KDF2_WHEAT Putative omega secalin OS=Triticum aestivum PE=2 SV=1	3265.52	0.020926	43.633	39716000
(gl)Q(de)PFPQ(de)PQ(de)Q(de)PTPIQ(de)PQQPFPQ(de)QPQQPFPQ	Gln->pyro-Glu,6 Deamidation (NQ)	C4NFQ3;C1KFY0;C1KDF9;C1KDF8;C1KDF6;C4NFP9;C4NFQ0;C1KDF2	C1KDF2_WHEAT Putative omega secalin OS=Triticum aestivum PE=2 SV=1	3266.51	0.0077375	57.238	39431000
PQ(de)Q(de)PFLQ(de)PQQPFPQ(de)Q(de)PQQPFPQ(de)TQQPQQPFP	6 Deamidation (NQ)	F4YT72;F2X323	F4YT72_WHEAT Gamma-gliadin OS=Triticum aestivum PE=4 SV=1	3686.72	0.003297	60.419	38823000
TQQPQQPFPQ(de)QPQQPFPQ	Deamidation (NQ)	M9TK56;B6DQB5;B6UKN0;F4YT72;F2X323	F4YT72_WHEAT Gamma-gliadin OS=Triticum aestivum PE=4 SV=1	2149.02	0.0017643	110.04	38682000
PQQPQ(de)QPFPQPQQ(de)PQLPFPQQPQ(de)QPFPQPQ(de)QPQQP	4 Deamidation (NQ)	Q30DX2;Q94G96;M9TG60;Q94G98;K7XRH9;K7XEG0;K7X1R6;K7X0Y6;B5ANT0;B5ANT1;K7XRI7;K7WVB5;H9A6C1;Q94G97	Q94G96_WHEAT Gamma-gliadin OS=Triticum aestivum PE=2 SV=1	4111.97	0.0004254	126.42	38223000
HQPQ(de)Q(de)QFPQ(de)PQQPQQ(de)PFPQPQQP	4 Deamidation (NQ)	Q94G94	Q94G94_WHEAT Gamma-gliadin OS=Triticum aestivum PE=4 SV=1	2766.27	0.011112	63.302	38013000
HQPQ(de)Q(de)QFPQ(de)PQQPQ(de)Q(de)PFPQPQQP	5 Deamidation (NQ)	Q94G94	Q94G94_WHEAT Gamma-gliadin OS=Triticum aestivum PE=4 SV=1	2767.25	0.0008333	107.72	37983000
QPQQ(de)PFPQQPQQ(de)PQ(de)QPFPQPQQPFPWQPQQP	3 Deamidation (NQ)	B6ETR9;Q9FUW7	B6ETR9_WHEAT D-type LMW glutenin subunit (Fragment) OS=Triticum aestivum GN=glu PE=2 SV=1	3733.76	8.1132e-05	79.36	36906000
(gl)QPQ(de)Q(de)PQ(de)QPFPQPQQPFPWQ(de)PQQPFPQ	Gln->pyro-Glu,4 Deamidation (NQ)	B6ETR9;Q9FUW7	B6ETR9_WHEAT D-type LMW glutenin subunit (Fragment) OS=Triticum aestivum GN=glu PE=2 SV=1	3139.44	0.025393	43.841	36587000
SQ(de)QPQQPFPQ(de)QPHQPQ(de)QPYPQ	3 Deamidation (NQ)	B6ETR9	B6ETR9_WHEAT D-type LMW glutenin subunit (Fragment) OS=Triticum aestivum GN=glu PE=2 SV=1	2515.14	0.0032081	79.461	36223000
TQQ(de)PQQPFPQ(de)FQQPHQ(de)PFPQPQ	3 Deamidation (NQ)	M9TK56	M9TK56_WHEAT Gamma-gliadin 5 OS=Triticum aestivum PE=2 SV=1	2660.23	0.0094047	68.134	35993000
FPQPQ(de)QTFPHQPQQQFPQPQ(de)QPQQP	2 Deamidation (NQ)	Q94G96;M9TG60;Q94G98	Q94G96_WHEAT Gamma-gliadin OS=Triticum aestivum PE=2 SV=1	3012.42	0.025551	44.848	35238000
QQPFPQSQ(de)Q(de)PQQ(de)QFSQPQQQFPQP	3 Deamidation (NQ)	B6UKN1	B6UKN1_WHEAT Gamma-gliadin OS=Triticum aestivum GN=ll911 PE=4 SV=1	2883.31	0.020801	48.968	35113000
Q(de)PQQPFPQPQ(de)Q(de)PFPWQPQQPFPQTQQSFPLQPQQ(de)PFPQQPQ(de)Q(de)PFPQPQ	6 Deamidation (NQ)	B6ETR9;Q9FUW7	B6ETR9_WHEAT D-type LMW glutenin subunit (Fragment) OS=Triticum aestivum GN=glu PE=2 SV=1	5732.7	0.0063271	72.145	34796000
PQTQ(de)QPQQPFPQQPQ(de)Q(de)PFPQ(de)TQQPQQPFPQ(de)FQQPHQPFPQPQ	5 Deamidation (NQ)	M9TK56	M9TK56_WHEAT Gamma-gliadin 5 OS=Triticum aestivum PE=2 SV=1	5017.34	0.0029465	106.36	34658000
SFSHQ(de)Q(de)QPFPQ(de)QPYPQQPYPSQ(de)QP	4 Deamidation (NQ)	B6ETR9	B6ETR9_WHEAT D-type LMW glutenin subunit (Fragment) OS=Triticum aestivum GN=glu PE=2 SV=1	2872.26	0.012152	58.712	34629000
FPQQ(de)PQLPFPQ(de)QPQ(de)Q(de)PFPQPQQPQQPFPQ	4 Deamidation (NQ)	B6UKQ2	B6UKQ2_WHEAT Gamma-gliadin OS=Triticum aestivum GN=qp910 PE=4 SV=1	3455.65	1.3946e-07	138.49	34056000
QPQQPFPQ(de)PQQPQLPFPQ(de)Q(de)PQQPFPQPQ	3 Deamidation (NQ)	Q30DX2;Q94G96;M9TG60;Q94G98;K7XRH9;K7XEG0;K7X1R6;K7X0Y6;B5ANT0;B5ANT1;K7XRI7;K7WVB5;H9A6C1;Q94G97	Q94G96_WHEAT Gamma-gliadin OS=Triticum aestivum PE=2 SV=1	3307.59	2.925e-10	137.64	33988000
QPQQ(de)PFPQPQQ(de)TFPQQPQ(de)LPFPQQPQ(de)QPFPQ	4 Deamidation (NQ)	B6UKQ2;B6UKN7;B6UKP0;D0ES80	B6UKQ2_WHEAT Gamma-gliadin OS=Triticum aestivum GN=qp910 PE=4 SV=1	3684.75	0.0059351	69.248	33840000
TQ(de)QPQQPFPQ(de)QPQQPFPQTQQPQQPFPQFQ	2 Deamidation (NQ)	M9TK56	M9TK56_WHEAT Gamma-gliadin 5 OS=Triticum aestivum PE=2 SV=1	3604.7	0.014504	44.912	33157000
Q(de)PQ(de)QPFPQPQQPFPWQ(de)PQ(de)QPFPQTQQSFPLQPQQ(de)PFPQ(de)QPQ(de)QPFPQPQ	7 Deamidation (NQ)	B6ETR9;Q9FUW7	B6ETR9_WHEAT D-type LMW glutenin subunit (Fragment) OS=Triticum aestivum GN=glu PE=2 SV=1	5733.68	0.0062112	53.047	33135000
PQQPFPQ(de)QPQQ(de)PYPQQPQ(de)QPFPQPPQQPYPQQP	3 Deamidation (NQ)	E5KZS4	E5KZS4_WHEAT 75k gamma secalin OS=Triticum aestivum GN=sec2 PE=4 SV=1	3920.84	0.0038261	56.234	32876000
FPQQPQ(de)QPFPQTQQ(de)PQQPFPQQPQQPFPQTQQPQQPFPQ	2 Deamidation (NQ)	M9TK56;B6DQB5;B6UKN0;F4YT72;F2X323	F4YT72_WHEAT Gamma-gliadin OS=Triticum aestivum PE=4 SV=1	4652.21	0.0086494	40.745	32203000
TQ(de)QPQQPFPQ(de)QPQQPFPQ(de)TQQPQQ(de)PFPQQPQQPFPQTQQPQ	4 Deamidation (NQ)	B6DQB5;B6UKN0;F4YT72;F2X323	F4YT72_WHEAT Gamma-gliadin OS=Triticum aestivum PE=4 SV=1	4864.28	0.0068894	55.826	31076000
QPQQPFPQTQQ(de)PQ(de)QPFPQQPQQPFPQ(de)TQQPQQPFPQ(de)QPQQPFPQ	4 Deamidation (NQ)	M9TK56;B6DQB5;B6UKN0;F4YT72;F2X323	F4YT72_WHEAT Gamma-gliadin OS=Triticum aestivum PE=4 SV=1	5232.46	0.001792	98.261	30742000
QPQQ(de)PFPQPQQ(de)PQLPFPQQ(de)PQQPFPQPQQ(de)PQQPFPQ	4 Deamidation (NQ)	Q94G96;M9TG60;Q94G98;K7XRH9;K7XEG0;K7X1R6;K7X0Y6;B5ANT0;B5ANT1;K7XRI7;K7WVB5;H9A6C1;Q94G97	Q94G96_WHEAT Gamma-gliadin OS=Triticum aestivum PE=2 SV=1	4259.04	1.1641e-05	121.7	30419000
PHQPQQQFPQPQ(de)QPQQPFPQQPQQQFPQPQQ(de)PQ(de)QPFPQQPQ	3 Deamidation (NQ)	Q94G96;M9TG60;Q94G98	Q94G96_WHEAT Gamma-gliadin OS=Triticum aestivum PE=2 SV=1	4922.32	0.0010268	71.709	30164000
QPQQ(de)PFPQTQQ(de)PQQPFPQQPQ(de)QPFPQTQQPQ	3 Deamidation (NQ)	M9TK56;B6DQB5;B6UKN0;F4YT72;F2X323	F4YT72_WHEAT Gamma-gliadin OS=Triticum aestivum PE=4 SV=1	3683.73	0.0019432	65.248	29194000
QPQQTFPQ(de)TQ(de)Q(de)PQQPFPQLQQPQQPFPQ	3 Deamidation (NQ)	D0ES83	D0ES83_WHEAT Gamma gliadin OS=Triticum aestivum PE=4 SV=1	3346.59	0.00019631	79.935	29108000
FPQQPQ(de)QPFPQPQ(de)QPQQPSPQSQQPQQPFPQPQQP	2 Deamidation (NQ)	B6UKQ5	B6UKQ5_WHEAT Gamma-gliadin OS=Triticum aestivum GN=qp913 PE=4 SV=1	4073.93	0.012806	40.336	28416000
FLQ(de)PQ(de)QPFPQ(de)QPQ(de)QPYPQQPQ(de)QPFPQ	5 Deamidation (NQ)	Q9FS57;Q9FS76;Q9FS77;Q9FS56;Q9FS75;Q8L6B5;Q8L6B2;A1EHE7;Q9SYX8;P08079;Q6EEW8;B6DQB1	B6DQB1_WHEAT Gamma-gliadin (Fragment) OS=Triticum aestivum PE=4 SV=1	3150.46	0.015203	49.66	27637000
TQQPQQ(de)PFPQ(de)QPQQPFPQTQQPQQPFPQFQ	2 Deamidation (NQ)	M9TK56	M9TK56_WHEAT Gamma-gliadin 5 OS=Triticum aestivum PE=2 SV=1	3604.7	0.014778	44.721	27474000
PQQPQQ(de)PFLQ(de)PQ(de)QPYPQQPQQPFPQ(de)TQ(de)QPQ	5 Deamidation (NQ)	B6UKN0	B6UKN0_WHEAT Gamma-gliadin OS=Triticum aestivum GN=ll910 PE=4 SV=1	3585.67	0.0084208	75.529	27361000
FPQQ(de)PQQPFPQTQ(de)QPQQPFPQQ(de)PQQPFPQ	3 Deamidation (NQ)	M9TK56;B6DQB5;B6UKN0;F4YT72;F2X323	F4YT72_WHEAT Gamma-gliadin OS=Triticum aestivum PE=4 SV=1	3473.63	4.2208e-06	116.45	27192000
QPQQ(de)PFPQTQQ(de)PQ(de)QPFPQQPQQPFPQ(de)TQQ(de)PQQPFPQ	5 Deamidation (NQ)	M9TK56;B6DQB5;B6UKN0;F4YT72;F2X323	F4YT72_WHEAT Gamma-gliadin OS=Triticum aestivum PE=4 SV=1	4282.99	0.015132	82.744	27155000
QQPQ(de)LPFPQ(de)QRQ(de)QPFPQP	3 Deamidation (NQ)	B6UKN1	B6UKN1_WHEAT Gamma-gliadin OS=Triticum aestivum GN=ll911 PE=4 SV=1	2191.07	0.0079923	86.539	27135000
PQTQQPQ(de)QPFPQFQ(de)Q(de)PHQ(de)PFPQPQ	4 Deamidation (NQ)	M9TK56	M9TK56_WHEAT Gamma-gliadin 5 OS=Triticum aestivum PE=2 SV=1	2886.32	0.030125	69.088	26849000
TQQPQ(de)QPFPQ(de)QPQQPFPQTQQPQQPFPQ(de)FQQPHQP	3 Deamidation (NQ)	M9TK56	M9TK56_WHEAT Gamma-gliadin 5 OS=Triticum aestivum PE=2 SV=1	4192.97	0.0087894	44.564	26848000
TQQ(de)PQQ(de)PFPQ(de)FQ(de)QPHQPFPQ(de)PQ	5 Deamidation (NQ)	M9TK56	M9TK56_WHEAT Gamma-gliadin 5 OS=Triticum aestivum PE=2 SV=1	2662.2	0.0023033	81.016	25954000
QPQQ(de)PFPQPQQ(de)PQLPFPQQPQQPFPQ(de)PQQPQ(de)QPFPQ	4 Deamidation (NQ)	Q94G96;M9TG60;Q94G98;K7XRH9;K7XEG0;K7X1R6;K7X0Y6;B5ANT0;B5ANT1;K7XRI7;K7WVB5;H9A6C1;Q94G97	Q94G96_WHEAT Gamma-gliadin OS=Triticum aestivum PE=2 SV=1	4259.04	0.00015043	129.51	25640000
PQTQQPQQPFPQQPQ(de)QPFPQ(de)TQQPQQPFPQFQQPHQPFPQPQ	2 Deamidation (NQ)	M9TK56	M9TK56_WHEAT Gamma-gliadin 5 OS=Triticum aestivum PE=2 SV=1	5014.39	3.2947e-10	103.78	24887000
QTFPHQPQQQFPQPQ(de)QPQQPFPQ(de)QPQQQFPQPQ(de)QPQQPFPQQPQ	3 Deamidation (NQ)	Q94G96;M9TG60;Q94G98	Q94G96_WHEAT Gamma-gliadin OS=Triticum aestivum PE=2 SV=1	5298.5	0.0098527	42.712	24672000
FPQQ(de)PQQPLPQPQ(de)QPQQPFPQ	2 Deamidation (NQ)	Q94G94;L7R5Y9;L7R599;L7R5A3	Q94G94_WHEAT Gamma-gliadin OS=Triticum aestivum PE=4 SV=1	2484.21	0.014081	65.105	24044000
PQPQ(de)QPQQPFPQ(de)QPQQQFPQ(de)PQ(de)QPQQPFPQP	4 Deamidation (NQ)	Q94G96;M9TG60;Q94G98	Q94G96_WHEAT Gamma-gliadin OS=Triticum aestivum PE=2 SV=1	3676.72	0.0074772	68.97	23793000
TISQ(de)QPQQPFPQ(de)QPHQPQQPYPQQQP	2 Deamidation (NQ)	B6ETR9	B6ETR9_WHEAT D-type LMW glutenin subunit (Fragment) OS=Triticum aestivum GN=glu PE=2 SV=1	3081.46	0.0091883	58.373	23481000
SQQ(de)PQ(de)QPFPQ(de)QPHQPQ(de)Q(de)PYPQ	5 Deamidation (NQ)	B6ETR9	B6ETR9_WHEAT D-type LMW glutenin subunit (Fragment) OS=Triticum aestivum GN=glu PE=2 SV=1	2517.11	0.014437	64.705	23098000
FPQQPQQ(de)PFPQQSQQPFPQTQQPQQPFPQ	Deamidation (NQ)	M9TK56	M9TK56_WHEAT Gamma-gliadin 5 OS=Triticum aestivum PE=2 SV=1	3461.64	0.0057796	58.938	23084000
(gl)QQPQQ(de)PFPQTQQPQQPFPQ(de)QPQQPFPQ	Gln->pyro-Glu,2 Deamidation (NQ)	M9TK56;B6DQB5;B6UKN0;F4YT72;F2X323	F4YT72_WHEAT Gamma-gliadin OS=Triticum aestivum PE=4 SV=1	3211.5	0.013277	50.237	22680000
PQTQQPQQPFPQ(de)Q(de)PQQPFPQ	2 Deamidation (NQ)	M9TK56;B6DQB5;B6UKN0;F4YT72;F2X323	F4YT72_WHEAT Gamma-gliadin OS=Triticum aestivum PE=4 SV=1	2375.12	0.003763	92.474	22276000
QPQLPFPQQ(de)PQ(de)QPFPQPQQPQQPFPQSQQ(de)PQQPFPQPQ	3 Deamidation (NQ)	K7XRH9;K7XEG0;K7X1R6;K7X0Y6;B5ANT0;B5ANT1;K7XRI7;K7WVB5;H9A6C1	K7XRH9_WHEAT Gamma-gliadin OS=Triticum aestivum PE=4 SV=1	4473.15	0.00096164	66.124	21252000
QPQQ(de)PQ(de)QPFPQ(de)PQ(de)QPFPWQ(de)PQQPFPQ	5 Deamidation (NQ)	B6ETR9;Q9FUW7	B6ETR9_WHEAT D-type LMW glutenin subunit (Fragment) OS=Triticum aestivum GN=glu PE=2 SV=1	3157.45	0.0075406	79.341	20832000
HQPQ(de)QQFPQ(de)PQQPQQ(de)PFPQPQQP	3 Deamidation (NQ)	Q94G94	Q94G94_WHEAT Gamma-gliadin OS=Triticum aestivum PE=4 SV=1	2765.28	0.014822	59.342	20422000
FPQ(de)QPQQPFPQTQ(de)QPQ(de)QPFPQQ(de)PQQPFPQ	4 Deamidation (NQ)	M9TK56;B6DQB5;B6UKN0;F4YT72;F2X323	F4YT72_WHEAT Gamma-gliadin OS=Triticum aestivum PE=4 SV=1	3474.62	1.7905e-06	119.48	20243000
SHQQQPFPQQPYPQQPYPS	Unmodified	B6ETR9	B6ETR9_WHEAT D-type LMW glutenin subunit (Fragment) OS=Triticum aestivum GN=glu PE=2 SV=1	2281.06	0.010796	72.341	19957000
QQPQQ(de)PFPQQ(de)PQQPYPQQPQ(de)QPFPQQPQ	3 Deamidation (NQ)	E5KZT2;E5KZR8;E5KZT3;E5KZU2;E5KZR4;E5KZU0;E5KZS1;E5KZU3;E5KZS0	E5KZT2_WHEAT 75k gamma secalin OS=Triticum aestivum GN=sec2 PE=4 SV=1	3369.57	0.0085461	55.846	19914000
PQQ(de)PQQPFPQ(de)TQ(de)QPQQPFPQ	3 Deamidation (NQ)	M9TK56;B6DQB5;B6UKN0;F4YT72;B6UKP1;P06659;M9TE83;Q6EEX1;B6UKP2;F2X323;Q6EEX0;E5KZS3	F4YT72_WHEAT Gamma-gliadin OS=Triticum aestivum PE=4 SV=1	2376.1	0.00026353	117.9	19871000
PQQ(de)PQQPFPQLQQPQQPLPQPQ(de)QPQQPFPQ	2 Deamidation (NQ)	Q94G96;M9TG60;Q94G98;Q94G97	Q94G96_WHEAT Gamma-gliadin OS=Triticum aestivum PE=2 SV=1	3528.74	0.013024	45.941	19530000
FPQQPQ(de)QPFPQ(de)PQ(de)Q(de)LIPM(ox)QPQQPFPQ	Oxidation (M),4 Deamidation (NQ)	B6ETR9	B6ETR9_WHEAT D-type LMW glutenin subunit (Fragment) OS=Triticum aestivum GN=glu PE=2 SV=1	3118.47	0.0002987	79.143	19391000
PQQPQ(de)QPFPQPQQPQLPFPQ(de)Q(de)PQ(de)Q(de)PFPQPQ(de)QPQQP	6 Deamidation (NQ)	Q30DX2;Q94G96;M9TG60;Q94G98;K7XRH9;K7XEG0;K7X1R6;K7X0Y6;B5ANT0;B5ANT1;K7XRI7;K7WVB5;H9A6C1;Q94G97	Q94G96_WHEAT Gamma-gliadin OS=Triticum aestivum PE=2 SV=1	4113.94	0.003606	114.68	18744000
FPHQPQQQFPQ(de)PQ(de)QPQQPFPQQPQQQFPQPQQPQ(de)QPFPQQPQ	3 Deamidation (NQ)	Q94G96;M9TG60;Q94G98	Q94G96_WHEAT Gamma-gliadin OS=Triticum aestivum PE=2 SV=1	5069.39	0.0040704	54.087	18619000
(gl)QPQQPFPQQPQQPQ(de)Q(de)PFPQPQQPFPWQPQQPFPQ	Gln->pyro-Glu,2 Deamidation (NQ)	B6ETR9;Q9FUW7	B6ETR9_WHEAT D-type LMW glutenin subunit (Fragment) OS=Triticum aestivum GN=glu PE=2 SV=1	4087.93	0.0094269	44.721	18287000
QPQQ(de)PFPQQ(de)PQQPQQPFPQPQQPFPWQ(de)PQQPFPQ	3 Deamidation (NQ)	B6ETR9;Q9FUW7	B6ETR9_WHEAT D-type LMW glutenin subunit (Fragment) OS=Triticum aestivum GN=glu PE=2 SV=1	4105.94	0.0053545	50.413	18172000
KELQSPQQS	Unmodified	B6ETR9;Q9FUW7	B6ETR9_WHEAT D-type LMW glutenin subunit (Fragment) OS=Triticum aestivum GN=glu PE=2 SV=1	1043.52	1.8932e-09	154.04	17772000
PQQPQ(de)QPFPLQPQQPFPQ(de)QSQQP	2 Deamidation (NQ)	B6ETR9	B6ETR9_WHEAT D-type LMW glutenin subunit (Fragment) OS=Triticum aestivum GN=glu PE=2 SV=1	2699.3	0.0034777	74.324	17677000
IQPQQ(de)PFPQQ(de)PQ(de)Q(de)PFPQPQQQLPLQPQ(de)QPFPQPQQP	5 Deamidation (NQ)	C4NFQ3;C1KFY0;C1KDF9;C1KDF8;C1KDF2	C1KDF2_WHEAT Putative omega secalin OS=Triticum aestivum PE=2 SV=1	4242.07	0.0024707	58.087	17462000
QPQQ(de)PFPQQ(de)PQQPQ(de)QPFPQ	3 Deamidation (NQ)	B6ETR9;Q9FUW7;C0KEI0;E5KZU3	B6ETR9_WHEAT D-type LMW glutenin subunit (Fragment) OS=Triticum aestivum GN=glu PE=2 SV=1	2275.05	6.1327e-23	184	16935000
TQ(de)QPQQPFPQ(de)LQ(de)QPQQPFPQPQ	3 Deamidation (NQ)	B6DQB5;B6UKN0;F4YT72;D0ES83;F2X323	F4YT72_WHEAT Gamma-gliadin OS=Triticum aestivum PE=4 SV=1	2617.24	0.02184	56.719	16253000
QPFPQPQQTFPQ(de)QPQLPFPQQPQQPFPQ(de)PQ(de)QPQQPFPQ	3 Deamidation (NQ)	B6UKQ2	B6UKQ2_WHEAT Gamma-gliadin OS=Triticum aestivum GN=qp910 PE=4 SV=1	4506.17	0.0026546	81.28	16108000
TQ(de)QPQ(de)QPFPQ(de)FQ(de)QPHQPF	4 Deamidation (NQ)	M9TK56	M9TK56_WHEAT Gamma-gliadin 5 OS=Triticum aestivum PE=2 SV=1	2210.99	0.0079417	87.275	15967000
PFPQQPQ(de)QPFPQPQ(de)QPQQPFPQPQPQ	2 Deamidation (NQ)	E5KZU5	E5KZU5_WHEAT 75k gamma secalin OS=Triticum aestivum GN=sec2 PE=4 SV=1	3065.47	0.014365	50.873	15652000
QPQQPFPQ(de)TQQPQQPFPQLQQPQ(de)QPFPQPQ	2 Deamidation (NQ)	B6DQB5;B6UKN0;F4YT72;F2X323	F4YT72_WHEAT Gamma-gliadin OS=Triticum aestivum PE=4 SV=1	3566.72	0.0019657	68.158	15493000
TQ(de)QPQQPFPQ(de)QPQQPFPQTQQPQQPFPQ	2 Deamidation (NQ)	M9TK56;B6DQB5;B6UKN0;F4YT72;F2X323	F4YT72_WHEAT Gamma-gliadin OS=Triticum aestivum PE=4 SV=1	3329.57	0.0099206	53.481	15476000
QPQQPFPQ(de)TQ(de)QPQQPFPQ(de)QPQQPFPQ	3 Deamidation (NQ)	M9TK56;B6DQB5;B6UKN0;F4YT72;F2X323	F4YT72_WHEAT Gamma-gliadin OS=Triticum aestivum PE=4 SV=1	3101.45	8.0729e-07	122.53	15420000
QPFPQ(de)PQQPQQPFPQSQQPQQQFSQPQQQ(de)FPQPQQP	2 Deamidation (NQ)	B6UKN1	B6UKN1_WHEAT Gamma-gliadin OS=Triticum aestivum GN=ll911 PE=4 SV=1	4283.01	0.0085084	44.015	15413000
QPQQPFPQQ(de)PQQPFPQ(de)TQQPQQPFPQ	2 Deamidation (NQ)	M9TK56;B6DQB5;B6UKN0;F4YT72;F2X323;Q6EEX0	F4YT72_WHEAT Gamma-gliadin OS=Triticum aestivum PE=4 SV=1	3100.47	0.00012205	87.892	15308000
QPQQ(de)PFPQQPQ(de)Q(de)QFPQPQQPQQPFPQ(de)QPQ	4 Deamidation (NQ)	Q94G96;M9TG60;Q94G98	Q94G96_WHEAT Gamma-gliadin OS=Triticum aestivum PE=2 SV=1	3482.62	8.5298e-05	119.34	15211000
QPQQ(de)PFPQQPQQ(de)PFPQ(de)QPQQPFP	3 Deamidation (NQ)	B6ETR9	B6ETR9_WHEAT D-type LMW glutenin subunit (Fragment) OS=Triticum aestivum GN=glu PE=2 SV=1	2744.29	5.7746e-08	135.79	15129000
HQPQQQFPQ(de)PQQPQQ(de)PFPQPQQP	2 Deamidation (NQ)	Q94G94	Q94G94_WHEAT Gamma-gliadin OS=Triticum aestivum PE=4 SV=1	2764.3	0.019229	55.453	14903000
PQ(de)TQ(de)QPQ(de)QPFPQ(de)FQ(de)QPHQPFPQ(de)PQ	6 Deamidation (NQ)	M9TK56	M9TK56_WHEAT Gamma-gliadin 5 OS=Triticum aestivum PE=2 SV=1	2888.29	0.00032123	96.881	14566000
QTQQ(de)PQQPFPQ(de)PQQTFPQ(de)QPQLPFPQQPQ(de)QPFPQPQQP	4 Deamidation (NQ)	B6UKQ2;B6UKN7;B6UKP0;D0ES80	B6UKQ2_WHEAT Gamma-gliadin OS=Triticum aestivum GN=qp910 PE=4 SV=1	4492.14	0.0021319	71.098	13344000
FPQQPQ(de)QPFPQ(de)PQQPQQQFPQSQQPQQPFPQPQQ	2 Deamidation (NQ)	B6UKN7;B6UKP0	B6UKN7_WHEAT Gamma-gliadin OS=Triticum aestivum GN=ll921 PE=4 SV=1	4067.92	0.0035607	55.884	13278000
QPQQ(de)PFPQ(de)QPQQQFPQPQQ(de)PQQPFPQQPQ	3 Deamidation (NQ)	Q94G96;M9TG60;Q94G98	Q94G96_WHEAT Gamma-gliadin OS=Triticum aestivum PE=2 SV=1	3481.63	0.00014569	80.786	13171000
TISQ(de)QPQQ(de)PFPQQPHQ(de)PQ(de)QPYPQ(de)QQP	5 Deamidation (NQ)	B6ETR9	B6ETR9_WHEAT D-type LMW glutenin subunit (Fragment) OS=Triticum aestivum GN=glu PE=2 SV=1	3084.41	0.016462	47.931	12835000
TQ(de)QPQQPFPQQ(de)PQQ(de)PFPQ(de)TQQPQQPFPQ	4 Deamidation (NQ)	M9TK56;B6DQB5;B6UKN0;F4YT72;F2X323	F4YT72_WHEAT Gamma-gliadin OS=Triticum aestivum PE=4 SV=1	3331.54	0.0022709	70.449	12821000
QPQQ(de)PFPQQ(de)PQQ(de)PFPQTQQPQQPFPQ	3 Deamidation (NQ)	M9TK56;B6DQB5;B6UKN0;F4YT72;F2X323;Q6EEX0	F4YT72_WHEAT Gamma-gliadin OS=Triticum aestivum PE=4 SV=1	3101.45	0.0076277	60.635	12752000
PQ(de)TQ(de)QPQ(de)QPFPQ(de)QPQ(de)QPFPQ	5 Deamidation (NQ)	M9TK56;B6DQB5;B6UKN0;F4YT72;F2X323	F4YT72_WHEAT Gamma-gliadin OS=Triticum aestivum PE=4 SV=1	2378.07	0.0024711	100.07	12549000
QQPFPQ(de)Q(de)HQ(de)QPFPQPQ	3 Deamidation (NQ)	C1KDF7	C1KDF7_WHEAT Putative omega secalin OS=Triticum aestivum PE=2 SV=1	1961.89	0.015073	89.747	12354000
LQPQQPFPQ(de)QPQRPFAQ(de)QP	2 Deamidation (NQ)	C4NFQ3;C4NFQ1;C4NFP8;C0KEI0;C4NFP9;C4NFQ0	C4NFQ3_WHEAT Omega secalin OS=Triticum aestivum PE=4 SV=1	2261.12	0.0097144	73.279	12168000
PQPQ(de)LQFPQQ(de)PEQ(de)IIPQQPQQ(de)PFLLESQQPFPQ(de)Q(de)PQQPFPQPQ	6 Deamidation (NQ)	B6ETR9	B6ETR9_WHEAT D-type LMW glutenin subunit (Fragment) OS=Triticum aestivum GN=glu PE=2 SV=1	5089.47	0.0013186	67.345	12069000
QPQQ(de)PFPQTQQ(de)PQQPFPQ(de)LQQPQQ(de)PFPQPQ	4 Deamidation (NQ)	B6DQB5;B6UKN0;F4YT72;F2X323	F4YT72_WHEAT Gamma-gliadin OS=Triticum aestivum PE=4 SV=1	3568.69	0.0027456	84.674	11991000
PQQPFYQ(de)QPQ(de)QQFPQPQ(de)QPQQPFPQP	3 Deamidation (NQ)	B6UKN2	B6UKN2_WHEAT Gamma-gliadin OS=Triticum aestivum GN=ll912 PE=4 SV=1	3163.47	0.014828	50.202	11728000
PLQPQQPFPQ(de)QPQQPFPQPQ(de)LPFPQQS	2 Deamidation (NQ)	Q9FUW7	Q9FUW7_WHEAT Omega gliadin storage protein OS=Triticum aestivum PE=4 SV=1	3153.56	0.011082	53.696	11552000
PQQPQLPFPQ(de)QPQQPFPQ	Deamidation (NQ)	B6UKQ2;B6UKN7;B6UKP0;D0ES80;Q30DX2;Q94G96;M9TG60;Q94G98;K7XRH9;K7XEG0;K7X1R6;K7X0Y6;B5ANT0;B5ANT1;K7XRI7;K7WVB5;H9A6C1;Q94G97	Q94G96_WHEAT Gamma-gliadin OS=Triticum aestivum PE=2 SV=1	2130.05	0.00026659	120.7	11367000
QPQQ(de)TFPQPQQTYPHQPQQQFPQTQQPQQPFPQPQ	Deamidation (NQ)	B6UKQ2;B6UKN7;B6UKP0;B6UKN1	B6UKQ2_WHEAT Gamma-gliadin OS=Triticum aestivum GN=qp910 PE=4 SV=1	4210.99	0.0025221	58.087	11129000
PQQLFPQ(de)SQ(de)Q(de)PQ(de)QPFPQPQQ(de)PQQPFPQPQPQ	5 Deamidation (NQ)	E5KZR3;E5KZT4;E5KZR6;E5KZQ8;E5KZT7;E5KZT6;E5KZS0;E5KZQ9;E5KZS3;E5KZT9;E5KZS5;E5KZS4	E5KZR3_WHEAT 75k gamma secalin OS=Triticum aestivum GN=sec2 PE=4 SV=1	3652.71	0.013493	56.688	10938000
TQQPQ(de)QPFPQ(de)QPQQPFPQTQQPQQPFPQLQ(de)Q(de)PQQPFPQPQ	4 Deamidation (NQ)	B6DQB5;B6UKN0;F4YT72;F2X323	F4YT72_WHEAT Gamma-gliadin OS=Triticum aestivum PE=4 SV=1	4748.26	0.0017368	64.685	10763000
FPQQPQ(de)Q(de)PFPQPQQPQQ(de)PFPQ(de)SKQPQ(de)QPFPQ	5 Deamidation (NQ)	B6UKQ2	B6UKQ2_WHEAT Gamma-gliadin OS=Triticum aestivum GN=qp910 PE=4 SV=1	3686.73	0.011241	57.738	10702000
TQQ(de)PQ(de)QPFPQ(de)LQQPQ(de)QPFPQPQ	4 Deamidation (NQ)	B6DQB5;B6UKN0;F4YT72;D0ES83;F2X323	F4YT72_WHEAT Gamma-gliadin OS=Triticum aestivum PE=4 SV=1	2618.23	0.012197	64.5	10614000
FPQPQQ(de)PQQ(de)PFPQ(de)PQQPQLPFPQQ(de)PQ(de)QPFPQPQ	5 Deamidation (NQ)	Q94G96;M9TG60;Q94G98;K7XRH9;K7XEG0;K7X1R6;K7X0Y6;B5ANT0;B5ANT1;K7XRI7;K7WVB5;H9A6C1;Q94G97	Q94G96_WHEAT Gamma-gliadin OS=Triticum aestivum PE=2 SV=1	3906.85	0.00091056	111.55	10360000
TQQ(de)PQQPFPQ(de)FQQPHQPFPQPQ	2 Deamidation (NQ)	M9TK56	M9TK56_WHEAT Gamma-gliadin 5 OS=Triticum aestivum PE=2 SV=1	2659.25	0.0025315	77.08	10249000
PQQPQQ(de)PFPQPQPQTQQSIPQPQ(de)QPFPQPQQP	2 Deamidation (NQ)	E5KZR3;E5KZT4;E5KZR6;E5KZQ8;E5KZT7;E5KZT6;E5KZT8;E5KZU4;E5KZQ9;E5KZS3;E5KZT9;E5KZU1;E5KZS5;E5KZS4	E5KZR3_WHEAT 75k gamma secalin OS=Triticum aestivum GN=sec2 PE=4 SV=1	3700.79	0.0028001	59.893	10213000
PQQPQ(de)LPFPQQPQ(de)QPFPQ	2 Deamidation (NQ)	B6UKQ2;B6UKN7;B6UKP0;D0ES80;Q30DX2;Q94G96;M9TG60;Q94G98;K7XRH9;K7XEG0;K7X1R6;K7X0Y6;B5ANT0;B5ANT1;K7XRI7;K7WVB5;H9A6C1;Q94G97	Q94G96_WHEAT Gamma-gliadin OS=Triticum aestivum PE=2 SV=1	2131.04	0.0016199	111.07	10132000
QPQQAFPHQPQ(de)QQ(de)FPQPQ(de)QPPQQFPQP	3 Deamidation (NQ)	K7XEG8	K7XEG8_WHEAT Gamma-gliadin OS=Triticum aestivum PE=4 SV=1	3208.5	0.011241	53.444	10117000
PQEPQQLFPQSQQPQQPFPQ(de)PQ(de)QPQQPFPQ	2 Deamidation (NQ)	E5KZR3;E5KZT4;E5KZR6;E5KZQ8;E5KZT7;E5KZT6;E5KZS0;E5KZQ9;E5KZS3;E5KZT9;E5KZS5;E5KZS4	E5KZR3_WHEAT 75k gamma secalin OS=Triticum aestivum GN=sec2 PE=4 SV=1	3553.69	0.013024	45.941	10025000
TQQ(de)PQQPFPQ(de)QPQQPFPQ(de)TQQPQ	3 Deamidation (NQ)	M9TK56;B6DQB5;B6UKN0;F4YT72;F2X323	F4YT72_WHEAT Gamma-gliadin OS=Triticum aestivum PE=4 SV=1	2733.27	0.0014506	81.884	9755100
TQQ(de)PQQPFPQQPQQPFPQTQ(de)QPQQPFPQQPQ	2 Deamidation (NQ)	M9TK56;B6DQB5;B6UKN0;F4YT72;F2X323	F4YT72_WHEAT Gamma-gliadin OS=Triticum aestivum PE=4 SV=1	3682.74	0.0031338	60.797	9492300
TQ(de)QPQ(de)QPFPQ(de)QPQ(de)QPFPQ(de)TQ	5 Deamidation (NQ)	M9TK56;B6DQB5;B6UKN0;F4YT72;F2X323	F4YT72_WHEAT Gamma-gliadin OS=Triticum aestivum PE=4 SV=1	2382.07	0.015087	66.536	9434000
PQQPFLQ(de)PQQ(de)PFPQQP	2 Deamidation (NQ)	F4YT72;F2X323	F4YT72_WHEAT Gamma-gliadin OS=Triticum aestivum PE=4 SV=1	1905.93	0.0093089	98.942	9411400
PHQPQ(de)QQFPQTQQ(de)PQQPFPQ(de)PQ	3 Deamidation (NQ)	B6UKQ2;B6UKN7;B6UKP0;D0ES80;B6UKN1	B6UKQ2_WHEAT Gamma-gliadin OS=Triticum aestivum GN=qp910 PE=4 SV=1	2641.22	0.010102	67.227	9310400
QPQQPFPQ(de)QPYPQQPQHPFPQTQQPQQPFPQSQQ(de)PQQPFPQPQ	2 Deamidation (NQ)	F2X0K7	F2X0K7_WHEAT Gama-gliadin OS=Triticum aestivum GN=Gli-c2 PE=4 SV=1	5113.42	0.0023451	47.132	9178300
FPQQ(de)PQLPFPQ(de)QPQQPFPQ	2 Deamidation (NQ)	B6UKQ2;B6UKN7;B6UKP0;D0ES80	B6UKQ2_WHEAT Gamma-gliadin OS=Triticum aestivum GN=qp910 PE=4 SV=1	2278.11	0.0049587	85.469	8989100
QPQQ(de)PFPQQ(de)PQQQ(de)FPQPQQP	3 Deamidation (NQ)	Q94G96;M9TG60;Q94G98	Q94G96_WHEAT Gamma-gliadin OS=Triticum aestivum PE=2 SV=1	2403.11	0.0039124	89.358	8934100
QPQQ(de)PFPRQSQQPFPQ(de)QPQQ(de)PFPQP	3 Deamidation (NQ)	E5KZU5	E5KZU5_WHEAT 75k gamma secalin OS=Triticum aestivum GN=sec2 PE=4 SV=1	2987.42	0.00035707	78.708	8862100
QQPFPLQPQQ(de)PFPQQ(de)PQRPF	2 Deamidation (NQ)	C4NFQ3;C4NFQ1;C4NFP8;C0KEI0;C4NFP9;C4NFQ0	C4NFQ3_WHEAT Omega secalin OS=Triticum aestivum PE=4 SV=1	2434.21	0.0036351	93.226	8856400
PQQPQ(de)QPFPLQPQ(de)QPFPQQSQQ(de)PFPQQPQQP	3 Deamidation (NQ)	B6ETR9	B6ETR9_WHEAT D-type LMW glutenin subunit (Fragment) OS=Triticum aestivum GN=glu PE=2 SV=1	3650.74	0.0026013	62.032	8813900
PQ(de)QPQ(de)QPFPLQPQ(de)QPFPQQ(de)PQ(de)QPFPLQ(de)PQ	6 Deamidation (NQ)	Q571R2	Q571R2_WHEAT Putative omega-gliadin (Fragment) OS=Triticum aestivum GN=gli PE=2 SV=2	3423.63	0.011418	63.272	8790900
(gl)QPQQPQ(de)QPFPQ(de)PQ(de)Q(de)PQ(de)LPFPQ(de)QPQQPFPQ	Gln->pyro-Glu,6 Deamidation (NQ)	Q94G96;M9TG60;Q94G98;K7XRH9;K7XEG0;K7X1R6;K7X0Y6;B5ANT0;B5ANT1;K7XRI7;K7WVB5;H9A6C1;Q94G97	Q94G96_WHEAT Gamma-gliadin OS=Triticum aestivum PE=2 SV=1	3421.58	0.017747	58.332	8420700
FPQPQ(de)Q(de)LIPM(ox)Q(de)PQQ(de)PFPQ	Oxidation (M),4 Deamidation (NQ)	B6ETR9	B6ETR9_WHEAT D-type LMW glutenin subunit (Fragment) OS=Triticum aestivum GN=glu PE=2 SV=1	2168.01	0.022156	68.283	8417800
PQTQQPQQPFPQFQQPHQPFPQ(de)PQ	Deamidation (NQ)	M9TK56	M9TK56_WHEAT Gamma-gliadin 5 OS=Triticum aestivum PE=2 SV=1	2883.37	0.00015233	107.09	8281900
QPQQPFPQ(de)QPQQPFPQ(de)QPQQPFP	2 Deamidation (NQ)	B6ETR9	B6ETR9_WHEAT D-type LMW glutenin subunit (Fragment) OS=Triticum aestivum GN=glu PE=2 SV=1	2743.3	0.0011345	93.371	8235200
PQQPQ(de)QPFPLQ(de)PQQPFPQQ(de)SQQP	3 Deamidation (NQ)	B6ETR9	B6ETR9_WHEAT D-type LMW glutenin subunit (Fragment) OS=Triticum aestivum GN=glu PE=2 SV=1	2700.28	0.020118	54.668	8105200
PQ(de)QPQQPFPLQPQQPFPQQPQ(de)QPFPLQ(de)PQ	3 Deamidation (NQ)	Q571R2	Q571R2_WHEAT Putative omega-gliadin (Fragment) OS=Triticum aestivum GN=gli PE=2 SV=2	3420.68	0.0017444	71.002	7974300
FPQPQQPTPIQPQQPFPQQPQ	Unmodified	C4NFQ3;C1KFY0;C1KDF9;C1KDF8;C1KDF6;C0KEI1;C1KDG1;C4NFP8;C4NFP9;C4NFQ0;C1KDF2;C1KDG6	C1KDF2_WHEAT Putative omega secalin OS=Triticum aestivum PE=2 SV=1	2455.23	0.014018	65.175	7823800
QPFPQ(de)QPQQSSPQPLQPYPQQPFPQQPQQP	Deamidation (NQ)	E5KZS4	E5KZS4_WHEAT 75k gamma secalin OS=Triticum aestivum GN=sec2 PE=4 SV=1	3495.68	0.0067503	54.958	7677600
QPFPQQPQ(de)QPFPQ(de)QPQQPFPLQPQQPFP	2 Deamidation (NQ)	B6ETR9	B6ETR9_WHEAT D-type LMW glutenin subunit (Fragment) OS=Triticum aestivum GN=glu PE=2 SV=1	3325.62	2.2423e-05	97.5	7460400
(gl)QQLFPQSQQPQQPFPQPQQPQQPFPQP	Gln->pyro-Glu	E5KZR3;E5KZT4;E5KZR6;E5KZQ8;E5KZT7;E5KZT6;E5KZS0;E5KZQ9;E5KZS3;E5KZT9;E5KZS5;E5KZS4	E5KZR3_WHEAT 75k gamma secalin OS=Triticum aestivum GN=sec2 PE=4 SV=1	3180.54	0.012055	52.162	7455300
TQQPQ(de)Q(de)PFPQ(de)LQ(de)QPQ(de)QPFPQPQ	5 Deamidation (NQ)	B6DQB5;B6UKN0;F4YT72;D0ES83;F2X323	F4YT72_WHEAT Gamma-gliadin OS=Triticum aestivum PE=4 SV=1	2619.21	0.0075446	71.592	7276800
QPFPQ(de)PQQPQLPFPLQ(de)PQQPFPQPQ	2 Deamidation (NQ)	H9A6B9	H9A6B9_WHEAT Gamma-gliadin OS=Triticum aestivum PE=4 SV=1	2938.47	0.0035256	70.452	7100400
QPQQPFPQ(de)QPQQPQ(de)QPFSQPQ	2 Deamidation (NQ)	C0KEI1	C0KEI1_WHEAT Omega-gliadin (Fragment) OS=Triticum aestivum PE=4 SV=1	2489.16	0.0031137	83.758	7013300
FPQQ(de)PQLPFPQ(de)QPQQPFPQ(de)PQ(de)QPQQPFPQ	4 Deamidation (NQ)	B6UKQ2	B6UKQ2_WHEAT Gamma-gliadin OS=Triticum aestivum GN=qp910 PE=4 SV=1	3455.65	0.0028364	72.935	7003200
PQQPQ(de)QPFPQTQQ(de)PQQPFPQ(de)FQQPHQPFPQPQ	3 Deamidation (NQ)	M9TK56	M9TK56_WHEAT Gamma-gliadin 5 OS=Triticum aestivum PE=2 SV=1	3835.8	0.0033984	58.349	7000500
HQ(de)PFPTPQ(de)Q(de)YSPYQPQQPFSQPQQPFPQ	3 Deamidation (NQ)	C1KFY1	C1KFY1_WHEAT Putative omega secalin OS=Triticum aestivum PE=2 SV=1	3354.53	0.048942	42.791	6826200
QQPFPLQPQ(de)QPFPQ(de)QPQRP	2 Deamidation (NQ)	C4NFQ3;C4NFQ1;C4NFP8;C0KEI0;C4NFP9;C4NFQ0	C4NFQ3_WHEAT Omega secalin OS=Triticum aestivum PE=4 SV=1	2287.14	0.017437	66.577	6534000
TQ(de)QPQ(de)QPFPQQ(de)PQ(de)QPFPQ(de)TQ(de)QPQ	6 Deamidation (NQ)	M9TK56;B6DQB5;B6UKN0;F4YT72;F2X323	F4YT72_WHEAT Gamma-gliadin OS=Triticum aestivum PE=4 SV=1	2736.22	0.0043886	77.53	6289200
QPFPQQPQ(de)QPFPQ(de)QPQQPFP	2 Deamidation (NQ)	B6ETR9	B6ETR9_WHEAT D-type LMW glutenin subunit (Fragment) OS=Triticum aestivum GN=glu PE=2 SV=1	2390.13	0.0040403	83.252	6072700
IQPQ(de)QPFPQQPQQTYPQ(de)RPQQPFPQ(de)TQ(de)Q(de)PQQPFPQ	5 Deamidation (NQ)	B6DQB7	B6DQB7_WHEAT Gamma-gliadin OS=Triticum aestivum PE=4 SV=1	4215	0.018666	46.247	5817300
PQQ(de)PQQPFPQPQ(de)QPQRPFPQSQQ(de)PQQPFPQP	3 Deamidation (NQ)	B6UKN6	B6UKN6_WHEAT Gamma-gliadin OS=Triticum aestivum GN=ll918 PE=4 SV=1	3662.75	0.0021814	63.701	5628700
PQQPQ(de)Q(de)PFLQ(de)PQQPYPQQPQQPFPQ	3 Deamidation (NQ)	B6UKN0	B6UKN0_WHEAT Gamma-gliadin OS=Triticum aestivum GN=ll910 PE=4 SV=1	3001.42	0.0032054	71.148	5614600
QPQQ(de)PFPQPQQ(de)PQQQFPQSQQPQQP	2 Deamidation (NQ)	B6UKN7;B6UKP0;D0ES80	B6UKN7_WHEAT Gamma-gliadin OS=Triticum aestivum GN=ll921 PE=4 SV=1	2970.39	0.00021144	84.946	5429400
PFPQQPQ(de)Q(de)PFPQPQQPQ(de)QPFPQ(de)PQPQ	4 Deamidation (NQ)	E5KZU5	E5KZU5_WHEAT 75k gamma secalin OS=Triticum aestivum GN=sec2 PE=4 SV=1	3067.44	0.011821	60.735	5321200
QPFPQ(de)PQQTFPQQPQQPLPQPQQPQ(de)QPFPQ	2 Deamidation (NQ)	L7R5Y9;L7R599;L7R5A3	L7R5A3_WHEAT Gamma-gliadin OS=Triticum aestivum PE=4 SV=1	3535.72	0.032515	45.017	5206700
QPQQ(de)PFPLQ(de)PQQ(de)PFPQQP	3 Deamidation (NQ)	Q9FUW7;Q571R2;C0KEI1;C4NFP8;C0KEI0;C1KDF2;C1KDF1;C1KFY3;C1KDG4;C1KFY4;C1KDF4;C1KDG3;C1KFY1;C1KFY5	Q9FUW7_WHEAT Omega gliadin storage protein OS=Triticum aestivum PE=4 SV=1	2132.02	0.0056835	97.2	4725800
QPQQPFPQ(de)Q(de)PQQPQQPFPQPQQPFPWQ(de)PQQPFPQ	3 Deamidation (NQ)	B6ETR9;Q9FUW7	B6ETR9_WHEAT D-type LMW glutenin subunit (Fragment) OS=Triticum aestivum GN=glu PE=2 SV=1	4105.94	0.028524	50.767	4518500
QPQQ(de)PFPQ(de)QPQQPFPQPQ(de)LPFPQ	3 Deamidation (NQ)	Q9FUW7	Q9FUW7_WHEAT Omega gliadin storage protein OS=Triticum aestivum PE=4 SV=1	2729.31	0.0012398	90.718	4463200
FPQ(de)TQQ(de)PQQPFPQPQ(de)QTFPQ(de)QPQ	4 Deamidation (NQ)	B6UKQ2;B6UKN7;B6UKP0;D0ES80;B6UKN1	B6UKQ2_WHEAT Gamma-gliadin OS=Triticum aestivum GN=qp910 PE=4 SV=1	2753.26	0.011857	61.959	4260000
(gl)QPQQ(de)PFPRQSQQPFPQQPQQ(de)PFPQP	Gln->pyro-Glu,2 Deamidation (NQ)	E5KZU5	E5KZU5_WHEAT 75k gamma secalin OS=Triticum aestivum GN=sec2 PE=4 SV=1	2969.41	0.0080831	61.345	4132500
FPQQPQ(de)LPFPQ(de)Q(de)PQQPFPQ	3 Deamidation (NQ)	B6UKQ2;B6UKN7;B6UKP0;D0ES80	B6UKQ2_WHEAT Gamma-gliadin OS=Triticum aestivum GN=qp910 PE=4 SV=1	2279.09	0.015244	68.481	4125600
QPQQ(de)PFPQQPQ(de)QPFPQ(de)SQEQFPQVHQPQQ	3 Deamidation (NQ)	E5KZS8	E5KZS8_WHEAT 75k gamma secalin OS=Triticum aestivum GN=sec2 PE=4 SV=1	3483.61	0.010635	49.765	3959600
QPQQTFPQPQQTFPQTQ(de)QPQQPFPQ	Deamidation (NQ)	D0ES83	D0ES83_WHEAT Gamma gliadin OS=Triticum aestivum PE=4 SV=1	2979.42	0.026201	62.823	3887400
QPQ(de)QPFPQ(de)TQ(de)QPQ(de)QPFPQFQ	4 Deamidation (NQ)	M9TK56	M9TK56_WHEAT Gamma-gliadin 5 OS=Triticum aestivum PE=2 SV=1	2427.1	0.01836	63.321	3880000
PQQAFPHQ(de)PQ(de)Q(de)Q(de)FPQPQQPPQQFPQP	4 Deamidation (NQ)	K7XEG8	K7XEG8_WHEAT Gamma-gliadin OS=Triticum aestivum PE=4 SV=1	3081.43	0.047262	54.582	3776000
SPQPQ(de)QPFPQPQ	Deamidation (NQ)	E5KZR1	E5KZR1_WHEAT 75k gamma secalin OS=Triticum aestivum GN=sec2 PE=4 SV=1	1378.65	0.00015017	147.19	3595500
PFPQQPQ(de)QPVPQQPQQQFPQ(de)QPQQPFP	2 Deamidation (NQ)	E5KZS0	E5KZS0_WHEAT 75k gamma secalin OS=Triticum aestivum GN=sec2 PE=4 SV=1	3195.54	0.058415	42.185	3199400
PLQPQ(de)QPFPQ(de)QPQRP	2 Deamidation (NQ)	C4NFQ3;C4NFQ1;C4NFP8;C0KEI0;C4NFP9;C4NFQ0	C4NFQ3_WHEAT Omega secalin OS=Triticum aestivum PE=4 SV=1	1786.9	0.025922	76.073	3171200
PQQPQ(de)QPFPLQPQQ(de)PFPQQP	2 Deamidation (NQ)	Q9FUW7;Q571R2;C0KEI1;C4NFP8;C0KEI0;C1KDF2;C1KDF1;C1KFY3;C1KFY4;C1KDF4;C1KDG3;C1KFY1	Q9FUW7_WHEAT Omega gliadin storage protein OS=Triticum aestivum PE=4 SV=1	2356.15	0.03204	64.56	2725400
PQQPQ(de)Q(de)PCPLQPQ(de)Q(de)PFPQQPQQP	4 Deamidation (NQ)	B6ETR9	B6ETR9_WHEAT D-type LMW glutenin subunit (Fragment) OS=Triticum aestivum GN=glu PE=2 SV=1	2667.23	0.025949	50.957	*
PQQ(de)PTPLQPQ(de)Q(de)PFPQ(de)QPQQPQ	4 Deamidation (NQ)	B6ETR9	B6ETR9_WHEAT D-type LMW glutenin subunit (Fragment) OS=Triticum aestivum GN=glu PE=2 SV=1	2440.15	0.023686	54.764	*
QQPQQ(de)PFPQPQ(de)Q(de)LIPM(ox)QPQ	Oxidation (M),3 Deamidation (NQ)	B6ETR9	B6ETR9_WHEAT D-type LMW glutenin subunit (Fragment) OS=Triticum aestivum GN=glu PE=2 SV=1	2276.08	0.037107	53.565	*
PFPQPQQPQRPFPQSQQPQ(de)QPFPQPQ	Deamidation (NQ)	B6UKN6	B6UKN6_WHEAT Gamma-gliadin OS=Triticum aestivum GN=ll918 PE=4 SV=1	3082.5	0.023913	68.42	*
(gl)QPQQTYPHQPQQQFPQPQ(de)QPQQPFPQ	Gln->pyro-Glu,Deamidation (NQ)	B6UKQ6	B6UKQ6_WHEAT Gamma-gliadin OS=Triticum aestivum GN=qp914 PE=4 SV=1	3138.46	0.036464	74.859	*
QPFPQPQQ(de)PFPLQPQQPFSQPQQPFPQQP	Deamidation (NQ)	C1KDF2	C1KDF2_WHEAT Putative omega secalin OS=Triticum aestivum PE=2 SV=1	3411.67	0.0063068	57.145	*
QPQQ(de)PFPQ(de)Q(de)PEQ(de)IIPKQ(de)PQQPFP	5 Deamidation (NQ)	C1KDF4;C1KDG3	C1KDF4_WHEAT Putative omega secalin OS=Triticum aestivum PE=2 SV=1	2729.32	0.022704	62.556	*
QPQQPQ(de)QLFPQTQQSSPQQPQQVTSQPQ(de)QPFPQPQPQ	2 Deamidation (NQ)	E5KZS7	E5KZS7_WHEAT 75k gamma secalin OS=Triticum aestivum GN=sec2 PE=4 SV=1	4265.04	0.0036938	74.973	*
PQQPFPQQ(de)PQQPVPQQSQQPFPQTQQPQQPFPQP	Deamidation (NQ)	E5KZT6	E5KZT6_WHEAT 75k gamma secalin OS=Triticum aestivum GN=sec2 PE=4 SV=1	3960.92	0.014727	43.356	*
PQQ(de)PLPQ(de)PQ(de)Q(de)PQ(de)QPFPQPQPQ	5 Deamidation (NQ)	E5KZU1	E5KZU1_WHEAT 75k gamma secalin OS=Triticum aestivum GN=sec2 PE=4 SV=1	2437.14	0.034349	74.812	*
QPFPQQPQ(de)QPFPQPQQPQQ(de)PFPQPQPQ	2 Deamidation (NQ)	E5KZU5	E5KZU5_WHEAT 75k gamma secalin OS=Triticum aestivum GN=sec2 PE=4 SV=1	3193.53	0.01326	61.345	*

## Sheet: 1130-3A02
Sequence	Modifications	Proteins	Protein name (of one protein hit)	Mass	PEP	Score	Intensity
QPQQPFPQ(de)QPQQPQ(de)Q(de)PFPQPQPQTQQSIPQPQQP	3 Deamidation (NQ)	E5KZU3	E5KZU3_WHEAT 75k gamma secalin OS=Triticum aestivum GN=sec2 PE=4 SV=1	3957.89	0.021402	42.909	733400000
FPHQPQQQFPQPQQPPQQFPQPQQ(de)PQQPFPQPQ	Deamidation (NQ)	K7XEG8	K7XEG8_WHEAT Gamma-gliadin OS=Triticum aestivum PE=4 SV=1	3957.9	0.0084392	46.412	145590000
QPQQPFPQPQQPFPWQPQQPFPQTQQSFPLQPQQPFPQQPQQPFPQPQ	Unmodified	B6ETR9;Q9FUW7	B6ETR9_WHEAT D-type LMW glutenin subunit (Fragment) OS=Triticum aestivum GN=glu PE=2 SV=1	5726.79	0.00069529	54.952	67763000
QPQQPFPQPQQPTPIQ(de)PQ(de)QPSPLQ(de)P	3 Deamidation (NQ)	C1KFY4	C1KFY4_WHEAT Putative omega secalin OS=Triticum aestivum PE=2 SV=1	2833.39	0.0068508	63.225	54976000
PFPQQPQQPQQPFPQPQQPFPWQPQQPFPQTQQSFPLQPQQPFPQQPQ	Unmodified	B6ETR9;Q9FUW7	B6ETR9_WHEAT D-type LMW glutenin subunit (Fragment) OS=Triticum aestivum GN=glu PE=2 SV=1	5726.79	0.11259	17.423	27509000
QQPQQPFPQPQQPQRPFPQ(de)SQQPQQPFPQPQQ(de)P	2 Deamidation (NQ)	B6UKN6	B6UKN6_WHEAT Gamma-gliadin OS=Triticum aestivum GN=ll918 PE=4 SV=1	3917.89	4.2399e-05	79.663	24839000
QQPQQPFPQSQQPQQQFSQPQQQFPQ	Unmodified	B6UKN1	B6UKN1_WHEAT Gamma-gliadin OS=Triticum aestivum GN=ll911 PE=4 SV=1	3136.48	0.13026	23.123	24740000
QPFPQPQQPQQLFPQTQQSSPQQPQQVTSQPQQPFPQ	Unmodified	E5KZR3;E5KZT4;E5KZT2;E5KZR8;E5KZT3;E5KZT6;E5KZT9;E5KZS7;E5KZS5	E5KZR3_WHEAT 75k gamma secalin OS=Triticum aestivum GN=sec2 PE=4 SV=1	4282.08	0.065877	26.963	22073000
PQQQPFPQPQQPQQLFPQTQQSSPQQPQQVTSQPQQPFPQTQQPQQPF	Unmodified	E5KZS7	E5KZS7_WHEAT 75k gamma secalin OS=Triticum aestivum GN=sec2 PE=4 SV=1	5589.71	0.12663	16.713	20181000
QPQQPFPQTQQPQQPFPQQPQQPFPQTQQPQQPFPQQ(de)PQQPFPQ	Deamidation (NQ)	M9TK56;B6DQB5;B6UKN0;F4YT72;F2X323	F4YT72_WHEAT Gamma-gliadin OS=Triticum aestivum PE=4 SV=1	5229.51	0.0011209	53.431	18101000
QPQQPFPQQPQQPQQPFPQPQQPFPWQPQQPFP	Unmodified	B6ETR9;Q9FUW7	B6ETR9_WHEAT D-type LMW glutenin subunit (Fragment) OS=Triticum aestivum GN=glu PE=2 SV=1	3974.93	0.0087232	46.145	17736000
QQPQQPFPQTQQPQQPFPQQPQQPFPQTQQPQQPFP	Unmodified	M9TK56;B6DQB5;B6UKN0;F4YT72;F2X323	F4YT72_WHEAT Gamma-gliadin OS=Triticum aestivum PE=4 SV=1	4278.07	0.017559	33.907	16747000
QPQQPFPQPQQQLPLQPQQPFPQPQQPFPLQPQQPFSQPQQP	Unmodified	C1KDF2	C1KDF2_WHEAT Putative omega secalin OS=Triticum aestivum PE=2 SV=1	4921.47	0.13546	18.41	15532000
PQQPFPQQPQQTYPQRPQQLFPQTQQPQQPFPQSQQPQQPFPQPQ	Unmodified	B6DQB2	B6DQB2_WHEAT Gamma-gliadin (Fragment) OS=Triticum aestivum PE=4 SV=1	5375.63	0.019626	31.735	14428000
PQQPQQPFPQPQQPFPWQPQQPFPQTQQSFPLQPQQPFPQQPQQPFPQ	Unmodified	B6ETR9;Q9FUW7	B6ETR9_WHEAT D-type LMW glutenin subunit (Fragment) OS=Triticum aestivum GN=glu PE=2 SV=1	5726.79	0.14447	15.81	11758000
PQQPQQPFPQQPQQSFPQQPQQPYPQQQPYGSSLTSI	Unmodified	Q9FUW7	Q9FUW7_WHEAT Omega gliadin storage protein OS=Triticum aestivum PE=4 SV=1	4262.05	0.033765	30.915	8589200
PQQQFPQPQQPQQQFPQPQQPQQPFPQPQQAQLPF	Unmodified	K7XEG5;B6UKN6;B6UKQ5;A7XDG7	B6UKN6_WHEAT Gamma-gliadin OS=Triticum aestivum GN=ll918 PE=4 SV=1	4163.04	0.141	17.617	6898400
FPQQPQQPFPQ(de)PQ(de)QPQQPSPQSQ(de)QPQQPFPQPQQP	3 Deamidation (NQ)	B6UKQ5	B6UKQ5_WHEAT Gamma-gliadin OS=Triticum aestivum GN=qp913 PE=4 SV=1	4074.91	0.015465	60.912	5548300
QPQQPFPQQPQQPFPQQPQ(de)QPFPLQPQQPFP	Deamidation (NQ)	B6ETR9	B6ETR9_WHEAT D-type LMW glutenin subunit (Fragment) OS=Triticum aestivum GN=glu PE=2 SV=1	3677.81	0.0021299	64.035	4056700
QPQQPFPQQ(de)PQQPQQPFPQPQQPFP	Deamidation (NQ)	B6ETR9;Q9FUW7	B6ETR9_WHEAT D-type LMW glutenin subunit (Fragment) OS=Triticum aestivum GN=glu PE=2 SV=1	2967.43	0.00021144	84.946	4022800
QPQQPFPQQPQ(de)QPFPQQPQQPFPLQPQQPFP	Deamidation (NQ)	B6ETR9	B6ETR9_WHEAT D-type LMW glutenin subunit (Fragment) OS=Triticum aestivum GN=glu PE=2 SV=1	3677.81	0.0014185	68.657	3214300
Non gluten derived peptides:
AVFPSIVGRPR	Unmodified	Q5EWZ1	Q5EWZ1_WHEAT Actin OS=Triticum aestivum GN=ACT-1 PE=1 SV=1	1197.7	0.015817	113.93	2440800
VAPEEHPVLLTEAPLNPK	Unmodified	Q5EWZ1;C7F8P4	Q5EWZ1_WHEAT Actin OS=Triticum aestivum GN=ACT-1 PE=1 SV=1	1953.06	0.090548	45.618	2235200

## Sheet: 1130-2A02
Sequence	Modifications	Proteins	Protein name (of one protein hit)	Mass	PEP	Score	Intensity
QQPQLPFPQ(de)QPQQPFPQ	Deamidation (NQ)	B6UKP0;B6UKQ2;D0ES80;Q30DX2;Q94G97;Q94G96;M9TG60;Q94G98	Q94G96_WHEAT Gamma-gliadin OS=Triticum aestivum PE=2 SV=1	2033	0.0044047	163.99	3322700000
QPQQ(de)PFPQQPQQPQQPFPQPQQ(de)PFPW	2 Deamidation (NQ)	B6ETR9;Q9FUW7	B6ETR9_WHEAT D-type LMW glutenin subunit (Fragment) OS=Triticum aestivum GN=glu PE=2 SV=1	3154.49	7.1407e-08	140.63	3233900000
TQQPQQPFPQQ(de)PQQPFPQ	Deamidation (NQ)	M9TK56;B6UKN0;F4YT72	B6UKN0_WHEAT Gamma-gliadin OS=Triticum aestivum GN=ll910 PE=4 SV=1	2149.02	0.025601	88.19	2363200000
TQQPQQPFPQQ(de)PQQPFPQTQQPQQPFPQ	Deamidation (NQ)	M9TK56;B6UKN0;F4YT72	B6UKN0_WHEAT Gamma-gliadin OS=Triticum aestivum GN=ll910 PE=4 SV=1	3328.59	1.9637e-14	161.22	712590000
TQQPQQPFPQ(de)QPQQPF	Deamidation (NQ)	M9TK56;B6UKN0;F4YT72	B6UKN0_WHEAT Gamma-gliadin OS=Triticum aestivum GN=ll910 PE=4 SV=1	1923.91	0.0081513	130.27	647080000
QPQQPFPQTQQPQ(de)QPFPQQPQQPFPQTQQPQQPFPQ	Deamidation (NQ)	M9TK56;B6UKN0;F4YT72	B6UKN0_WHEAT Gamma-gliadin OS=Triticum aestivum GN=ll910 PE=4 SV=1	4279.05	0.0013526	75.343	459130000
TQQPQQPFPQ(de)QPQQ(de)PFPQ	2 Deamidation (NQ)	M9TK56;B6UKN0;F4YT72	B6UKN0_WHEAT Gamma-gliadin OS=Triticum aestivum GN=ll910 PE=4 SV=1	2150.01	0.004463	124.99	450830000
QPQQPFPQ(de)QPQQ(de)PFPQTQQPQQPFPQ	2 Deamidation (NQ)	M9TK56;B6UKN0;Q6EEX0;F4YT72	B6UKN0_WHEAT Gamma-gliadin OS=Triticum aestivum GN=ll910 PE=4 SV=1	3100.47	4.9888e-05	120.41	429360000
QPQQPFPQQPQQ(de)PQ(de)QPFPQPQPQTQQSIPQPQQP	2 Deamidation (NQ)	E5KZU3	E5KZU3_WHEAT 75k gamma secalin OS=Triticum aestivum GN=sec2 PE=4 SV=1	3956.91	0.033718	40.456	401350000
FPQSQQPQQ(de)PFPQPQQPFP	Deamidation (NQ)	E5KZT2	E5KZT2_WHEAT 75k gamma secalin OS=Triticum aestivum GN=sec2 PE=4 SV=1	2251.07	0.0013992	132.25	345860000
QPQQPFPQQPQ(de)QPQQPFPQ(de)PQ(de)QPFPW	3 Deamidation (NQ)	B6ETR9;Q9FUW7	B6ETR9_WHEAT D-type LMW glutenin subunit (Fragment) OS=Triticum aestivum GN=glu PE=2 SV=1	3155.48	0.0011559	87.062	289250000
PQQPQQ(de)PFLQPQQPYPQQPQQPFPQTQQPQ	Deamidation (NQ)	B6UKN0	B6UKN0_WHEAT Gamma-gliadin OS=Triticum aestivum GN=ll910 PE=4 SV=1	3581.73	9.1754e-08	130.14	219590000
QPQQPFPQQPEQITSQ(de)Q(de)PQQPFPLQPQ(de)	3 Deamidation (NQ)	C1KFY3	C1KFY3_WHEAT Putative omega secalin OS=Triticum aestivum PE=2 SV=1	3171.51	0.016186	66.467	186090000
PQQPFPQQPQQQFPQPQQPQQPFPQPQQPQ(de)LPFP	Deamidation (NQ)	Q94G96;M9TG60;Q94G98	Q94G96_WHEAT Gamma-gliadin OS=Triticum aestivum PE=2 SV=1	4030.98	0.013864	56.366	177760000
FPQ(de)SQQPQQ(de)PFPQPQQPFP	2 Deamidation (NQ)	E5KZT2	E5KZT2_WHEAT 75k gamma secalin OS=Triticum aestivum GN=sec2 PE=4 SV=1	2252.05	0.052841	72.433	163050000
FPQSQ(de)QPQQ(de)PFPQPQQPFP	2 Deamidation (NQ)	E5KZT2	E5KZT2_WHEAT 75k gamma secalin OS=Triticum aestivum GN=sec2 PE=4 SV=1	2252.05	0.0023373	125.98	157670000
PQQPQ(de)QPFLQPQQPYPQQPQQPFPQTQQPQ	Deamidation (NQ)	B6UKN0	B6UKN0_WHEAT Gamma-gliadin OS=Triticum aestivum GN=ll910 PE=4 SV=1	3581.73	1.1409e-05	100.04	155950000
QPQQPFPQ(de)QPQQPQQPFPQ(de)PQQPFP	2 Deamidation (NQ)	B6ETR9;Q9FUW7	B6ETR9_WHEAT D-type LMW glutenin subunit (Fragment) OS=Triticum aestivum GN=glu PE=2 SV=1	2968.41	1.1855e-09	177	149260000
PQQPQ(de)QPFLQPQQPYPQ(de)QPQQPFPQ	2 Deamidation (NQ)	B6UKN0	B6UKN0_WHEAT Gamma-gliadin OS=Triticum aestivum GN=ll910 PE=4 SV=1	3000.44	2.5995e-09	168.99	146860000
QIIPQQTQQPFPLQPQQPFPQ(de)QPQRPF	Deamidation (NQ)	C0KEH9;C0KEI0;C4NFQ1;C4NFQ0;C0KEI2	C0KEH9_WHEAT Omega-gliadin (Fragment) OS=Triticum aestivum PE=4 SV=1	3241.67	0.0094455	73.127	142640000
QPQQPFPQQPQQPYPQQPQQPFPQTQQPQQPFPQL	Unmodified	B6DQB8	B6DQB8_WHEAT Gamma-gliadin OS=Triticum aestivum PE=4 SV=1	4178.04	0.014831	52.556	136650000
FPQPQQTFPHQPQQQFPQPQQPQQPFPQQPQQQFPQPQQPQ(de)QPFPQQPQ	Deamidation (NQ)	Q94G96;M9TG60;Q94G98	Q94G96_WHEAT Gamma-gliadin OS=Triticum aestivum PE=2 SV=1	5893.82	8.8403e-12	93.415	127150000
PQQPFPQQPQQPFPQQPQQPVPQQSQQPFPQTQQP	Unmodified	E5KZT6	E5KZT6_WHEAT 75k gamma secalin OS=Triticum aestivum GN=sec2 PE=4 SV=1	4087.99	0.012797	54.934	122670000
QPQQPFPQTQQPQQPFPQQPQQPFPQTQQPQQPFPQ(de)QPQQPFPQ	Deamidation (NQ)	M9TK56;B6UKN0;F4YT72	B6UKN0_WHEAT Gamma-gliadin OS=Triticum aestivum GN=ll910 PE=4 SV=1	5229.51	6.7429e-07	87.016	119670000
QPFPQTQQPQQ(de)PFPQQ(de)PQQPFPQTQQPQQPFPQQPQ	2 Deamidation (NQ)	M9TK56;B6UKN0;F4YT72	B6UKN0_WHEAT Gamma-gliadin OS=Triticum aestivum GN=ll910 PE=4 SV=1	4280.04	7.1321e-06	94.356	110350000
QQPFPLQPQQPFPQ(de)QPQRPF	Deamidation (NQ)	C0KEH9;C0KEI0;C4NFQ1;C4NFQ0;C0KEI2	C0KEH9_WHEAT Omega-gliadin (Fragment) OS=Triticum aestivum PE=4 SV=1	2433.22	0.00058873	125.41	104350000
QPQQ(de)PFPQTQ(de)QPQQPF	2 Deamidation (NQ)	M9TK56;B6UKN0;F2X0K9;B6DQB8;B6UKP1;Q6EEX0;F4YT72;E5KZS3	B6UKN0_WHEAT Gamma-gliadin OS=Triticum aestivum GN=ll910 PE=4 SV=1	1924.9	0.0098376	128.73	93914000
PQQPQQ(de)PFLQPQQPFP	Deamidation (NQ)	F4YT72	F4YT72_WHEAT Gamma-gliadin OS=Triticum aestivum PE=4 SV=1	1904.94	0.0045253	136.24	91107000
TQQPQQPFPQQPQQPFPQ(de)TQQPQQPFPQLQQPQQPFPQPQ	Deamidation (NQ)	B6UKN0;F4YT72	B6UKN0_WHEAT Gamma-gliadin OS=Triticum aestivum GN=ll910 PE=4 SV=1	4745.31	0.0049013	53.278	90687000
PQQPQ(de)QPFLQPQ(de)QPFPQ	2 Deamidation (NQ)	F4YT72	F4YT72_WHEAT Gamma-gliadin OS=Triticum aestivum PE=4 SV=1	2033.98	0.0037893	153.7	90259000
SFPLQPQQPFPQ(de)QPQQPFPQPQLPFPQ	Deamidation (NQ)	Q9FUW7	Q9FUW7_WHEAT Omega gliadin storage protein OS=Triticum aestivum PE=4 SV=1	3171.58	0.017567	65.62	83368000
QPQQPFPQQPQQPQQPFPQPQQPFPWQPQQPF	Unmodified	B6ETR9;Q9FUW7	B6ETR9_WHEAT D-type LMW glutenin subunit (Fragment) OS=Triticum aestivum GN=glu PE=2 SV=1	3877.88	0.033965	45.878	81085000
QPQQPFPQPQQPQQQFPQSQQPQQPFPQPQQQFLQPQQPQQSFPQ	Unmodified	B6UKP0;B6UKM8	B6UKM8_WHEAT Gamma-gliadin OS=Triticum aestivum GN=ll907 PE=4 SV=1	5375.59	0.032469	24.106	80660000
QPQQAFPHQPQQQFPQPQQPPQQFLQPQ(de)QPQQPFPQ	Deamidation (NQ)	K7XRJ1	K7XRJ1_WHEAT Gamma-gliadin OS=Triticum aestivum PE=4 SV=1	4301.08	0.019844	46.371	77223000
TQQPQQPFPQQPQQPFPQ(de)TQQPQQPFPQQPQQPFPQTQQPQQPFPQ	Deamidation (NQ)	B6UKN0;F4YT72	B6UKN0_WHEAT Gamma-gliadin OS=Triticum aestivum GN=ll910 PE=4 SV=1	5458.62	2.1362e-07	79.011	75908000
QPQQPFPQTQQPQQPFPQ	Unmodified	M9TK56;B6UKN0;F2X0K9;B6DQB8;B6UKP1;Q6EEX0;F4YT72;E5KZS3	B6UKN0_WHEAT Gamma-gliadin OS=Triticum aestivum GN=ll910 PE=4 SV=1	2148.04	0.014526	100.68	74571000
Q(de)QFPLQPQQPFPQPQQPQQPFPQ(de)QPQRPQ	2 Deamidation (NQ)	Q571R2	Q571R2_WHEAT Putative omega-gliadin (Fragment) OS=Triticum aestivum GN=gli PE=2 SV=2	3493.72	3.0096e-06	111.56	74485000
FPQQPQQPFPQTQQPQQPFPQ(de)QPQQPFPQ	Deamidation (NQ)	M9TK56;B6UKN0;F4YT72	B6UKN0_WHEAT Gamma-gliadin OS=Triticum aestivum GN=ll910 PE=4 SV=1	3471.66	0.0052179	76.799	66626000
QPQQPFPQ(de)TQ(de)QPQQPFPQ(de)QPQQPFPQ	3 Deamidation (NQ)	M9TK56;B6UKN0;F4YT72	B6UKN0_WHEAT Gamma-gliadin OS=Triticum aestivum GN=ll910 PE=4 SV=1	3101.45	0.00035118	112.36	66380000
QPQQPQQ(de)PFPQPQQPQQPFPQPQQAQLPFPQQPQQPLPQPQ(de)QPQQPFPQ	2 Deamidation (NQ)	Q94G94	Q94G94_WHEAT Gamma-gliadin OS=Triticum aestivum PE=4 SV=1	5725.81	0.00059341	48.552	61530000
SQQQLPPFSQQQSPF	Unmodified	R4JBF5;R4JB56;I1XB60;I1XB41;D6RVY4;B2Y2S3;B2Y2Q7;B2Y2Q6;R4JDM1;K0I5W1;K0HZJ2	R4JBF5_WHEAT Low-molecular-weight glutenin subunit (Fragment) OS=Triticum aestivum GN=LMW-GS PE=4 SV=1	1745.84	0.0047428	140.3	59756000
ISQQPQQPFPQ(de)QPHQPQQPYPQQQPY	Deamidation (NQ)	B6ETR9	B6ETR9_WHEAT D-type LMW glutenin subunit (Fragment) OS=Triticum aestivum GN=glu PE=2 SV=1	3142.49	0.0033995	78.5	59239000
QFPQPQQPPQQ(de)FLQPQQ(de)PQQPFPQP	2 Deamidation (NQ)	K7XRJ1	K7XRJ1_WHEAT Gamma-gliadin OS=Triticum aestivum PE=4 SV=1	2984.45	0.0016307	81.574	51223000
PQQPQ(de)QPFLQPQQPYPQ(de)QPQQPFPQTQQPQ	2 Deamidation (NQ)	B6UKN0	B6UKN0_WHEAT Gamma-gliadin OS=Triticum aestivum GN=ll910 PE=4 SV=1	3582.72	0.0016664	84.674	51058000
(gl)QPQQPFPQQPQQPQ(de)QPFPQPQQPFP	Gln->pyro-Glu,Deamidation (NQ)	B6ETR9;Q9FUW7	B6ETR9_WHEAT D-type LMW glutenin subunit (Fragment) OS=Triticum aestivum GN=glu PE=2 SV=1	2950.4	0.011732	69.088	50494000
QPQQPFPQPQQPFPWQPQQPFPQTQQSFPLQPQQPFPQQ(de)PQQPFPQPQ	Deamidation (NQ)	B6ETR9;Q9FUW7	B6ETR9_WHEAT D-type LMW glutenin subunit (Fragment) OS=Triticum aestivum GN=glu PE=2 SV=1	5727.78	0.0011981	41.771	50130000
PQQPQ(de)QPFPQ(de)QPQQPFP	2 Deamidation (NQ)	B6ETR9;E5KZT6;E5KZS8	B6ETR9_WHEAT D-type LMW glutenin subunit (Fragment) OS=Triticum aestivum GN=glu PE=2 SV=1	2017.95	0.00020903	199.13	49981000
QPQQPFPNPN(de)SSRSSN(de)SGN(de)NLNNNNWHR	3 Deamidation (NQ)	Q30DX8	Q30DX8_WHEAT Gamma-gliadin/LMW-glutenin chimera Ch1 OS=Triticum aestivum PE=2 SV=1	3207.41	0.049512	48.773	49815000
QPQQPFPQQ(de)PQQPYPQQPLQQFPQQPQ(de)QPFPQQPQ	2 Deamidation (NQ)	E5KZR3	E5KZR3_WHEAT 75k gamma secalin OS=Triticum aestivum GN=sec2 PE=4 SV=1	4207.02	0.0029377	70.57	48889000
QPQQPFPQQPQQPFPQ(de)QPQQPFP	Deamidation (NQ)	B6ETR9	B6ETR9_WHEAT D-type LMW glutenin subunit (Fragment) OS=Triticum aestivum GN=glu PE=2 SV=1	2742.32	7.738e-06	142.26	48101000
(gl)QQPQQ(de)IFPQPQQTFPHQPQQAFPQPQ	Gln->pyro-Glu,Deamidation (NQ)	Q94G96;M9TG60;Q94G98;M9TLK0	Q94G96_WHEAT Gamma-gliadin OS=Triticum aestivum PE=2 SV=1	3081.47	0.055883	52.359	48082000
QPQQPFPQTQQPQQPFPQ(de)QPQQPFPQTQQPQQPF	Deamidation (NQ)	M9TK56;B6UKN0;F4YT72	B6UKN0_WHEAT Gamma-gliadin OS=Triticum aestivum GN=ll910 PE=4 SV=1	4053.94	0.014153	56.048	46744000
QQPQQPFPQPQQPQ(de)RPFPQSQQPQQPFPQPQQ(de)P	2 Deamidation (NQ)	B6UKN6	B6UKN6_WHEAT Gamma-gliadin OS=Triticum aestivum GN=ll918 PE=4 SV=1	3917.89	0.0020599	78.752	46273000
QPQQPFPQQ(de)PQQPQQPFPQPQQPFPWQPQQPF	Deamidation (NQ)	B6ETR9;Q9FUW7	B6ETR9_WHEAT D-type LMW glutenin subunit (Fragment) OS=Triticum aestivum GN=glu PE=2 SV=1	3878.86	0.014144	60.419	45589000
QTQQPFPLQPQQPFPQ(de)QPQRPF	Deamidation (NQ)	C0KEH9;C0KEI0;C4NFQ1;C4NFQ0;C0KEI2	C0KEH9_WHEAT Omega-gliadin (Fragment) OS=Triticum aestivum PE=4 SV=1	2662.33	0.0055848	81.016	45514000
PLQPQQPFPQ(de)QPQQPQQPFPQPQQ(de)PFPW	2 Deamidation (NQ)	B6ETR9	B6ETR9_WHEAT D-type LMW glutenin subunit (Fragment) OS=Triticum aestivum GN=glu PE=2 SV=1	3364.63	0.015322	67.194	43753000
SQ(de)QPQQPFPQ(de)QPHQPQQPYPQQQPY	2 Deamidation (NQ)	B6ETR9	B6ETR9_WHEAT D-type LMW glutenin subunit (Fragment) OS=Triticum aestivum GN=glu PE=2 SV=1	3030.39	0.00060875	98.887	43592000
SQQPQQPFPQQ(de)PHQPQQPYPQ	Deamidation (NQ)	B6ETR9	B6ETR9_WHEAT D-type LMW glutenin subunit (Fragment) OS=Triticum aestivum GN=glu PE=2 SV=1	2513.17	0.0033806	113.49	43553000
SFPLQPQQPFPQ(de)QPQQPFPQPQ(de)LPFPQ	2 Deamidation (NQ)	Q9FUW7	Q9FUW7_WHEAT Omega gliadin storage protein OS=Triticum aestivum PE=4 SV=1	3172.57	0.0056172	76.909	42744000
QPQQ(de)PFPQTQQPQ(de)QPFPQ	2 Deamidation (NQ)	M9TK56;B6UKN0;F2X0K9;B6DQB8;B6UKP1;Q6EEX0;F4YT72;E5KZS3	B6UKN0_WHEAT Gamma-gliadin OS=Triticum aestivum GN=ll910 PE=4 SV=1	2150.01	0.015653	97.073	42525000
PQQQPFRRPQ(de)Q(de)PFYQQ(de)PQHTFPQP	3 Deamidation (NQ)	K7XEG5	K7XEG5_WHEAT Gamma-gliadin OS=Triticum aestivum PE=4 SV=1	3007.44	0.079133	44.759	41205000
PQ(de)QPQQPFPQ(de)QPQQPFP	2 Deamidation (NQ)	B6ETR9;E5KZT6;E5KZS8	B6ETR9_WHEAT D-type LMW glutenin subunit (Fragment) OS=Triticum aestivum GN=glu PE=2 SV=1	2017.95	0.017603	103.13	40223000
PQQQPFPQPQQSSPQQPQQPFPRQSQQ	Unmodified	E5KZU5	E5KZU5_WHEAT 75k gamma secalin OS=Triticum aestivum GN=sec2 PE=4 SV=1	3170.53	0.021497	57.068	38884000
FLQPQQPFPQ(de)QPQQPFPQ	Deamidation (NQ)	F4YT72	F4YT72_WHEAT Gamma-gliadin OS=Triticum aestivum PE=4 SV=1	2180.07	0.019386	91.457	37543000
PQQYSPYQPQQPFPQPQ	Unmodified	C1KDF4;C1KDG3;C1KDG5;C1KDG4;C0KEH9;C1KDF8;C0KEI0;C1KDF1;C0KEI1;C4NFQ1;C1KDF2;C1KFY5;C1KDG6;C4NFQ2	C0KEH9_WHEAT Omega-gliadin (Fragment) OS=Triticum aestivum PE=4 SV=1	2056.96	0.065115	76.156	37502000
QPQQPFPQPQQPFPQSQEQSPQVHQPQQPSPQQQQP	Unmodified	E5KZQ9	E5KZQ9_WHEAT 75k gamma secalin OS=Triticum aestivum GN=sec2 PE=4 SV=1	4182.99	0.020605	45.748	36615000
QQPFPQTQQ(de)PQQ(de)PFPQLQQPQQPFPQ	2 Deamidation (NQ)	B6UKN0;B6DQB8;F4YT72	B6UKN0_WHEAT Gamma-gliadin OS=Triticum aestivum GN=ll910 PE=4 SV=1	3116.5	0.0058087	76.049	36418000
QLVQGQGIIQPQQPA	Unmodified	B6UKP0;Q1W676;D0ES80;B6UKM8;B6DQB1;B6UKP1;H9A6B9;K7XEG5;D0ES79;B6UKP5;B6UKM9;A7XDG6;B6UKQ5;B6UKN6;Q94G97;Q94G96;M9TG60;K7WVC4;Q94G94;B6UKN2;B6UKM4;K7XRJ1	Q94G96_WHEAT Gamma-gliadin OS=Triticum aestivum PE=2 SV=1	1603.87	0.03305	117.03	34157000
QPQQPFPQ(de)QPQQPFPQQ(de)PQQPF	2 Deamidation (NQ)	B6ETR9	B6ETR9_WHEAT D-type LMW glutenin subunit (Fragment) OS=Triticum aestivum GN=glu PE=2 SV=1	2646.25	0.0041428	89.468	33482000
QPFPQQPQ(de)QPFPQTQQPQQPFPQQPQ	Deamidation (NQ)	M9TK56;B6UKN0;F4YT72	B6UKN0_WHEAT Gamma-gliadin OS=Triticum aestivum GN=ll910 PE=4 SV=1	3099.48	0.036351	58.964	31038000
FPQQPQQPFPQ(de)TQQPQQPFPQQPQQPFPQ	Deamidation (NQ)	M9TK56;B6UKN0;F4YT72	B6UKN0_WHEAT Gamma-gliadin OS=Triticum aestivum GN=ll910 PE=4 SV=1	3471.66	0.018899	62.646	30530000
QPQQPFPQQPQQPQ(de)QPFPQPQQPFP	Deamidation (NQ)	B6ETR9;Q9FUW7	B6ETR9_WHEAT D-type LMW glutenin subunit (Fragment) OS=Triticum aestivum GN=glu PE=2 SV=1	2967.43	4.0424e-08	144.27	30426000
FLQPQQPYPQ(de)QPQQPFPQ	Deamidation (NQ)	B6UKN0	B6UKN0_WHEAT Gamma-gliadin OS=Triticum aestivum GN=ll910 PE=4 SV=1	2196.06	0.036277	82.578	29943000
QPFPQTQQPQQ(de)PFPQPQQPQ(de)QLFPQTQQ	2 Deamidation (NQ)	E5KZR5;E5KZR3;E5KZT4;E5KZT6;E5KZT2;E5KZR8;E5KZT3;E5KZS3	E5KZT6_WHEAT 75k gamma secalin OS=Triticum aestivum GN=sec2 PE=4 SV=1	3345.61	1.7044e-05	95.666	29526000
TQQPQQPFPQQPQ(de)QPFPQTQ(de)QPQQPFPQ	2 Deamidation (NQ)	M9TK56;B6UKN0;F4YT72	B6UKN0_WHEAT Gamma-gliadin OS=Triticum aestivum GN=ll910 PE=4 SV=1	3329.57	1.5215e-05	97.395	28945000
SQQQQVGQGSLVQGQGIIQPQQPA	Unmodified	B6UKN0;B6DQB8;F4YT72	B6UKN0_WHEAT Gamma-gliadin OS=Triticum aestivum GN=ll910 PE=4 SV=1	2503.28	0.00050335	90.475	28878000
QQPFPQQPQQPFPQ(de)QPQQPFP	Deamidation (NQ)	B6ETR9	B6ETR9_WHEAT D-type LMW glutenin subunit (Fragment) OS=Triticum aestivum GN=glu PE=2 SV=1	2517.21	0.020927	73.953	28113000
PQQPQ(de)QPFPLQPQQPFP	Deamidation (NQ)	B6ETR9;C1KDF3;Q571R2;C1KDF4;C1KDG3;C0KEH9;C0KEI0;C1KDF1;C0KEI1;C1KDF2;Q9FUW7;C0KEI2;C1KFY3	B6ETR9_WHEAT D-type LMW glutenin subunit (Fragment) OS=Triticum aestivum GN=glu PE=2 SV=1	2001.99	0.017205	103.83	27400000
TQQPQQPFPQ(de)QPQQPFPQTQQPQQPFPQFQQPHQPFPQPQQQFPQPQ	Deamidation (NQ)	M9TK56	M9TK56_WHEAT Gamma-gliadin 5 OS=Triticum aestivum PE=2 SV=1	5641.7	0.0012639	44.317	26866000
QQPQQPFPQQ(de)PQQPYPQQPQQPFPQQ	Deamidation (NQ)	E5KZR5;E5KZS1;E5KZU2;E5KZT2;E5KZR8;E5KZT3;E5KZU3;E5KZR4;E5KZS0	E5KZR5_WHEAT 75k gamma secalin OS=Triticum aestivum GN=sec2 PE=4 SV=1	3142.49	0.013955	67.76	26327000
PQQPQQPFPQTQ(de)QPQQPFPQQPQQPFPQ	Deamidation (NQ)	M9TK56;B6UKN0;F4YT72	B6UKN0_WHEAT Gamma-gliadin OS=Triticum aestivum GN=ll910 PE=4 SV=1	3324.6	1.792e-05	94.838	25399000
PQQPQQPFPQ(de)QPQQPFPL	Deamidation (NQ)	B6ETR9	B6ETR9_WHEAT D-type LMW glutenin subunit (Fragment) OS=Triticum aestivum GN=glu PE=2 SV=1	2130.05	0.0055497	120.77	25062000
QPQQPFPQQPQ(de)QPFPQ(de)QPQQPFPL	2 Deamidation (NQ)	B6ETR9	B6ETR9_WHEAT D-type LMW glutenin subunit (Fragment) OS=Triticum aestivum GN=glu PE=2 SV=1	2856.39	0.00015447	118.96	24814000
QPFPQPQQPQQ(de)PFPQPQ(de)QPQLPFPQQPQQPFPQP	2 Deamidation (NQ)	Q94G97	Q94G97_WHEAT Gamma-gliadin OS=Triticum aestivum PE=2 SV=1	4000.95	0.013641	56.612	24482000
PQQPQQPFLQPQQPFPQ	Unmodified	F4YT72	F4YT72_WHEAT Gamma-gliadin OS=Triticum aestivum PE=4 SV=1	2032.02	0.032011	89.471	23104000
QPQQPFPQQ(de)PQQPQQPFPQPQQPFPW	Deamidation (NQ)	B6ETR9;Q9FUW7	B6ETR9_WHEAT D-type LMW glutenin subunit (Fragment) OS=Triticum aestivum GN=glu PE=2 SV=1	3153.51	0.011984	69.765	22459000
TQQPQQPFPQ(de)QPQQPFPQTQQPQQPFPQFQQPH	Deamidation (NQ)	M9TK56	M9TK56_WHEAT Gamma-gliadin 5 OS=Triticum aestivum PE=2 SV=1	3965.89	4.5566e-06	103.05	22385000
QQPFPQQ(de)PQQPYPQRPQQPFPQPPQQPYPQ	Deamidation (NQ)	E5KZR7	E5KZR7_WHEAT 75k gamma secalin OS=Triticum aestivum GN=sec2 PE=4 SV=1	3624.75	0.044884	46.399	19996000
PQTQQPQQPFPQ(de)QPQQPFPQ	Deamidation (NQ)	M9TK56;B6UKN0;F4YT72	B6UKN0_WHEAT Gamma-gliadin OS=Triticum aestivum GN=ll910 PE=4 SV=1	2374.13	0.0090772	102.89	19870000
FPQPQQPQ(de)QLFPQPQPQT	Deamidation (NQ)	E5KZR5;E5KZS1	E5KZR5_WHEAT 75k gamma secalin OS=Triticum aestivum GN=sec2 PE=4 SV=1	2134.05	0.040399	80.411	19799000
QPQQPFPQPQQPQQPFPQSQQPQQPFP	Unmodified	K7XEG5;D0ES79;B6UKP5;B6UKM9;A7XDG6;A7XDG7;B6UKQ1;M9TLK0;B6UKQ6;K7WVC4;B6UKN2;B6UKM4;K7XRJ1	K7XEG5_WHEAT Gamma-gliadin OS=Triticum aestivum PE=4 SV=1	3181.54	0.042705	53.355	19531000
QPQQPFPQTQQPQQPFPQ(de)QPQQPFPQ	Deamidation (NQ)	M9TK56;B6UKN0;F4YT72	B6UKN0_WHEAT Gamma-gliadin OS=Triticum aestivum GN=ll910 PE=4 SV=1	3099.48	0.0081416	73.675	19486000
IIPQQTQQPFPLQPQQPFPQ(de)QPQRPF	Deamidation (NQ)	C0KEH9;C0KEI0;C4NFQ1;C4NFQ0;C0KEI2	C0KEH9_WHEAT Omega-gliadin (Fragment) OS=Triticum aestivum PE=4 SV=1	3113.61	0.056364	52.227	19458000
QPQQPFPQQPQQPFPQ(de)QPQQPFPLQPQQPFPL	Deamidation (NQ)	B6ETR9	B6ETR9_WHEAT D-type LMW glutenin subunit (Fragment) OS=Triticum aestivum GN=glu PE=2 SV=1	3790.89	0.007655	66.36	19283000
QPQQPFPQPQQ(de)PFPWQPQQPFPQTQQ	Deamidation (NQ)	B6ETR9;Q9FUW7	B6ETR9_WHEAT D-type LMW glutenin subunit (Fragment) OS=Triticum aestivum GN=glu PE=2 SV=1	3157.5	0.031211	60.735	19183000
QPQQPFPQQPQQ(de)PFPQ(de)TQQPQQPFPQQ	2 Deamidation (NQ)	M9TK56;B6UKN0;F4YT72	B6UKN0_WHEAT Gamma-gliadin OS=Triticum aestivum GN=ll910 PE=4 SV=1	3228.53	0.042197	53.603	18972000
ISQQPQQPFPQQ(de)PHQPQQPYPQ	Deamidation (NQ)	B6ETR9	B6ETR9_WHEAT D-type LMW glutenin subunit (Fragment) OS=Triticum aestivum GN=glu PE=2 SV=1	2626.26	0.0048373	85.397	18935000
PQQPFPQQPQQPFPQTQQPQQPFPQLQQ(de)PQ(de)QPF	2 Deamidation (NQ)	B6UKN0;F4YT72	B6UKN0_WHEAT Gamma-gliadin OS=Triticum aestivum GN=ll910 PE=4 SV=1	3938.9	0.035509	41.65	18821000
TQQPQ(de)QPFPQQ(de)PQQPFPQ(de)TQQPQQPFPQ	3 Deamidation (NQ)	M9TK56;B6UKN0;F4YT72	B6UKN0_WHEAT Gamma-gliadin OS=Triticum aestivum GN=ll910 PE=4 SV=1	3330.56	0.0027598	81.763	18567000
FPQPQQQ(de)FPLQPQQPFPQ	Deamidation (NQ)	Q571R2	Q571R2_WHEAT Putative omega-gliadin (Fragment) OS=Triticum aestivum GN=gli PE=2 SV=2	2180.07	0.015029	99.069	18438000
PQQQFPQPQ(de)QPQQPFPQPQQPQLPFPRQPQQPFPQ	Deamidation (NQ)	M9TLK0	M9TLK0_WHEAT Gamma-gliadin 9 OS=Triticum aestivum PE=2 SV=1	4187.08	0.017365	50.58	17584000
QQPQQPFLQPQQPFPQ(de)QPQQPFP	Deamidation (NQ)	F4YT72	F4YT72_WHEAT Gamma-gliadin OS=Triticum aestivum PE=4 SV=1	2758.35	0.0065338	76.176	16840000
QPQQPFPQ(de)QPQQPQQ(de)PFPQPQQPF	2 Deamidation (NQ)	B6ETR9;Q9FUW7	B6ETR9_WHEAT D-type LMW glutenin subunit (Fragment) OS=Triticum aestivum GN=glu PE=2 SV=1	2871.36	7.3572e-08	143.69	16795000
FPQPQQPQQPFPQQ(de)PQQQFPRPQQPQQPFPNPNSSR	Deamidation (NQ)	Q30DX8	Q30DX8_WHEAT Gamma-gliadin/LMW-glutenin chimera Ch1 OS=Triticum aestivum PE=2 SV=1	4279.07	0.007985	58.565	16494000
QIIPQ(de)QTQQPFPLQPQQPFPQ(de)QPQRPF	2 Deamidation (NQ)	C0KEH9;C0KEI0;C4NFQ1;C4NFQ0;C0KEI2	C0KEH9_WHEAT Omega-gliadin (Fragment) OS=Triticum aestivum PE=4 SV=1	3242.65	0.035888	56.681	16229000
QQPQQPFPQPQQPQRPFPQSQQPQQPFPQPQQ(de)P	Deamidation (NQ)	B6UKN6	B6UKN6_WHEAT Gamma-gliadin OS=Triticum aestivum GN=ll918 PE=4 SV=1	3916.9	0.0076375	64.701	15869000
QPFPQPQ(de)QPTPVQ(de)PQ(de)QPFPQQPQQPFSQP	3 Deamidation (NQ)	C4NFQ1	C4NFQ1_WHEAT Omega secalin OS=Triticum aestivum PE=4 SV=1	3353.6	0.036367	51.473	15808000
PQTQQPQQPFPQQ(de)PQQPFPQTQQPQQPFPQ	Deamidation (NQ)	M9TK56;B6UKN0;F4YT72	B6UKN0_WHEAT Gamma-gliadin OS=Triticum aestivum GN=ll910 PE=4 SV=1	3553.7	0.0018549	83.755	15455000
FPRQ(de)SQQ(de)PFPQ(de)QPQQPFPQ	3 Deamidation (NQ)	E5KZU5	E5KZU5_WHEAT 75k gamma secalin OS=Triticum aestivum GN=sec2 PE=4 SV=1	2312.09	0.011139	105.28	15212000
QQPFPQTQQPQ(de)Q(de)PFPQ(de)LQQPQQPFPQ	3 Deamidation (NQ)	B6UKN0;B6DQB8;F4YT72	B6UKN0_WHEAT Gamma-gliadin OS=Triticum aestivum GN=ll910 PE=4 SV=1	3117.48	0.0067861	75.054	15091000
QQPQQPFPQ(de)QPQQPFPQ	Deamidation (NQ)	M9TK56;B6UKN0;F4YT72;E5KZT6;E5KZS8	B6UKN0_WHEAT Gamma-gliadin OS=Triticum aestivum GN=ll910 PE=4 SV=1	2047.98	0.055191	80.632	14338000
PQQQFPQPQRPQ(de)Q(de)PFPQPQQAQLPFPQQPQQPFPQ	2 Deamidation (NQ)	B6UKM4	B6UKM4_WHEAT Gamma-gliadin OS=Triticum aestivum GN=ll901 PE=4 SV=1	4162.04	0.014268	53.091	14230000
SIILQEQQQVQ	Unmodified	Q30DX7;Q5MFJ9;Q5MFH4;D3UAL7;B5ANT3;Q52NZ3;Q52NZ6;Q52NZ5;Q8W3W6;Q5MFP0;Q5MFN9;D0EVN9;I3QPH0;R4JBF5;R4JB56;I1XB60;I1XB41;D6RVY4;B2Y2S3;B2Y2Q7;B2Y2Q6;R4JDM1;K0I5W1;K0HZJ2;Q6QGV8;Q00M55;B2BZD0;Q8W3W4;D3U328;Q00M56;F8SGN5;F8SGN4;F8SGN3;F8SGN6;F8SGM4;P04730;Q5MFN4	Q30DX7_WHEAT Gamma-gliadin/LMW-glutenin chimera Ch2 (Fragment) OS=Triticum aestivum PE=2 SV=1	1312.7	0.038805	131.54	13919000
PQQQPFPQPQQ(de)SSPQQPQQPFPQQSQQ	Deamidation (NQ)	E5KZR2;E5KZU9;E5KZU3;E5KZR7	E5KZU3_WHEAT 75k gamma secalin OS=Triticum aestivum GN=sec2 PE=4 SV=1	3143.47	0.011164	71.428	13748000
PQQPFPQTQQPQQPFPQLQQPQQPFPQ	Unmodified	B6UKN0;B6DQB8;F4YT72	B6UKN0_WHEAT Gamma-gliadin OS=Triticum aestivum GN=ll910 PE=4 SV=1	3211.58	0.037639	55.827	12817000
FPLQPQQPFPQPQQPQQPFPQ(de)QPQRPQ	Deamidation (NQ)	Q571R2	Q571R2_WHEAT Putative omega-gliadin (Fragment) OS=Triticum aestivum GN=gli PE=2 SV=2	3236.62	0.0099011	72.676	12716000
PLQPQQPFPQ(de)QPQQPFPQQPQ	Deamidation (NQ)	B6ETR9;Q9FUW7	B6ETR9_WHEAT D-type LMW glutenin subunit (Fragment) OS=Triticum aestivum GN=glu PE=2 SV=1	2483.22	0.0058113	92.439	12516000
QPQQPFPQQPQQPFPQQPQQ(de)PFPL	Deamidation (NQ)	B6ETR9	B6ETR9_WHEAT D-type LMW glutenin subunit (Fragment) OS=Triticum aestivum GN=glu PE=2 SV=1	2855.4	0.001099	81.878	12209000
QPQQPFPQ(de)QPQQPFPQ	Deamidation (NQ)	B6ETR9;M9TK56;B6UKN0;Q6EEX0;C0KEH9;C1KDF8;C1KDF2;C4NFQ2;C4NFQ0;Q9FUW7;F4YT72;E5KZT6;E5KZS8;Q571R3	B6ETR9_WHEAT D-type LMW glutenin subunit (Fragment) OS=Triticum aestivum GN=glu PE=2 SV=1	1919.92	0.0061285	174.39	12099000
QQPQLPFPQQPQQPFPQ	Unmodified	B6UKP0;B6UKQ2;D0ES80;Q30DX2;Q94G97;Q94G96;M9TG60;Q94G98	Q94G96_WHEAT Gamma-gliadin OS=Triticum aestivum PE=2 SV=1	2032.02	0.055191	80.632	12033000
SQ(de)QPQQPFPQ(de)QPHQPQQPY	2 Deamidation (NQ)	B6ETR9	B6ETR9_WHEAT D-type LMW glutenin subunit (Fragment) OS=Triticum aestivum GN=glu PE=2 SV=1	2289.05	0.011695	100.07	11873000
FPQQPQQPFPQ(de)QPQQPF	Deamidation (NQ)	B6ETR9	B6ETR9_WHEAT D-type LMW glutenin subunit (Fragment) OS=Triticum aestivum GN=glu PE=2 SV=1	2066.99	0.018645	101.3	11864000
PLQPQQPFPQ(de)QPQRPF	Deamidation (NQ)	C0KEH9;C0KEI0;C4NFQ1;C4NFQ0;C0KEI2	C0KEH9_WHEAT Omega-gliadin (Fragment) OS=Triticum aestivum PE=4 SV=1	1932.98	0.034804	99.991	11819000
Q(de)QFPLQPQQPFPQPQQPQQPFPQ(de)QPQR	2 Deamidation (NQ)	Q571R2	Q571R2_WHEAT Putative omega-gliadin (Fragment) OS=Triticum aestivum GN=gli PE=2 SV=2	3268.61	0.00024186	106.35	11670000
TQQPQQPFPQQPQQPFPQTQQPQ(de)QPFPQFQ	Deamidation (NQ)	M9TK56	M9TK56_WHEAT Gamma-gliadin 5 OS=Triticum aestivum PE=2 SV=1	3603.72	0.040155	48.321	11028000
FPQQPQQPFPQTQQPQQPFPQQ(de)PQQPF	Deamidation (NQ)	M9TK56;B6UKN0;F4YT72	B6UKN0_WHEAT Gamma-gliadin OS=Triticum aestivum GN=ll910 PE=4 SV=1	3246.55	0.00066842	90.084	10977000
QPQQPFPQQPQQ(de)PFPQQPQQPFPLQ(de)PQQPFPL	2 Deamidation (NQ)	B6ETR9	B6ETR9_WHEAT D-type LMW glutenin subunit (Fragment) OS=Triticum aestivum GN=glu PE=2 SV=1	3791.87	0.0048397	73.072	10878000
QPQQPFPQ(de)QPQQPQQPFPQPQQPF	Deamidation (NQ)	B6ETR9;Q9FUW7	B6ETR9_WHEAT D-type LMW glutenin subunit (Fragment) OS=Triticum aestivum GN=glu PE=2 SV=1	2870.38	2.1743e-07	138.75	10650000
QPQQPFPQQPQQPQQPFPQPQQPFPW	Unmodified	B6ETR9;Q9FUW7	B6ETR9_WHEAT D-type LMW glutenin subunit (Fragment) OS=Triticum aestivum GN=glu PE=2 SV=1	3152.53	0.00083745	88.872	10638000
PQQPQQPFPQTQQPQQPFPQPQQPQQLFPQTQQSSPQQPQ	Unmodified	E5KZS3	E5KZS3_WHEAT 75k gamma secalin OS=Triticum aestivum GN=sec2 PE=4 SV=1	4674.26	0.025346	33.762	10546000
QPQQPFPQ(de)TQQPQQPFPQQPQQPFPQT	Deamidation (NQ)	M9TK56;B6UKN0;F4YT72	B6UKN0_WHEAT Gamma-gliadin OS=Triticum aestivum GN=ll910 PE=4 SV=1	3200.53	0.01977	64.545	10509000
QPQQ(de)PFPQQ(de)PQ(de)QPQ(de)QPFPQPQQ(de)PFPW	5 Deamidation (NQ)	B6ETR9;Q9FUW7	B6ETR9_WHEAT D-type LMW glutenin subunit (Fragment) OS=Triticum aestivum GN=glu PE=2 SV=1	3157.45	0.002379	94.234	10431000
QPQQPFPQQ(de)PQQPFPQ(de)QPQQPFP	2 Deamidation (NQ)	B6ETR9	B6ETR9_WHEAT D-type LMW glutenin subunit (Fragment) OS=Triticum aestivum GN=glu PE=2 SV=1	2743.3	1.3474e-05	138.97	10221000
PQQPQQPFLQPQQPFPQQPQQPFPQTQ(de)QPQQP	Deamidation (NQ)	F4YT72	F4YT72_WHEAT Gamma-gliadin OS=Triticum aestivum PE=4 SV=1	3790.85	0.0088451	65.151	10214000
FPQQPQQPFPQ(de)QPQQPFP	Deamidation (NQ)	B6ETR9	B6ETR9_WHEAT D-type LMW glutenin subunit (Fragment) OS=Triticum aestivum GN=glu PE=2 SV=1	2164.04	0.0008416	180.85	9702100
PQQPQ(de)QPFPQ(de)QPQQPFPL	2 Deamidation (NQ)	B6ETR9	B6ETR9_WHEAT D-type LMW glutenin subunit (Fragment) OS=Triticum aestivum GN=glu PE=2 SV=1	2131.04	0.015778	96.673	9651100
FPQQPQQ(de)PFPQTQQPQQPFPQQ(de)PQQPFPQ	2 Deamidation (NQ)	M9TK56;B6UKN0;F4YT72	B6UKN0_WHEAT Gamma-gliadin OS=Triticum aestivum GN=ll910 PE=4 SV=1	3472.65	1.4942e-05	97.542	9455700
QPQQPFPQTQQPQQPFPQQPQQPFPQ	Unmodified	M9TK56;B6UKN0;F4YT72	B6UKN0_WHEAT Gamma-gliadin OS=Triticum aestivum GN=ll910 PE=4 SV=1	3098.5	0.082942	38.161	9291600
QPFPQQPQQPFPQQPQ(de)QPFPL	Deamidation (NQ)	B6ETR9	B6ETR9_WHEAT D-type LMW glutenin subunit (Fragment) OS=Triticum aestivum GN=glu PE=2 SV=1	2502.23	0.007866	84.375	9176100
PQQQFPQPQ(de)QPQQPFPQPQQPQLPFP	Deamidation (NQ)	H9A6B9;Q94G96;M9TG60;Q94G98;M9TLK0	Q94G96_WHEAT Gamma-gliadin OS=Triticum aestivum PE=2 SV=1	3080.51	0.050767	53.998	9032300
QPQQPFPQ(de)PQQPQQ(de)QFPQSQQPQQPFP	2 Deamidation (NQ)	B6UKP0;B6UKM8	B6UKM8_WHEAT Gamma-gliadin OS=Triticum aestivum GN=ll907 PE=4 SV=1	3214.51	0.012434	70.174	8931200
QPQQPFPQPQQPQQQFPQSQQPQQPLPQPQQQFL	Unmodified	D0ES80	D0ES80_WHEAT Gamma gliadin OS=Triticum aestivum PE=4 SV=1	4048	0.019105	51.321	8788800
QPQQPFPQQPQ(de)QQFPRPQ(de)QPQQPFP	2 Deamidation (NQ)	Q30DX2;Q30DX8	Q30DX2_WHEAT Gamma-gliadin/LMW-glutenin chimera Ch7 (Fragment) OS=Triticum aestivum PE=2 SV=1	3027.46	0.0031288	97.49	8749600
QPQQPFPQ(de)TQQPQQPFPQ(de)QPQQPFPQ	2 Deamidation (NQ)	M9TK56;B6UKN0;F4YT72	B6UKN0_WHEAT Gamma-gliadin OS=Triticum aestivum GN=ll910 PE=4 SV=1	3100.47	0.0014275	85.518	8637800
QQPFPQQPQQPFPQQPQ(de)QPFPL	Deamidation (NQ)	B6ETR9	B6ETR9_WHEAT D-type LMW glutenin subunit (Fragment) OS=Triticum aestivum GN=glu PE=2 SV=1	2630.29	0.02707	66.606	8627800
QPQQPFPQQPQ(de)QPFPQQPQQPFPLQPQQPFP	Deamidation (NQ)	B6ETR9	B6ETR9_WHEAT D-type LMW glutenin subunit (Fragment) OS=Triticum aestivum GN=glu PE=2 SV=1	3677.81	0.007666	69.99	8351200
PQQQPFPQPQ(de)QPFCQ(de)QPQQTIPQPHQT	2 Deamidation (NQ)	B6UKP0	B6UKP0_WHEAT Gamma-gliadin OS=Triticum aestivum GN=ll927 PE=2 SV=1	3182.49	0.04668	52.019	8098400
TQQPQQPFPQ(de)QPQQPFPQTQQPQ(de)QPFPQFQQPHQPFPQPQ	2 Deamidation (NQ)	M9TK56	M9TK56_WHEAT Gamma-gliadin 5 OS=Triticum aestivum PE=2 SV=1	4789.27	0.010208	46.361	7893800
TQQPQQPFPQ(de)QPQQPFPQ	Deamidation (NQ)	M9TK56;B6UKN0;F4YT72	B6UKN0_WHEAT Gamma-gliadin OS=Triticum aestivum GN=ll910 PE=4 SV=1	2149.02	0.01142	108.77	7881800
QQPQLPFPQQ(de)PQQPFPQP	Deamidation (NQ)	B6UKP0;B6UKQ2;D0ES80;Q30DX2;Q94G97;Q94G96;M9TG60;Q94G98	Q94G96_WHEAT Gamma-gliadin OS=Triticum aestivum PE=2 SV=1	2130.05	0.015535	97.45	7835400
QPQQPFPQPQ(de)Q(de)AQLPFPQ(de)QPQQPFPQP	3 Deamidation (NQ)	K7XEG5;D0ES79;B6UKP5;B6UKM9;A7XDG6;B6UKQ5;A7XDG7;B6UKN6;B6UKQ6;K7WVC4;B6UKN2;K7XRJ1	K7XEG5_WHEAT Gamma-gliadin OS=Triticum aestivum PE=4 SV=1	3153.52	0.01474	67.895	7790700
PQQPFPQQPQQPFPQ(de)QPQQPFP	Deamidation (NQ)	B6ETR9	B6ETR9_WHEAT D-type LMW glutenin subunit (Fragment) OS=Triticum aestivum GN=glu PE=2 SV=1	2614.26	0.0029188	111.77	7579200
QSFPLQPQQPFPQ(de)QPQQPF	Deamidation (NQ)	B6ETR9;Q9FUW7	B6ETR9_WHEAT D-type LMW glutenin subunit (Fragment) OS=Triticum aestivum GN=glu PE=2 SV=1	2267.1	0.034541	77.478	7569500
QPQQPFPQQ(de)PQQTYPQ(de)RPQQLFPQTQ(de)	3 Deamidation (NQ)	B6DQB2	B6DQB2_WHEAT Gamma-gliadin (Fragment) OS=Triticum aestivum PE=4 SV=1	3165.52	0.045812	55.705	7486500
QPQQPFPQPQQ(de)AQ(de)LPFP	2 Deamidation (NQ)	K7XEG5;D0ES79;B6UKP5;B6UKM9;A7XDG6;B6UKQ5;A7XDG7;B6UKN6;B6UKQ6;K7WVC4;Q94G94;B6UKN2;K7XRJ1	K7XEG5_WHEAT Gamma-gliadin OS=Triticum aestivum PE=4 SV=1	1976.96	0.059298	80.746	7212000
FPQPQQ(de)QLPLQPQQPFPQ	Deamidation (NQ)	C0KEH9;C1KDF8;C0KEI0;C1KDF2;C4NFQ0;C0KEI2	C0KEH9_WHEAT Omega-gliadin (Fragment) OS=Triticum aestivum PE=4 SV=1	2146.08	0.02936	86.214	7043900
QLVQGQ(de)GIIQPQQPA	Deamidation (NQ)	B6UKP0;Q1W676;D0ES80;B6UKM8;B6DQB1;B6UKP1;H9A6B9;K7XEG5;D0ES79;B6UKP5;B6UKM9;A7XDG6;B6UKQ5;B6UKN6;Q94G97;Q94G96;M9TG60;K7WVC4;Q94G94;B6UKN2;B6UKM4;K7XRJ1	Q94G96_WHEAT Gamma-gliadin OS=Triticum aestivum PE=2 SV=1	1604.85	0.051464	99.844	6828400
PQQPQ(de)QPFLQ(de)PQQPYPQ(de)QPQQPFPQ	3 Deamidation (NQ)	B6UKN0	B6UKN0_WHEAT Gamma-gliadin OS=Triticum aestivum GN=ll910 PE=4 SV=1	3001.42	0.0014233	83.251	6805600
QPQQPFPQTQQSFPLQPQQ(de)PFPQQPQQPFPQPQLPFPQ	Deamidation (NQ)	Q9FUW7	Q9FUW7_WHEAT Omega gliadin storage protein OS=Triticum aestivum PE=4 SV=1	4479.21	0.0048148	57.533	6775100
QQPQQ(de)PFPQTQQPQQ(de)PFPQPQQP	2 Deamidation (NQ)	E5KZS3	E5KZS3_WHEAT 75k gamma secalin OS=Triticum aestivum GN=sec2 PE=4 SV=1	2728.29	0.0016496	91.414	6741400
PHQPQQQFPQPQQPQQQFPQPQQPQQPFPQ(de)QPQQQFPR	Deamidation (NQ)	Q30DX2;Q30DX8	Q30DX2_WHEAT Gamma-gliadin/LMW-glutenin chimera Ch7 (Fragment) OS=Triticum aestivum PE=2 SV=1	4626.23	0.0067563	53.553	6687000
QPQQPQQPFPQ(de)SQ(de)QPRQPQQPFPQ	2 Deamidation (NQ)	L7R5A3	L7R5A3_WHEAT Gamma-gliadin OS=Triticum aestivum PE=4 SV=1	2870.37	0.00053139	94.958	6676200
QPQQ(de)PFPQQPQQPFPQ(de)QPQ	2 Deamidation (NQ)	B6ETR9;Q9FUW7;E5KZT6	B6ETR9_WHEAT D-type LMW glutenin subunit (Fragment) OS=Triticum aestivum GN=glu PE=2 SV=1	2274.07	0.0012832	163.8	6563200
PQQPQQPFLQ(de)PQQPYPQQPQQPFPQ	Deamidation (NQ)	B6UKN0	B6UKN0_WHEAT Gamma-gliadin OS=Triticum aestivum GN=ll910 PE=4 SV=1	2999.46	0.010433	70.452	6491500
QPFPQQPQQPFPQ(de)QPQQPF	Deamidation (NQ)	B6ETR9	B6ETR9_WHEAT D-type LMW glutenin subunit (Fragment) OS=Triticum aestivum GN=glu PE=2 SV=1	2292.1	0.020638	85.493	6456800
PQTQQPQQPFPQQPQ(de)QPFPQTQQPQQPFPQFQQPH	Deamidation (NQ)	M9TK56	M9TK56_WHEAT Gamma-gliadin 5 OS=Triticum aestivum PE=2 SV=1	4191	0.018592	49.623	6400300
QQPFPLQPQ(de)QPFPQ(de)QPQRPF	2 Deamidation (NQ)	C0KEH9;C0KEI0;C4NFQ1;C4NFQ0;C0KEI2	C0KEH9_WHEAT Omega-gliadin (Fragment) OS=Triticum aestivum PE=4 SV=1	2434.21	0.011674	83.964	6263500
QPQQPFPQ(de)TQ(de)QPQQPFP	2 Deamidation (NQ)	M9TK56;B6UKN0;F2X0K9;B6DQB8;B6UKP1;Q6EEX0;F4YT72;E5KZS3	B6UKN0_WHEAT Gamma-gliadin OS=Triticum aestivum GN=ll910 PE=4 SV=1	2021.95	0.017246	103.76	6235500
QQPFPQ(de)QPQQPFPQ(de)QPQQPFP	2 Deamidation (NQ)	B6ETR9	B6ETR9_WHEAT D-type LMW glutenin subunit (Fragment) OS=Triticum aestivum GN=glu PE=2 SV=1	2518.19	0.0015532	117.18	6235300
QPQQPFPQ(de)QPQ(de)Q(de)PFPQ(de)TQQPQQPFPQ	4 Deamidation (NQ)	M9TK56;B6UKN0;Q6EEX0;F4YT72	B6UKN0_WHEAT Gamma-gliadin OS=Triticum aestivum GN=ll910 PE=4 SV=1	3102.44	0.054441	66.137	6031500
QPFPQQPQQPFPQ(de)PQ(de)QPI	2 Deamidation (NQ)	Q9FUW7	Q9FUW7_WHEAT Omega gliadin storage protein OS=Triticum aestivum PE=4 SV=1	2131.04	0.040446	80.387	5874600
PQQQFPQTQQ(de)PQQPFPQPQ	Deamidation (NQ)	B6UKP0;B6UKQ2;D0ES80	B6UKP0_WHEAT Gamma-gliadin OS=Triticum aestivum GN=ll927 PE=2 SV=1	2277.08	0.009526	108.63	5725100
QPQQPFPQSQQPQQPFPQ(de)SQQPQ(de)QPFPQP	2 Deamidation (NQ)	D0ES82	D0ES82_WHEAT Gamma gliadin OS=Triticum aestivum PE=4 SV=1	3398.6	0.041314	49.765	5259700
QPQQPFPQ(de)QPQQPYPQQPLQQFPQ(de)QPQ(de)QPFPQQPQ	3 Deamidation (NQ)	E5KZR3	E5KZR3_WHEAT 75k gamma secalin OS=Triticum aestivum GN=sec2 PE=4 SV=1	4208	0.01354	78.319	5179600
QPQQPFPQPQQPQ(de)QSFPQ(de)QRQPLI	2 Deamidation (NQ)	B6UKP1	B6UKP1_WHEAT Gamma-gliadin OS=Triticum aestivum GN=ll930 PE=4 SV=1	2871.43	0.042958	67.928	5126600
PFPQQPQQPFPQ(de)QPQQPFP	Deamidation (NQ)	B6ETR9	B6ETR9_WHEAT D-type LMW glutenin subunit (Fragment) OS=Triticum aestivum GN=glu PE=2 SV=1	2261.09	0.022848	83.54	5098200
QQPQQPFPQQPQQPYPQQPQ(de)QPFPQQPQ	Deamidation (NQ)	E5KZR5;E5KZS1;E5KZU2;E5KZT2;E5KZR8;E5KZT3;E5KZU3;E5KZR4;E5KZS0	E5KZR5_WHEAT 75k gamma secalin OS=Triticum aestivum GN=sec2 PE=4 SV=1	3367.6	0.0071447	75.539	5081100
QPFPQQPQQPFPQPQQQLPLQPQQPFPQPQ(de)QPFPLQPQ	Deamidation (NQ)	C1KDF2	C1KDF2_WHEAT Putative omega secalin OS=Triticum aestivum PE=2 SV=1	4482.25	0.0063309	54.425	4967800
QQPFPLQPQQPFPQ(de)QPQRP	Deamidation (NQ)	C0KEH9;C0KEI0;C4NFQ1;C4NFQ0;C0KEI2	C0KEH9_WHEAT Omega-gliadin (Fragment) OS=Triticum aestivum PE=4 SV=1	2286.15	0.011997	97.235	4871900
QPQQPFPQPQ(de)QPQ(de)QPFLQ(de)PQPQTQQSIP	3 Deamidation (NQ)	E5KZR4	E5KZR4_WHEAT 75k gamma secalin OS=Triticum aestivum GN=sec2 PE=4 SV=1	3267.58	0.019525	63.979	4795800
QPQQPFPQQPQQPVPQQPQQQFPQQPQ(de)QPFPQQPQ	Deamidation (NQ)	E5KZS0	E5KZS0_WHEAT 75k gamma secalin OS=Triticum aestivum GN=sec2 PE=4 SV=1	4157.01	0.020383	48.226	4598600
QPQQPFPQQPQQ(de)PFPQQPQQPFPLQPQQPF	Deamidation (NQ)	B6ETR9	B6ETR9_WHEAT D-type LMW glutenin subunit (Fragment) OS=Triticum aestivum GN=glu PE=2 SV=1	3580.75	0.01431	64.27	4560200
PQQPQQPFLQPQQPYPQQPQQPFPQ	Unmodified	B6UKN0	B6UKN0_WHEAT Gamma-gliadin OS=Triticum aestivum GN=ll910 PE=4 SV=1	2998.47	0.025547	63.225	4487600
QPQQLFPQ(de)PQPQTQ	Deamidation (NQ)	E5KZR5;E5KZS1	E5KZR5_WHEAT 75k gamma secalin OS=Triticum aestivum GN=sec2 PE=4 SV=1	1664.82	0.010913	131.32	4481300
QPQQPFPQ(de)QPQQPFPQTQQPQQPFPQQPQ	Deamidation (NQ)	M9TK56;B6UKN0;F4YT72	B6UKN0_WHEAT Gamma-gliadin OS=Triticum aestivum GN=ll910 PE=4 SV=1	3452.65	0.047295	47.7	4470500
PQQPQLPFPLQ(de)PQ(de)QPFPQPQQPQQ(de)P	3 Deamidation (NQ)	H9A6B9	H9A6B9_WHEAT Gamma-gliadin OS=Triticum aestivum PE=4 SV=1	2920.44	0.06962	44.341	4443600
QPQQPFPQQPQQPQQPFPQPQQPFP	Unmodified	B6ETR9;Q9FUW7	B6ETR9_WHEAT D-type LMW glutenin subunit (Fragment) OS=Triticum aestivum GN=glu PE=2 SV=1	2966.45	0.00088639	103.73	4396000
QPQQPFPQPQQ(de)PTPIQ(de)PQQPFPQQ(de)PQQPFPQP	3 Deamidation (NQ)	C0KEH9;C1KDF8;C1KDF2;C4NFQ2	C0KEH9_WHEAT Omega-gliadin (Fragment) OS=Triticum aestivum PE=4 SV=1	3730.81	0.0069362	74.905	4394200
QPQQPFPQQPQQPYPQQPLQQFPQQPQQPFPQQPQ	Unmodified	E5KZR3	E5KZR3_WHEAT 75k gamma secalin OS=Triticum aestivum GN=sec2 PE=4 SV=1	4205.05	0.019823	43.103	4270200
QPQQPFPQ(de)QPQQQFPRPQQ(de)PQQPFPQPQ	2 Deamidation (NQ)	Q30DX2	Q30DX2_WHEAT Gamma-gliadin/LMW-glutenin chimera Ch7 (Fragment) OS=Triticum aestivum PE=2 SV=1	3380.63	0.0088186	73.831	4245500
QPFPQTQQPQQPFPQ(de)QPQQPFPQ	Deamidation (NQ)	M9TK56;B6UKN0;F4YT72	B6UKN0_WHEAT Gamma-gliadin OS=Triticum aestivum GN=ll910 PE=4 SV=1	2746.31	0.0019415	88.176	4210800
QQPQQ(de)PFPQPQQQ(de)LPQ(de)PQQPQ	3 Deamidation (NQ)	B6UKN0;B6DQB8;F4YT72	B6UKN0_WHEAT Gamma-gliadin OS=Triticum aestivum GN=ll910 PE=4 SV=1	2497.19	0.032901	68.41	4095600
FPQQ(de)PQQPFPQPQ(de)QPQQPFPQ	2 Deamidation (NQ)	B6UKQ2;K7XEG5;D0ES79;B6UKP5;B6UKM9;A7XDG6;A7XDG7;B6UKQ1;Q94G97;Q94G96;M9TG60;Q94G98;B6UKQ6;K7WVC4;B6UKN2;B6UKM4;K7XRJ1;E5KZU5	Q94G96_WHEAT Gamma-gliadin OS=Triticum aestivum PE=2 SV=1	2518.19	0.007722	84.94	4090500
QPQQPFPQQPQQPVPQQSQQSFPQTQ	Unmodified	E5KZQ8;E5KZT7	E5KZQ8_WHEAT 75k gamma secalin OS=Triticum aestivum GN=sec2 PE=4 SV=1	3030.46	0.0094772	72.316	4051200
QPQQPFPQTQQPQQPFPQQPQQPFPQTQQPQQPFPQ	Unmodified	M9TK56;B6UKN0;F4YT72	B6UKN0_WHEAT Gamma-gliadin OS=Triticum aestivum GN=ll910 PE=4 SV=1	4278.07	0.020114	46.15	3992900
QPQQPFPQ(de)TQQPQQPFPQ(de)QPQQPFPQT	2 Deamidation (NQ)	M9TK56;B6UKN0;F4YT72	B6UKN0_WHEAT Gamma-gliadin OS=Triticum aestivum GN=ll910 PE=4 SV=1	3201.52	0.014184	68.445	3900700
QPFPQQPQQPFPQ(de)QPQQPFP	Deamidation (NQ)	B6ETR9	B6ETR9_WHEAT D-type LMW glutenin subunit (Fragment) OS=Triticum aestivum GN=glu PE=2 SV=1	2389.15	0.027059	74.428	3729500
TQQPQQPFPQ(de)QPQQP	Deamidation (NQ)	M9TK56;B6UKN0;F4YT72	B6UKN0_WHEAT Gamma-gliadin OS=Triticum aestivum GN=ll910 PE=4 SV=1	1776.84	0.056017	97.203	3655000
QPQQPFPQ(de)QPQQPFPQ(de)QPQQPFPLQPQQPF	2 Deamidation (NQ)	B6ETR9	B6ETR9_WHEAT D-type LMW glutenin subunit (Fragment) OS=Triticum aestivum GN=glu PE=2 SV=1	3581.74	0.03119	51.966	3466600
SIIM(ox)QQQQQQQQQQGMH	Oxidation (M)	B6UKN0;B6DQB8;F4YT72	B6UKN0_WHEAT Gamma-gliadin OS=Triticum aestivum GN=ll910 PE=4 SV=1	2083.95	0.047167	83.692	3343800
QPQQPFPQQ(de)PQQPQQPFPQPQQPFP	Deamidation (NQ)	B6ETR9;Q9FUW7	B6ETR9_WHEAT D-type LMW glutenin subunit (Fragment) OS=Triticum aestivum GN=glu PE=2 SV=1	2967.43	0.00069374	110.6	3248900
QPQQPFPQPQQPQLPFPLQ(de)PQQPFPQ	Deamidation (NQ)	H9A6B9	H9A6B9_WHEAT Gamma-gliadin OS=Triticum aestivum PE=4 SV=1	3065.54	0.025073	59.539	2897300
QQQQQQQQQQQ(de)GM(ox)HILLPLSQQQQL	Oxidation (M),Deamidation (NQ)	M9TK56	M9TK56_WHEAT Gamma-gliadin 5 OS=Triticum aestivum PE=2 SV=1	3030.49	0.037862	59.975	2883900
FPQPQQPQRPFPQSQQPQQPFPQ	Unmodified	B6UKN6	B6UKN6_WHEAT Gamma-gliadin OS=Triticum aestivum GN=ll918 PE=4 SV=1	2759.36	0.049321	61.942	2692600
QPQQPFPQQPQ(de)QPFPQQPQQPFPLQPQQPF	Deamidation (NQ)	B6ETR9	B6ETR9_WHEAT D-type LMW glutenin subunit (Fragment) OS=Triticum aestivum GN=glu PE=2 SV=1	3580.75	0.029964	52.465	2611500
FPQQPQQ(de)PVPQQPLQQFPQQPQQPFPQ	Deamidation (NQ)	E5KZQ8;E5KZT7;E5KZR3;E5KZT4;E5KZS1;E5KZU2;E5KZT2;E5KZR8;E5KZT3;E5KZR7	E5KZR3_WHEAT 75k gamma secalin OS=Triticum aestivum GN=sec2 PE=4 SV=1	3210.59	0.047005	44.254	2599000
FPQPQQPFPQQPQQPFP	Unmodified	Q571R3	Q571R3_WHEAT Putative gamma-gliadin OS=Triticum aestivum GN=gli PE=2 SV=1	2035	0.079406	73.722	2523500
QPQQPFPQPQQPQQPFPQ(de)QPQRPQ	Deamidation (NQ)	Q571R2	Q571R2_WHEAT Putative omega-gliadin (Fragment) OS=Triticum aestivum GN=gli PE=2 SV=2	2879.41	0.0075719	72.568	2101700
QLVQGQGIIQPQQPAQ	Unmodified	B6UKP0;Q1W676;D0ES80;B6UKM8;B6DQB1;B6UKP1;H9A6B9;K7XEG5;D0ES79;B6UKP5;B6UKM9;A7XDG6;B6UKQ5;B6UKN6;Q94G97;Q94G96;M9TG60;K7WVC4;Q94G94;B6UKN2;B6UKM4;K7XRJ1	Q94G96_WHEAT Gamma-gliadin OS=Triticum aestivum PE=2 SV=1	1731.93	0.04317	92.65	2033400
FQLVQGQGIIQPQQPAQ	Unmodified	B6UKP0;Q1W676;D0ES80;B6UKM8;B6DQB1;B6UKP1;H9A6B9;K7XEG5;D0ES79;B6UKP5;B6UKM9;A7XDG6;B6UKQ5;B6UKN6;Q94G97;Q94G96;M9TG60;K7WVC4;Q94G94;B6UKN2;B6UKM4;K7XRJ1	Q94G96_WHEAT Gamma-gliadin OS=Triticum aestivum PE=2 SV=1	1879	0.052569	81.632	1991300
QPQQPFPQQPQQ(de)Q(de)FPRPQ(de)QPQQPFPQ	3 Deamidation (NQ)	Q30DX2	Q30DX2_WHEAT Gamma-gliadin/LMW-glutenin chimera Ch7 (Fragment) OS=Triticum aestivum PE=2 SV=1	3156.51	0.049138	60.735	1956700
QQFPQPQQPQQPFPQ(de)QPQQQFPR	Deamidation (NQ)	Q30DX2;Q30DX8	Q30DX2_WHEAT Gamma-gliadin/LMW-glutenin chimera Ch7 (Fragment) OS=Triticum aestivum PE=2 SV=1	2832.37	0.02877	64.26	1762500
QQQQQQQQQQGM(ox)HI	Oxidation (M)	M9TK56;B6UKN0;B6DQB8;F4YT72	B6UKN0_WHEAT Gamma-gliadin OS=Triticum aestivum GN=ll910 PE=4 SV=1	1752.8	0.052489	103.43	1518600
PQQPFPQQ(de)PQQPFPQTQQPQQPFPQSQQPQQPFPQP	Deamidation (NQ)	Q6EEX0	Q6EEX0_WHEAT Gamma gliadin OS=Triticum aestivum PE=2 SV=1	4234.03	0.018266	41.174	1462300
QPQQPQQSFPQQQRPF	Unmodified	M9TK56;F4YT72	M9TK56_WHEAT Gamma-gliadin 5 OS=Triticum aestivum PE=2 SV=1	1967.96	0.022888	114.7	1385100
QPQQPFPQQPQ(de)QPFPL	Deamidation (NQ)	B6ETR9;Q571R2	B6ETR9_WHEAT D-type LMW glutenin subunit (Fragment) OS=Triticum aestivum GN=glu PE=2 SV=1	1904.94	0.044015	89.46	794360
QPQQPFPQTQQPQ(de)Q(de)QFPQ	2 Deamidation (NQ)	B6DQB1	B6DQB1_WHEAT Gamma-gliadin (Fragment) OS=Triticum aestivum PE=4 SV=1	2181.01	0.039526	53.565	*
PQQPFPQQ(de)PQ(de)QPQ(de)Q(de)PFPQPQQPFP	4 Deamidation (NQ)	B6ETR9;Q9FUW7	B6ETR9_WHEAT D-type LMW glutenin subunit (Fragment) OS=Triticum aestivum GN=glu PE=2 SV=1	2842.32	0.022022	44.054	*
QPQQTFPQPQQTFPHQP	Unmodified	B6UKN0;D0ES82;F2X0K9;B6DQB8;B6UKM8;Q9FS75;Q9SYX8;Q9FS76;Q9FS56;Q9FS77;Q8L6B5;Q8L6B2;A1EHE7;Q9FS57;P08079;Q8L6B3;Q8L6B4;B6DQB1;B6DQB2;F2X0K7;A7XDG7;B6UKQ1	B6UKN0_WHEAT Gamma-gliadin OS=Triticum aestivum GN=ll910 PE=4 SV=1	2032.98	0.049331	55.755	*
QPQQPFPQ(de)QPQQ(de)LVPQ(de)Q	3 Deamidation (NQ)	E5KZR3;E5KZT4;E5KZS1;E5KZT2;E5KZR8;E5KZT3;E5KZS0	E5KZR3_WHEAT 75k gamma secalin OS=Triticum aestivum GN=sec2 PE=4 SV=1	2017.97	1.6554e-06	130.2	*
PQQPFLQ(de)PQ(de)QPFPQQP	2 Deamidation (NQ)	F4YT72	F4YT72_WHEAT Gamma-gliadin OS=Triticum aestivum PE=4 SV=1	1905.93	0.0074968	107.93	*
QPQQPQQPFPQ(de)QPQ(de)QQFPRPQQPQQ(de)P	3 Deamidation (NQ)	Q30DX2;Q30DX8	Q30DX2_WHEAT Gamma-gliadin/LMW-glutenin chimera Ch7 (Fragment) OS=Triticum aestivum PE=2 SV=1	3137.5	0.012876	55.128	*

## Sheet: 1002-1E03
Sequence	Modifications	Proteins	Protein name (of one protein hit)	Mass	PEP	Score	Intensity
(gl)Q(de)Q(de)PQ(de)QPLPQ(de)PQ(de)Q(de)AQLPFPQQ(de)PQQPFPQ	Gln->pyro-Glu,7 Deamidation (NQ)	B6UKQ1	B6UKQ1_WHEAT Gamma-gliadin OS=Triticum aestivum GN=qp909 PE=4 SV=1	3137.45	0.010492	54.626	2879000000
TQQPQQPFPQQ(de)PQQPFPQTQQPQQPFPQ	Deamidation (NQ)	M9TK56;B6DQB5;B6UKN0;F4YT72;F2X323	F4YT72_WHEAT Gamma-gliadin OS=Triticum aestivum PE=4 SV=1	3328.59	2.6407e-34	196.02	2842500000
FPQQPQQPFPQQPQQPVPQQPLQ(de)Q(de)FPQ(de)QPQQPFPQ	3 Deamidation (NQ)	E5KZR3;E5KZT2;E5KZR8;E5KZT3;E5KZU0	E5KZR3_WHEAT 75k gamma secalin OS=Triticum aestivum GN=sec2 PE=4 SV=1	4163.02	0.020101	61.186	1843800000
QPQQPFPQQPQQQFPRPQQ(de)PQQ(de)PFPQPQQPQLPFPQ(de)QPQQPFPQPQ	3 Deamidation (NQ)	Q30DX2	Q30DX2_WHEAT Gamma-gliadin/LMW-glutenin chimera Ch7 (Fragment) OS=Triticum aestivum PE=2 SV=1	5492.68	4.7245e-05	96.117	1149500000
SQQPQQPFPQ(de)QPHQPQQPYPQQQP	Deamidation (NQ)	B6ETR9	B6ETR9_WHEAT D-type LMW glutenin subunit (Fragment) OS=Triticum aestivum GN=glu PE=2 SV=1	2866.34	2.2465e-06	125.82	1135600000
TQQPQ(de)QPFPQQPQQPFPQ(de)TQQPQQPFPQ	2 Deamidation (NQ)	M9TK56;B6DQB5;B6UKN0;F4YT72;F2X323	F4YT72_WHEAT Gamma-gliadin OS=Triticum aestivum PE=4 SV=1	3329.57	1.1323e-05	111.49	895510000
SQ(de)QPQ(de)QPFPQQPHQPQQ(de)PYPQQQP	3 Deamidation (NQ)	B6ETR9	B6ETR9_WHEAT D-type LMW glutenin subunit (Fragment) OS=Triticum aestivum GN=glu PE=2 SV=1	2868.31	9.3661e-05	112.64	865590000
QQPQQPFPQPQQTFPQ(de)QPQLPFPQQ(de)PQQPFPQPQQ	2 Deamidation (NQ)	B6UKQ2;B6UKN7;B6UKP0;D0ES80	B6UKQ2_WHEAT Gamma-gliadin OS=Triticum aestivum GN=qp910 PE=4 SV=1	4164.01	0.010817	58.47	860760000
QPQQPQQPFPQQPQQQFPRPQQPQ(de)QPFPQPQQP	Deamidation (NQ)	Q30DX2	Q30DX2_WHEAT Gamma-gliadin/LMW-glutenin chimera Ch7 (Fragment) OS=Triticum aestivum PE=2 SV=1	3957.93	0.005195	52.402	834860000
PQQPQQPFLQ(de)PQQPYPQQPQQPFPQTQQPQ	Deamidation (NQ)	B6UKN0	B6UKN0_WHEAT Gamma-gliadin OS=Triticum aestivum GN=ll910 PE=4 SV=1	3581.73	1.1573e-10	139.47	797610000
QPQQPFPQQ(de)PQQQFPRPQQPQ(de)Q(de)PFPQPQQPQLPFPQQ(de)PQQPFPQPQ	4 Deamidation (NQ)	Q30DX2	Q30DX2_WHEAT Gamma-gliadin/LMW-glutenin chimera Ch7 (Fragment) OS=Triticum aestivum PE=2 SV=1	5493.66	0.0040388	84.388	775750000
TQQPQQPFPQ(de)QPQQPFPQ	Deamidation (NQ)	M9TK56;B6DQB5;B6UKN0;F4YT72;F2X323	F4YT72_WHEAT Gamma-gliadin OS=Triticum aestivum PE=4 SV=1	2149.02	0.019405	70.11	746880000
TQPQQPTPLQPQQPFPQ(de)QPQQPQQPFPQPQQPFP	Deamidation (NQ)	B6ETR9	B6ETR9_WHEAT D-type LMW glutenin subunit (Fragment) OS=Triticum aestivum GN=glu PE=2 SV=1	3957.94	0.0010611	65.875	730930000
QPQQPQQPFPQQPQQQFPRPQQPQQ(de)PFPQPQQP	Deamidation (NQ)	Q30DX2	Q30DX2_WHEAT Gamma-gliadin/LMW-glutenin chimera Ch7 (Fragment) OS=Triticum aestivum PE=2 SV=1	3957.93	0.00095633	68.386	730930000
QPFPQPQQPFPWQPQQPFPQ(de)TQQSFP	Deamidation (NQ)	B6ETR9;Q9FUW7	B6ETR9_WHEAT D-type LMW glutenin subunit (Fragment) OS=Triticum aestivum GN=glu PE=2 SV=1	3135.49	0.0068675	61.736	713500000
QPFPQQPQ(de)QPQQPFP	Deamidation (NQ)	B6ETR9;Q9FUW7;C0KEI0;E5KZU3	B6ETR9_WHEAT D-type LMW glutenin subunit (Fragment) OS=Triticum aestivum GN=glu PE=2 SV=1	1791.86	1.3404e-21	179.93	687950000
QPQQPFPQTQQ(de)PQQPFPQQPQQPFPQ	Deamidation (NQ)	M9TK56;B6DQB5;B6UKN0;F4YT72;F2X323	F4YT72_WHEAT Gamma-gliadin OS=Triticum aestivum PE=4 SV=1	3099.48	3.9895e-06	119.43	685270000
SQQPFPQ(de)SQQPQQPFP	Deamidation (NQ)	E5KZU4	E5KZU4_WHEAT 75k gamma secalin OS=Triticum aestivum GN=sec2 PE=4 SV=1	1868.87	0.0030435	109.07	681480000
TQQPQQPFPQQPQ(de)QPFPQTQQPQQPFPQFQ(de)QPHQPFPQPQ	2 Deamidation (NQ)	M9TK56	M9TK56_WHEAT Gamma-gliadin 5 OS=Triticum aestivum PE=2 SV=1	4789.27	4.7783e-06	83.802	569700000
QPQQPFPQTQQPQ(de)QPFPQQPQQPFPQTQQPQQPFPQ	Deamidation (NQ)	M9TK56;B6DQB5;B6UKN0;F4YT72;F2X323	F4YT72_WHEAT Gamma-gliadin OS=Triticum aestivum PE=4 SV=1	4279.05	7.4423e-10	122.94	554640000
TQQPQQPFPQQPQ(de)QPFPQTQQPQQPFPQFQQPH	Deamidation (NQ)	M9TK56	M9TK56_WHEAT Gamma-gliadin 5 OS=Triticum aestivum PE=2 SV=1	3965.89	1.9618e-07	91.883	548700000
PQQPQQPFLQPQ(de)QPYPQQPQQPFPQ	Deamidation (NQ)	B6UKN0	B6UKN0_WHEAT Gamma-gliadin OS=Triticum aestivum GN=ll910 PE=4 SV=1	2999.46	2.691e-15	163.53	536470000
PLQPQQPFPQ(de)QPQQPFPQPQ(de)LPFPQQSE	2 Deamidation (NQ)	Q9FUW7	Q9FUW7_WHEAT Omega gliadin storage protein OS=Triticum aestivum PE=4 SV=1	3282.6	1.0292e-05	112.42	502590000
PLQPQQPFPQ(de)QPQQPFPQ(de)PQLPFPQ	2 Deamidation (NQ)	Q9FUW7	Q9FUW7_WHEAT Omega gliadin storage protein OS=Triticum aestivum PE=4 SV=1	2938.47	2.3729e-05	110.38	481470000
QPQQPFPQTQQPQQ(de)PFPQ(de)QPQQPFPQ	2 Deamidation (NQ)	M9TK56;B6DQB5;B6UKN0;F4YT72;F2X323	F4YT72_WHEAT Gamma-gliadin OS=Triticum aestivum PE=4 SV=1	3100.47	2.9582e-11	149.67	446230000
QPQQPFPQTQQPQQPFPQ(de)QPQQPFPQTQQPQQPFPQ(de)QPQQPFPQ	2 Deamidation (NQ)	M9TK56;B6DQB5;B6UKN0;F4YT72;F2X323	F4YT72_WHEAT Gamma-gliadin OS=Triticum aestivum PE=4 SV=1	5230.5	1.3928e-09	92.126	441700000
PQQPQ(de)QPFPQ(de)QPQQPFP	2 Deamidation (NQ)	B6ETR9;E5KZS8;E5KZT6	B6ETR9_WHEAT D-type LMW glutenin subunit (Fragment) OS=Triticum aestivum GN=glu PE=2 SV=1	2017.95	7.3958e-15	165.64	433510000
PQQFPQPQ(de)QPQ(de)QPFPQP	2 Deamidation (NQ)	K7XEG8	K7XEG8_WHEAT Gamma-gliadin OS=Triticum aestivum PE=4 SV=1	2017.95	0.00030276	125.22	433510000
QQPQQ(de)PFPQPQQ(de)PQRPFPQSQQPQQPFPQPQQP	2 Deamidation (NQ)	B6UKN6	B6UKN6_WHEAT Gamma-gliadin OS=Triticum aestivum GN=ll918 PE=4 SV=1	3917.89	0.00088838	69.052	410460000
PLQPQQPFPQQ(de)PQQPFPQPQLPFPQ	Deamidation (NQ)	Q9FUW7	Q9FUW7_WHEAT Omega gliadin storage protein OS=Triticum aestivum PE=4 SV=1	2937.48	1.8606e-05	112.82	400800000
PQQPQ(de)QPFLQPQQPYPQ(de)QPQQPFPQTQQPQ	2 Deamidation (NQ)	B6UKN0	B6UKN0_WHEAT Gamma-gliadin OS=Triticum aestivum GN=ll910 PE=4 SV=1	3582.72	2.2538e-07	123.03	398730000
QPQQPFPQTQQPQQPFPQQPQQPFPQTQQPQQPFPQQPQQPFPQTQ	Unmodified	B6DQB5;B6UKN0;F4YT72;F2X323	F4YT72_WHEAT Gamma-gliadin OS=Triticum aestivum PE=4 SV=1	5457.63	1.41e-05	74.025	394930000
QPQQPQQPFPQQPQQQFPRPQQPQQPFPQPQQP	Unmodified	Q30DX2	Q30DX2_WHEAT Gamma-gliadin/LMW-glutenin chimera Ch7 (Fragment) OS=Triticum aestivum PE=2 SV=1	3956.95	0.0039512	55.884	377220000
QPQQPFPQPQQPFPWQPQQPFPQTQQSFPLQPQQPFPQ(de)QPQQPFPQPQ	Deamidation (NQ)	B6ETR9;Q9FUW7	B6ETR9_WHEAT D-type LMW glutenin subunit (Fragment) OS=Triticum aestivum GN=glu PE=2 SV=1	5727.78	0.00088677	52.678	355180000
PQQPQQPFPQPQQ(de)PQ(de)LPFPQQPQ(de)QPFPQPQQPQQP	3 Deamidation (NQ)	Q30DX2;Q94G96;M9TG60;Q94G98;K7XRH9;K7XEG0;K7X1R6;K7X0Y6;B5ANT0;B5ANT1;K7XRI7;K7WVB5;H9A6C1;Q94G97	Q94G96_WHEAT Gamma-gliadin OS=Triticum aestivum PE=2 SV=1	4110.99	5.0042e-08	127.24	348290000
TQQPQQPFPQ(de)QPQQ(de)PFPQ(de)TQQPQQPFPQFQQPHQP	3 Deamidation (NQ)	M9TK56	M9TK56_WHEAT Gamma-gliadin 5 OS=Triticum aestivum PE=2 SV=1	4192.97	0.00064416	117.41	343040000
TQQPQQPFPQQPQQ(de)PFPQTQQPQQPFPQ(de)QPQQPFPQTQQPQQPFPQ	2 Deamidation (NQ)	B6DQB5;B6UKN0;F4YT72;F2X323	F4YT72_WHEAT Gamma-gliadin OS=Triticum aestivum PE=4 SV=1	5459.6	6.4374e-10	97.997	341260000
HQPQQQFPQPQQPQQPFPQPQQPQ(de)QPFPQPQ	Deamidation (NQ)	Q94G94	Q94G94_WHEAT Gamma-gliadin OS=Triticum aestivum PE=4 SV=1	3713.78	0.0015973	67.496	328780000
QQPQLPFPQ(de)QPQQPFPQ	Deamidation (NQ)	B6UKQ2;B6UKN7;B6UKP0;D0ES80;Q30DX2;Q94G96;M9TG60;Q94G98;K7XRH9;K7XEG0;K7X1R6;K7X0Y6;B5ANT0;B5ANT1;K7XRI7;K7WVB5;H9A6C1;Q94G97	Q94G96_WHEAT Gamma-gliadin OS=Triticum aestivum PE=2 SV=1	2033	3.3648e-06	141.85	326800000
PQQPQQPFLQ(de)PQQ(de)PFPQQPQQPFPQTQQPQQPFPQ	2 Deamidation (NQ)	F4YT72;F2X323	F4YT72_WHEAT Gamma-gliadin OS=Triticum aestivum PE=4 SV=1	4164.01	2.1633e-06	91.1	320050000
SQQPQQ(de)PFPQ(de)QPHQPQQPYPQQQP	2 Deamidation (NQ)	B6ETR9	B6ETR9_WHEAT D-type LMW glutenin subunit (Fragment) OS=Triticum aestivum GN=glu PE=2 SV=1	2867.33	8.6702e-33	196.11	314230000
HQPQQQFPQ(de)PQQPQQPFPQPQQ(de)PQQPFPQPQ	2 Deamidation (NQ)	Q94G94	Q94G94_WHEAT Gamma-gliadin OS=Triticum aestivum PE=4 SV=1	3714.76	2.9617e-05	87.881	308470000
PQQPQ(de)QPFLQPQQPYPQ(de)QPQQPFPQ	2 Deamidation (NQ)	B6UKN0	B6UKN0_WHEAT Gamma-gliadin OS=Triticum aestivum GN=ll910 PE=4 SV=1	3000.44	1.5041e-05	114.53	306510000
TQQPQQPFPQ(de)QPQQPFPQ(de)TQQPQQPFPQFQQPH	2 Deamidation (NQ)	M9TK56	M9TK56_WHEAT Gamma-gliadin 5 OS=Triticum aestivum PE=2 SV=1	3966.87	0.0019433	61.504	298310000
FPQQ(de)PQQPFPQPQQPQRPFPQSQQPQ(de)QPFPQPQQ	2 Deamidation (NQ)	B6UKN6	B6UKN6_WHEAT Gamma-gliadin OS=Triticum aestivum GN=ll918 PE=4 SV=1	4064.96	0.0045193	52.96	291070000
QQPQQPFPRQ(de)SQQ(de)PFPQQPQQPFPQPQQPQQPFP	2 Deamidation (NQ)	E5KZU5	E5KZU5_WHEAT 75k gamma secalin OS=Triticum aestivum GN=sec2 PE=4 SV=1	4064.96	4.4286e-08	100.95	291070000
QPQQPFPQQPQQPQQPFPQPQPQTQQSIPQ(de)PQQ(de)P	2 Deamidation (NQ)	E5KZU3	E5KZU3_WHEAT 75k gamma secalin OS=Triticum aestivum GN=sec2 PE=4 SV=1	3956.91	0.0020859	60.382	278820000
HQPQQQFPQ(de)PQQPQQ(de)PFPQPQQP	2 Deamidation (NQ)	Q94G94	Q94G94_WHEAT Gamma-gliadin OS=Triticum aestivum PE=4 SV=1	2764.3	0.018517	56.081	264840000
TQQPQQPFPQQPQQPFPQTQQPQQPFPQFQQPHQPFPQPQ	Unmodified	M9TK56	M9TK56_WHEAT Gamma-gliadin 5 OS=Triticum aestivum PE=2 SV=1	4787.31	7.6135e-06	78.974	263210000
TQQPQQPFPQQPQQPFPQTQQPQQPFPQ	Unmodified	M9TK56;B6DQB5;B6UKN0;F4YT72;F2X323	F4YT72_WHEAT Gamma-gliadin OS=Triticum aestivum PE=4 SV=1	3327.61	0.00090952	75.005	244090000
IIPQQPQQPFP	Unmodified	C4NFQ3;C1KFY0;C1KDF9;C1KDF8;C1KDF6;C4NFQ1;C1KDF7;Q571R2;C0KEI1;C4NFP8;C0KEI0;C4NFP9;C4NFQ0;C1KDF2;C1KDF1;C1KFY3;C1KFY4;C1KDF4;C1KDG3;C1KFY1	Q571R2_WHEAT Putative omega-gliadin (Fragment) OS=Triticum aestivum GN=gli PE=2 SV=2	1291.69	0.0049008	125.97	244020000
QPQQPFPQPQQPFPWQPQQPFPQTQQSFPLQPQQPFPQQPQQPFPQPQ	Unmodified	B6ETR9;Q9FUW7	B6ETR9_WHEAT D-type LMW glutenin subunit (Fragment) OS=Triticum aestivum GN=glu PE=2 SV=1	5726.79	0.00036345	58.893	242770000
QPQQPFPQQPQQPYPQQPLQQFPQQPQ(de)QPFPQQPQ	Deamidation (NQ)	E5KZR3	E5KZR3_WHEAT 75k gamma secalin OS=Triticum aestivum GN=sec2 PE=4 SV=1	4206.03	0.0010026	64.726	241900000
(gl)QPQQPFPQQPQQQ(de)FPRPQQ(de)PQQPFP	Gln->pyro-Glu,2 Deamidation (NQ)	Q30DX2;Q30DX8	Q30DX2_WHEAT Gamma-gliadin/LMW-glutenin chimera Ch7 (Fragment) OS=Triticum aestivum PE=2 SV=1	3010.44	0.015001	52.095	240250000
QPQQPQQPFPQQPQQQFPQPQ(de)QPQQ	Deamidation (NQ)	Q94G96;M9TG60;Q94G98	Q94G96_WHEAT Gamma-gliadin OS=Triticum aestivum PE=2 SV=1	3010.43	0.0068508	63.225	240250000
QPQQPFPQPQQPFPWQPQQPFPQTQQSFPLQPQ(de)QPFPQQ(de)PQQPFPQPQ	2 Deamidation (NQ)	B6ETR9;Q9FUW7	B6ETR9_WHEAT D-type LMW glutenin subunit (Fragment) OS=Triticum aestivum GN=glu PE=2 SV=1	5728.76	2.2923e-07	86.323	227940000
TISQQPQ(de)QPFPQ(de)QPHQPQQPYPQQQP	2 Deamidation (NQ)	B6ETR9	B6ETR9_WHEAT D-type LMW glutenin subunit (Fragment) OS=Triticum aestivum GN=glu PE=2 SV=1	3081.46	2.5651e-10	143.35	215910000
FPHQPQQQFPQPQ(de)QPQQPFPQ(de)QPQQQFPQPQ(de)QPQQPFPQQPQ	3 Deamidation (NQ)	Q94G96;M9TG60;Q94G98	Q94G96_WHEAT Gamma-gliadin OS=Triticum aestivum PE=2 SV=1	5069.39	8.4801e-07	98.75	209660000
TQQPQQPFPQQPQ(de)QPFPQTQQPQQPFPQ	Deamidation (NQ)	M9TK56;B6DQB5;B6UKN0;F4YT72;F2X323	F4YT72_WHEAT Gamma-gliadin OS=Triticum aestivum PE=4 SV=1	3328.59	6.1308e-26	184.59	201670000
QPQQPFPQTQQPQQPFPQQPQQPFPQTQQPQQPFPQQPQQPFPQ	Unmodified	M9TK56;B6DQB5;B6UKN0;F4YT72;F2X323	F4YT72_WHEAT Gamma-gliadin OS=Triticum aestivum PE=4 SV=1	5228.53	6.493e-07	82.835	200990000
FPQPQQ(de)PQQPFPQSQ(de)Q(de)PQQQFSQPQQQFPQP	3 Deamidation (NQ)	B6UKN1	B6UKN1_WHEAT Gamma-gliadin OS=Triticum aestivum GN=ll911 PE=4 SV=1	3705.71	0.0036361	59.632	200210000
TQQ(de)PQQPFPQ(de)QPQQPFPQ	2 Deamidation (NQ)	M9TK56;B6DQB5;B6UKN0;F4YT72;F2X323	F4YT72_WHEAT Gamma-gliadin OS=Triticum aestivum PE=4 SV=1	2150.01	1.6237e-06	141.1	192490000
PQQPFPQQPQQPYPQQPQ(de)QPFPQTQQPQQQFPQSQ(de)QPQQPFPQP	2 Deamidation (NQ)	B6DQB1	B6DQB1_WHEAT Gamma-gliadin (Fragment) OS=Triticum aestivum PE=4 SV=1	5232.48	0.00024414	61.116	175970000
QPQQPFPQ(de)FQ(de)Q(de)PHQ(de)PFPQPQQQ(de)FPQP	5 Deamidation (NQ)	M9TK56	M9TK56_WHEAT Gamma-gliadin 5 OS=Triticum aestivum PE=2 SV=1	3158.44	0.012232	81.574	172390000
SQQPQQ(de)PFPQ(de)QPHQPQ(de)QPYPQQQP	3 Deamidation (NQ)	B6ETR9	B6ETR9_WHEAT D-type LMW glutenin subunit (Fragment) OS=Triticum aestivum GN=glu PE=2 SV=1	2868.31	0.00092625	86.539	168700000
FPQQPQLPFPQ(de)QPQQPFPQPQ(de)QPQQPFPQ	2 Deamidation (NQ)	B6UKQ2	B6UKQ2_WHEAT Gamma-gliadin OS=Triticum aestivum GN=qp910 PE=4 SV=1	3453.68	3.479e-07	123.32	167560000
LQLQPFPQPQLP	Unmodified	K7XR67	K7XR67_WHEAT Alpha-gliadin OS=Triticum aestivum GN=gli-2 PE=4 SV=1	1404.78	0.039922	79.659	161880000
PLQPQQPFPQ(de)QPQQPFPQ(de)PQLPFPQQSEQ	2 Deamidation (NQ)	Q9FUW7	Q9FUW7_WHEAT Omega gliadin storage protein OS=Triticum aestivum PE=4 SV=1	3410.66	1.4329e-05	101.76	161580000
QPQQPFPQPQQPQ(de)RPFPQSQQPQQPFPQPQQPQ	Deamidation (NQ)	B6UKN6	B6UKN6_WHEAT Gamma-gliadin OS=Triticum aestivum GN=ll918 PE=4 SV=1	3916.9	0.0080162	65.765	161550000
QPQQPFPQQPQ(de)QPFPQQPQQPFP	Deamidation (NQ)	B6ETR9	B6ETR9_WHEAT D-type LMW glutenin subunit (Fragment) OS=Triticum aestivum GN=glu PE=2 SV=1	2742.32	2.1018e-12	161.99	154770000
FPQQPQQPFPQTQ(de)QPQQPFPQQPQQPFPQ	Deamidation (NQ)	M9TK56;B6DQB5;B6UKN0;F4YT72;F2X323	F4YT72_WHEAT Gamma-gliadin OS=Triticum aestivum PE=4 SV=1	3471.66	8.0569e-15	152.66	154160000
QPFPQPQQPQ(de)QPFPQSQQPQQQFSQPQQQFPQPQQP	Deamidation (NQ)	B6UKN1	B6UKN1_WHEAT Gamma-gliadin OS=Triticum aestivum GN=ll911 PE=4 SV=1	4282.03	0.0031845	54.517	153520000
QPQQPFPQ(de)TQ(de)QPQQPFPQ(de)QPQQPFPQ	3 Deamidation (NQ)	M9TK56;B6DQB5;B6UKN0;F4YT72;F2X323	F4YT72_WHEAT Gamma-gliadin OS=Triticum aestivum PE=4 SV=1	3101.45	5.595e-05	91.166	150690000
QPQQPFPQPQ(de)QPQLPFPQQPQQPFPQPQ(de)QPQQPFPQ	2 Deamidation (NQ)	Q94G96;M9TG60;Q94G98;K7XRH9;K7XEG0;K7X1R6;K7X0Y6;B5ANT0;B5ANT1;K7XRI7;K7WVB5;H9A6C1;Q94G97	Q94G96_WHEAT Gamma-gliadin OS=Triticum aestivum PE=2 SV=1	4257.07	1.7432e-09	119.91	141420000
PQQPQ(de)QPFPQPQQPQ(de)LPFPQQPQ(de)QPFPQPQ(de)QPQQP	4 Deamidation (NQ)	Q30DX2;Q94G96;M9TG60;Q94G98;K7XRH9;K7XEG0;K7X1R6;K7X0Y6;B5ANT0;B5ANT1;K7XRI7;K7WVB5;H9A6C1;Q94G97	Q94G96_WHEAT Gamma-gliadin OS=Triticum aestivum PE=2 SV=1	4111.97	0.027661	72.791	138260000
PLQPQQPFP	Unmodified	B6ETR9;E5KZU8;E5KZS9;E5KZU6;Q6PNA3;C4NFQ3;C1KFY0;C1KDF9;C1KDF8;Q9FUW7;C4NFQ1;C1KDF7;Q571R2;C0KEI1;C1KDG1;C4NFP8;C0KEI0;E5KZR3;E5KZT4;E5KZR6;C4NFP9;C4NFQ0;C1KDF2;C1KDF1;C1KFY3;C1KDG4;C1KFY4;C1KDF4;C1KDG3;C1KFY1;C1KFY5;H9A6B9;E5KZQ8;E5KZT2;E5KZR8;E5KZT3;E5KZU2;E5KZS8;E5KZR4;E5KZU0;E5KZS1;E5KZT6;E5KZT8;E5KZS0;E5KZQ9;E5KZS3;E5KZT9;E5KZR1	B6ETR9_WHEAT D-type LMW glutenin subunit (Fragment) OS=Triticum aestivum GN=glu PE=2 SV=1	1050.55	0.019366	103.83	138100000
QPQQPFPQQPQQ(de)PQQPFPQPQQPFP	Deamidation (NQ)	B6ETR9;Q9FUW7	B6ETR9_WHEAT D-type LMW glutenin subunit (Fragment) OS=Triticum aestivum GN=glu PE=2 SV=1	2967.43	5.4151e-34	194.92	129900000
PQTQQPQQPFPQ(de)QPQQPFPQTQQPQQPFPQ	Deamidation (NQ)	M9TK56;B6DQB5;B6UKN0;F4YT72;F2X323	F4YT72_WHEAT Gamma-gliadin OS=Triticum aestivum PE=4 SV=1	3553.7	7.1518e-08	131.78	126480000
QPQQPFPQQPQQPFPQ(de)TQQPQQPFPQFQQPHQP	Deamidation (NQ)	M9TK56	M9TK56_WHEAT Gamma-gliadin 5 OS=Triticum aestivum PE=2 SV=1	3961.89	0.02644	42.057	124800000
QIIPQ(de)QPQQPFP	Deamidation (NQ)	C4NFQ3;C1KFY0;C1KDF9;C1KDF8;C1KDF6;C4NFQ1;C1KDF7;Q571R2;C0KEI1;C4NFP8;C0KEI0;C4NFP9;C4NFQ0;C1KDF2;C1KDF1;C1KFY3;C1KFY4;C1KDF4;C1KDG3;C1KFY1	Q571R2_WHEAT Putative omega-gliadin (Fragment) OS=Triticum aestivum GN=gli PE=2 SV=2	1420.74	0.034883	89.317	122790000
QPQQPFPQQPQQ(de)PQQPFPQPQPQTQQSIPQPQ(de)QP	2 Deamidation (NQ)	E5KZU3	E5KZU3_WHEAT 75k gamma secalin OS=Triticum aestivum GN=sec2 PE=4 SV=1	3956.91	0.0052064	50.865	121060000
PQQPQQ(de)PFLQPQQ(de)PFPQQPQQPFPQTQQ(de)PQQPFPQ	3 Deamidation (NQ)	F4YT72;F2X323	F4YT72_WHEAT Gamma-gliadin OS=Triticum aestivum PE=4 SV=1	4165	0.0009124	73.13	118870000
QQPQQPFPRQ(de)SQQ(de)PFPQQPQQPFPQPQ(de)QPQQPFP	3 Deamidation (NQ)	E5KZU5	E5KZU5_WHEAT 75k gamma secalin OS=Triticum aestivum GN=sec2 PE=4 SV=1	4065.94	6.7956e-08	120.61	112910000
SQQPQ(de)QPFPQ(de)QPHQPQQPYPQ	2 Deamidation (NQ)	B6ETR9	B6ETR9_WHEAT D-type LMW glutenin subunit (Fragment) OS=Triticum aestivum GN=glu PE=2 SV=1	2514.16	0.039039	48.896	112800000
HQPQQ(de)QFPQ(de)PQQPQQ(de)PFPQPQQP	3 Deamidation (NQ)	Q94G94	Q94G94_WHEAT Gamma-gliadin OS=Triticum aestivum PE=4 SV=1	2765.28	0.00011279	117.65	111930000
QQPQQPFPQPQQ(de)AQLPFPQQPQQPLPQPQQPQQPFPQSQQPQQPFPQ	Deamidation (NQ)	Q94G94	Q94G94_WHEAT Gamma-gliadin OS=Triticum aestivum PE=4 SV=1	5489.7	0.0045933	40.602	111560000
QPQQPFPQPQQPQ(de)LPFPQQPQQPFPQP	Deamidation (NQ)	Q30DX2;Q94G96;M9TG60;Q94G98;K7XRH9;K7XEG0;K7X1R6;K7X0Y6;B5ANT0;B5ANT1;K7XRI7;K7WVB5;H9A6C1;Q94G97	Q94G96_WHEAT Gamma-gliadin OS=Triticum aestivum PE=2 SV=1	3177.57	4.7724e-06	118.36	109170000
QQPFPQPQQPFPWQPQQPFPQTQQSFPLQPQQPFPQQPQQPFPQP	Unmodified	B6ETR9;Q9FUW7	B6ETR9_WHEAT D-type LMW glutenin subunit (Fragment) OS=Triticum aestivum GN=glu PE=2 SV=1	5373.62	0.036052	29.281	108380000
QAFPQQ(de)PQQPFPQTQQPQQPFPQ(de)QPQQPFPQ	2 Deamidation (NQ)	M9TK56	M9TK56_WHEAT Gamma-gliadin 5 OS=Triticum aestivum PE=2 SV=1	3671.74	5.0971e-06	93.166	107600000
QPQQPFPQ(de)QPQQPFPQQPQQPFPLQPQQPFP	Deamidation (NQ)	B6ETR9	B6ETR9_WHEAT D-type LMW glutenin subunit (Fragment) OS=Triticum aestivum GN=glu PE=2 SV=1	3677.81	2.7101e-06	109.5	106560000
FPQQPQLPFPQ(de)QPQQPFPQPQQPQQPFPQ	Deamidation (NQ)	B6UKQ2	B6UKQ2_WHEAT Gamma-gliadin OS=Triticum aestivum GN=qp910 PE=4 SV=1	3452.69	0.0010857	73.649	104960000
QQPQQPFPQQPQQPYPQQPLQQFPQ(de)QPQ(de)QPFPQQP	2 Deamidation (NQ)	E5KZR3	E5KZR3_WHEAT 75k gamma secalin OS=Triticum aestivum GN=sec2 PE=4 SV=1	4207.02	0.012372	55.428	103680000
TQQPQQPFPQQ(de)PQQPFPQTQQPQQPFPQFQQPHQPFPQPQ(de)QQFPQPQQPQ	2 Deamidation (NQ)	M9TK56	M9TK56_WHEAT Gamma-gliadin 5 OS=Triticum aestivum PE=2 SV=1	5995.85	0.00060412	54.566	103550000
QPQQPFPQTQQPQ(de)QPFPQQPQQPFPQ(de)TQQPQQPFPQ	2 Deamidation (NQ)	M9TK56;B6DQB5;B6UKN0;F4YT72;F2X323	F4YT72_WHEAT Gamma-gliadin OS=Triticum aestivum PE=4 SV=1	4280.04	2.8239e-08	101.85	102760000
QPQQPFYQQPQQTFPQPQQAFPHQPQ	Unmodified	K7XEG8;K7XRJ1	K7XEG8_WHEAT Gamma-gliadin OS=Triticum aestivum PE=4 SV=1	3147.5	0.0099798	57.227	96669000
TQQPQQPFPQQ(de)PQQPFPQTQQPQQPFPQFQ	Deamidation (NQ)	M9TK56	M9TK56_WHEAT Gamma-gliadin 5 OS=Triticum aestivum PE=2 SV=1	3603.72	1.0832e-05	95.646	95689000
PQQPFPQQPQQPFPQPQQQLPLQ(de)PQQPFPQP	Deamidation (NQ)	C4NFQ3;C1KFY0;C1KDF9;C1KDF8;C4NFQ0;C1KDF2	C1KDF2_WHEAT Putative omega secalin OS=Triticum aestivum PE=2 SV=1	3643.82	0.0015084	68.074	94414000
TISQQPQQPFPQ(de)QPHQPQQPYPQQQP	Deamidation (NQ)	B6ETR9	B6ETR9_WHEAT D-type LMW glutenin subunit (Fragment) OS=Triticum aestivum GN=glu PE=2 SV=1	3080.47	0.026401	43.38	93778000
PQTQQPQQPFPQQPQ(de)QPFPQ(de)TQQPQQPFPQFQQPHQPFPQPQ	2 Deamidation (NQ)	M9TK56	M9TK56_WHEAT Gamma-gliadin 5 OS=Triticum aestivum PE=2 SV=1	5014.39	6.5759e-10	101.02	91920000
TQQPQQPFPQFQQPHQ(de)PFPQPQQQ(de)FPQPQQPQ	2 Deamidation (NQ)	M9TK56	M9TK56_WHEAT Gamma-gliadin 5 OS=Triticum aestivum PE=2 SV=1	3865.82	0.0018708	62.291	91547000
TQQPQQPFPQ(de)QPQQPFPQTQQPQQPFPQFQQPHQPFPQPQQQFPQPQQPQ	Deamidation (NQ)	M9TK56	M9TK56_WHEAT Gamma-gliadin 5 OS=Triticum aestivum PE=2 SV=1	5994.87	2.3813e-05	68.373	91098000
FPHQPQQQFPQPQQPQQPFPQQPQQQFPQPQQPQ(de)QPFPQQPQ	Deamidation (NQ)	Q94G96;M9TG60;Q94G98	Q94G96_WHEAT Gamma-gliadin OS=Triticum aestivum PE=2 SV=1	5067.42	1.1279e-06	79.069	90077000
FPQSQQPQQ(de)PFPQPQQPFP	Deamidation (NQ)	E5KZT2	E5KZT2_WHEAT 75k gamma secalin OS=Triticum aestivum GN=sec2 PE=4 SV=1	2251.07	8.3005e-06	131.82	88602000
QIIPQQPQQPFP	Unmodified	C4NFQ3;C1KFY0;C1KDF9;C1KDF8;C1KDF6;C4NFQ1;C1KDF7;Q571R2;C0KEI1;C4NFP8;C0KEI0;C4NFP9;C4NFQ0;C1KDF2;C1KDF1;C1KFY3;C1KFY4;C1KDF4;C1KDG3;C1KFY1	Q571R2_WHEAT Putative omega-gliadin (Fragment) OS=Triticum aestivum GN=gli PE=2 SV=2	1419.75	0.024157	101.48	87481000
ISQ(de)QPQQ(de)PFPQQ(de)PHQPQQPYPQQQP	3 Deamidation (NQ)	B6ETR9	B6ETR9_WHEAT D-type LMW glutenin subunit (Fragment) OS=Triticum aestivum GN=glu PE=2 SV=1	2981.39	0.014401	52.898	86814000
PQTQQPQQPFPQQPQQPFPQTQQPQQPFPQFQQPHQPFPQPQ	Unmodified	M9TK56	M9TK56_WHEAT Gamma-gliadin 5 OS=Triticum aestivum PE=2 SV=1	5012.42	1.115e-06	79.217	85861000
QQPQQ(de)PFPQPQQQFLQPQQ(de)PQQPFPQQQQP	2 Deamidation (NQ)	B6UKN7	B6UKN7_WHEAT Gamma-gliadin OS=Triticum aestivum GN=ll921 PE=4 SV=1	3624.74	0.020669	40.625	84830000
QPFPQTQQPQQQFPQ(de)SQQ(de)PQQPFPQPQQQFLQPPQ	2 Deamidation (NQ)	B6DQB1	B6DQB1_WHEAT Gamma-gliadin (Fragment) OS=Triticum aestivum PE=4 SV=1	4185	0.010917	42.325	83218000
(gl)QPQQPFPQQ(de)PQQPQQPFPQPQQPFP	Gln->pyro-Glu,Deamidation (NQ)	B6ETR9;Q9FUW7	B6ETR9_WHEAT D-type LMW glutenin subunit (Fragment) OS=Triticum aestivum GN=glu PE=2 SV=1	2950.4	0.001077	75.773	82109000
TISQ(de)QPQQPFPQQPHQ(de)PQQ(de)PYPQQQP	3 Deamidation (NQ)	B6ETR9	B6ETR9_WHEAT D-type LMW glutenin subunit (Fragment) OS=Triticum aestivum GN=glu PE=2 SV=1	3082.44	0.00082839	76.049	80155000
SFPLQPQQPFPQQ(de)PQQPFPQPQ(de)LPFPQQSE	2 Deamidation (NQ)	Q9FUW7	Q9FUW7_WHEAT Omega gliadin storage protein OS=Triticum aestivum PE=4 SV=1	3516.7	0.0018245	68.862	79641000
PQQPQQPFLQPQQPFPQQPQQPFPQTQ(de)QPQQP	Deamidation (NQ)	F4YT72;F2X323	F4YT72_WHEAT Gamma-gliadin OS=Triticum aestivum PE=4 SV=1	3790.85	0.0028622	59.732	77157000
QPFPQPQQPQQPFPQSQQPQQQFSQPQQQFPQPQQP	Unmodified	B6UKN1	B6UKN1_WHEAT Gamma-gliadin OS=Triticum aestivum GN=ll911 PE=4 SV=1	4281.04	0.025897	32.172	76064000
QPQQTFPHQ(de)PQQQFPQPQ(de)QPQQPFP	2 Deamidation (NQ)	Q94G96;M9TG60;Q94G98	Q94G96_WHEAT Gamma-gliadin OS=Triticum aestivum PE=2 SV=1	3012.42	0.02181	46.415	73303000
QPQQPFPQ(de)QPQQPQQPFPQPQQ(de)PFPW	2 Deamidation (NQ)	B6ETR9;Q9FUW7	B6ETR9_WHEAT D-type LMW glutenin subunit (Fragment) OS=Triticum aestivum GN=glu PE=2 SV=1	3154.49	4.7505e-07	128.01	71819000
PQQPQ(de)QPFPQPQQ(de)PQLPFPQQPQ(de)QPFPQPQ(de)QPQQP	4 Deamidation (NQ)	Q30DX2;Q94G96;M9TG60;Q94G98;K7XRH9;K7XEG0;K7X1R6;K7X0Y6;B5ANT0;B5ANT1;K7XRI7;K7WVB5;H9A6C1;Q94G97	Q94G96_WHEAT Gamma-gliadin OS=Triticum aestivum PE=2 SV=1	4111.97	0.0004254	140.9	71743000
QQPFPQPQQPQQQ(de)FPQ(de)SQQPQQPFP	2 Deamidation (NQ)	B6UKN7;B6UKP0	B6UKN7_WHEAT Gamma-gliadin OS=Triticum aestivum GN=ll921 PE=4 SV=1	2989.4	0.022638	64.761	71461000
QPFPQQPQQPFPQTQQPQQPFPQFQQPHQPFPQ	Unmodified	M9TK56	M9TK56_WHEAT Gamma-gliadin 5 OS=Triticum aestivum PE=2 SV=1	3979.92	0.0019676	61.436	70754000
QPQQPFPQTQQPQ(de)QPFPQQPQQPFPQTQQPQQPFPQQPQQP	Deamidation (NQ)	M9TK56;B6DQB5;B6UKN0;F4YT72;F2X323	F4YT72_WHEAT Gamma-gliadin OS=Triticum aestivum PE=4 SV=1	4857.33	9.1439e-05	68.052	70058000
TISQQPQ(de)QPFPQ(de)QPHQPQQPYPQ	2 Deamidation (NQ)	B6ETR9	B6ETR9_WHEAT D-type LMW glutenin subunit (Fragment) OS=Triticum aestivum GN=glu PE=2 SV=1	2728.29	0.011857	61.959	69098000
QPQQPFPQQ(de)PQQPFPQ(de)PQLQFPQQP	2 Deamidation (NQ)	B6ETR9	B6ETR9_WHEAT D-type LMW glutenin subunit (Fragment) OS=Triticum aestivum GN=glu PE=2 SV=1	2984.45	2.1234e-05	111.57	68839000
PQQPQQPFPQPQQ(de)PQLPFPQQPQQ(de)PFPQPQQPQQP	2 Deamidation (NQ)	Q30DX2;Q94G96;M9TG60;Q94G98;K7XRH9;K7XEG0;K7X1R6;K7X0Y6;B5ANT0;B5ANT1;K7XRI7;K7WVB5;H9A6C1;Q94G97	Q94G96_WHEAT Gamma-gliadin OS=Triticum aestivum PE=2 SV=1	4110	4.054e-14	150.11	68721000
FPQPQQPQQPFPQPQQPQLPFPQQPQ(de)QPFPQPQQ	Deamidation (NQ)	Q94G96;M9TG60;Q94G98;K7XRH9;K7XEG0;K7X1R6;K7X0Y6;B5ANT0;B5ANT1;K7XRI7;K7WVB5;H9A6C1;Q94G97	Q94G96_WHEAT Gamma-gliadin OS=Triticum aestivum PE=2 SV=1	4030.98	0.0024528	59.263	68701000
PQTQQPQQPFPQQ(de)PQQPFPQTQQPQQPFPQ	Deamidation (NQ)	M9TK56;B6DQB5;B6UKN0;F4YT72;F2X323	F4YT72_WHEAT Gamma-gliadin OS=Triticum aestivum PE=4 SV=1	3553.7	0.0004539	75.695	68196000
PQPQ(de)Q(de)PTPIQ(de)PQ(de)QPFPQ(de)QPQQPFPQP	5 Deamidation (NQ)	C4NFQ3;C1KFY0;C1KDF9;C1KDF8;C1KDF6;C4NFP9;C4NFQ0;C1KDF2	C1KDF2_WHEAT Putative omega secalin OS=Triticum aestivum PE=2 SV=1	3007.42	0.013134	52.657	67622000
QPQQPFPQTQQPQQPFPQQPQQPFPQTQQPQQPFPQ	Unmodified	M9TK56;B6DQB5;B6UKN0;F4YT72;F2X323	F4YT72_WHEAT Gamma-gliadin OS=Triticum aestivum PE=4 SV=1	4278.07	7.4845e-06	88.47	67443000
PQQPFPQTQQPQ(de)QPFPQSKQPQQPFPQ	Deamidation (NQ)	P06659;M9TE83;Q6EEX1;B6UKP2;B6UKQ4	GDBB_WHEAT Gamma-gliadin B OS=Triticum aestivum PE=3 SV=1	3186.55	0.004845	64.256	65236000
QPQQPFPQTQ(de)QPQQPFPQQPQQPFPQ	Deamidation (NQ)	M9TK56;B6DQB5;B6UKN0;F4YT72;F2X323	F4YT72_WHEAT Gamma-gliadin OS=Triticum aestivum PE=4 SV=1	3099.48	0.00016998	85.518	65179000
SFPLQPQQPFPQ(de)QPQ(de)QPFPQPQLPFPQ	2 Deamidation (NQ)	Q9FUW7	Q9FUW7_WHEAT Omega gliadin storage protein OS=Triticum aestivum PE=4 SV=1	3172.57	8.1836e-05	89.079	64959000
QPQQ(de)PFPQPQQPQ(de)LPFPQQPQ(de)QPFPQPQ	3 Deamidation (NQ)	Q30DX2;Q94G96;M9TG60;Q94G98;K7XRH9;K7XEG0;K7X1R6;K7X0Y6;B5ANT0;B5ANT1;K7XRI7;K7WVB5;H9A6C1;Q94G97	Q94G96_WHEAT Gamma-gliadin OS=Triticum aestivum PE=2 SV=1	3307.59	1.2916e-07	132.48	63751000
VQWPQQQPFPQPQQP	Unmodified	B6UKQ2;B6UKN7;B6UKN1;B6UKQ6	B6UKQ2_WHEAT Gamma-gliadin OS=Triticum aestivum GN=qp910 PE=4 SV=1	1831.9	0.032083	73.927	62439000
FPQQPQQPFPQ(de)QPQQPFP	Deamidation (NQ)	B6ETR9	B6ETR9_WHEAT D-type LMW glutenin subunit (Fragment) OS=Triticum aestivum GN=glu PE=2 SV=1	2164.04	4.0357e-23	192.65	62281000
QPFPQQPQQPYPQQPQQPFPQQPQQPYPQQPLQQFPQQPQQPFPQQPQ	Unmodified	E5KZR3	E5KZR3_WHEAT 75k gamma secalin OS=Triticum aestivum GN=sec2 PE=4 SV=1	5768.8	0.0011645	49.378	61744000
QPFPQPQQPQQ(de)PFPQPQ(de)QPQLPFPQQPQQPFPQP	2 Deamidation (NQ)	Q94G97	Q94G97_WHEAT Gamma-gliadin OS=Triticum aestivum PE=2 SV=1	4000.95	0.00089298	67.758	61310000
TQQPQQPFPQQ(de)PQQPFPQ(de)TQQPQQPFPQFQQPHQPFPQPQ	2 Deamidation (NQ)	M9TK56	M9TK56_WHEAT Gamma-gliadin 5 OS=Triticum aestivum PE=2 SV=1	4789.27	1.3665e-08	95.205	60420000
QPFPQTQQPQQPFPQQ(de)PQQPFPQTQQPQQPFPQLQQPQQPFPQPQ	Deamidation (NQ)	B6DQB5;B6UKN0;F4YT72;F2X323	F4YT72_WHEAT Gamma-gliadin OS=Triticum aestivum PE=4 SV=1	5342.6	3.4738e-05	69.727	59996000
QQPQQPFPQPQQPQQPSPQSQQ(de)PQQPFPQPQ	Deamidation (NQ)	B6UKQ5	B6UKQ5_WHEAT Gamma-gliadin OS=Triticum aestivum GN=qp913 PE=4 SV=1	3603.71	0.0073638	50.986	59878000
QPQQPFPQPQQPQLPFPQQPQQPFPQP	Unmodified	Q30DX2;Q94G96;M9TG60;Q94G98;K7XRH9;K7XEG0;K7X1R6;K7X0Y6;B5ANT0;B5ANT1;K7XRI7;K7WVB5;H9A6C1;Q94G97	Q94G96_WHEAT Gamma-gliadin OS=Triticum aestivum PE=2 SV=1	3176.58	2.8931e-05	97.352	59093000
TQQPQQPFPQQPQ(de)Q(de)PFPQTQQPQQPFPQLQQPQQPFPQPQ	2 Deamidation (NQ)	B6DQB5;B6UKN0;F4YT72;F2X323	F4YT72_WHEAT Gamma-gliadin OS=Triticum aestivum PE=4 SV=1	4746.29	0.00020049	67.714	58450000
FPQQPQQPFPQ(de)TQQPQQPFPQQPQQPFPQTQQPQQP	Deamidation (NQ)	M9TK56;B6DQB5;B6UKN0;F4YT72;F2X323	F4YT72_WHEAT Gamma-gliadin OS=Triticum aestivum PE=4 SV=1	4279.05	0.0041694	50.891	58060000
FPQPQQPQQPFP	Unmodified	B6UKQ2;B6UKN1;Q30DX2;K7XEG5;B6UKN6;B6UKQ5;B6UKQ1;Q30DX8;A7XDG7;Q94G96;M9TG60;Q94G98;B6UKM4;M9TLK0;Q571R2;E5KZR3;E5KZT4;E5KZR6;K7XEG8;K7XRH9;K7XEG0;K7X1R6;K7X0Y6;B5ANT0;B5ANT1;K7XRI7;K7WVB5;H9A6C1;H9A6B9;K7XRJ1;Q94G94;B6UKN2;Q94G97;E5KZQ8;E5KZT7;E5KZT6;E5KZT8;E5KZS0;B6UKQ6;E5KZU5;E5KZU4;E5KZQ9;E5KZS3;E5KZT9;E5KZS5;E5KZS4	Q94G96_WHEAT Gamma-gliadin OS=Triticum aestivum PE=2 SV=1	1437.7	0.00043415	134.84	57714000
(gl)QQPFPRQSQQPFPQ(de)Q(de)PQQPFPQP	Gln->pyro-Glu,2 Deamidation (NQ)	E5KZU5	E5KZU5_WHEAT 75k gamma secalin OS=Triticum aestivum GN=sec2 PE=4 SV=1	2744.3	0.0014333	82.609	57541000
FPQQ(de)PQLPFPQ(de)QPQ(de)QPFPQPQQPQQPFPQ	3 Deamidation (NQ)	B6UKQ2	B6UKQ2_WHEAT Gamma-gliadin OS=Triticum aestivum GN=qp910 PE=4 SV=1	3454.66	1.295e-05	104.81	56414000
FPQQPQQPFPQTQQPQQPFPQ(de)QPQQPFPQ	Deamidation (NQ)	M9TK56;B6DQB5;B6UKN0;F4YT72;F2X323	F4YT72_WHEAT Gamma-gliadin OS=Triticum aestivum PE=4 SV=1	3471.66	5.5839e-06	114.75	56013000
QPFPQPQQ(de)PQQPFPQPQQPQLPFPQQ(de)PQQPFPQP	2 Deamidation (NQ)	Q94G97	Q94G97_WHEAT Gamma-gliadin OS=Triticum aestivum PE=2 SV=1	4000.95	0.0057884	49.09	55491000
PLQPQQPFPQ(de)QPQQPFPQPQ(de)LPFPQQS	2 Deamidation (NQ)	Q9FUW7	Q9FUW7_WHEAT Omega gliadin storage protein OS=Triticum aestivum PE=4 SV=1	3153.56	0.00018077	83.312	55315000
PHQPQQQFPQPQ(de)QPQQPFPQQPQ(de)QQFPQPQ(de)QPQQPFPQQPQ	3 Deamidation (NQ)	Q94G96;M9TG60;Q94G98	Q94G96_WHEAT Gamma-gliadin OS=Triticum aestivum PE=2 SV=1	4922.32	0.00011921	81.18	54991000
HQPQ(de)QQFPQ(de)PQQPQ(de)QPFPQPQQPQ(de)QPFPQPQ	4 Deamidation (NQ)	Q94G94	Q94G94_WHEAT Gamma-gliadin OS=Triticum aestivum PE=4 SV=1	3716.73	0.005565	67.496	54712000
TQQPQQPFPQQPQQPFPQ(de)TQ(de)QPQQPFPQ	2 Deamidation (NQ)	M9TK56;B6DQB5;B6UKN0;F4YT72;F2X323	F4YT72_WHEAT Gamma-gliadin OS=Triticum aestivum PE=4 SV=1	3329.57	0.013425	47.806	53935000
PQQQFPQPQQ(de)PQQQFLQPRQPFPQQPQQPYPQQPQQPFPQTQ(de)QPQQP	2 Deamidation (NQ)	B6UKP1;P06659;M9TE83;Q6EEX1;B6UKP2;F2X0K8	B6UKP1_WHEAT Gamma-gliadin OS=Triticum aestivum GN=ll930 PE=4 SV=1	5670.75	0.0033683	43.425	53293000
PEQPQQPFP	Unmodified	Q571R3	Q571R3_WHEAT Putative gamma-gliadin OS=Triticum aestivum GN=gli PE=2 SV=1	1066.51	0.0079458	113.62	51332000
SFPLQPQQPFPQ(de)QPQQPFPQPQ(de)LPFPQQSEQ	2 Deamidation (NQ)	Q9FUW7	Q9FUW7_WHEAT Omega gliadin storage protein OS=Triticum aestivum PE=4 SV=1	3644.76	0.013128	44.452	51223000
FPQQPQLPFPQ(de)QPQQPFPQPQQPQQQFPQSQQPQQPFPQPQ	Deamidation (NQ)	B6UKN7;B6UKP0	B6UKN7_WHEAT Gamma-gliadin OS=Triticum aestivum GN=ll921 PE=4 SV=1	4874.36	8.0029e-05	69.244	51069000
IISQQPQQPFP	Unmodified	C4NFQ1;C4NFQ0;C1KDF1;C1KFY5	C4NFQ0_WHEAT Omega secalin OS=Triticum aestivum PE=4 SV=1	1281.67	0.025924	105.17	48710000
QPQQPFPQPQQPQQPFP	Unmodified	B6UKQ2;K7XEG5;B6UKQ1;A7XDG7;Q94G96;M9TG60;Q94G98;B6UKM4;M9TLK0;Q571R2;E5KZR3;E5KZT4;E5KZR6;K7XEG8;K7XRH9;K7XEG0;K7X1R6;K7X0Y6;B5ANT0;B5ANT1;K7XRI7;K7WVB5;H9A6C1;H9A6B9;K7XRJ1;Q94G94;B6UKN2;Q94G97;E5KZQ8;E5KZT7;E5KZT6;E5KZS0;B6UKQ6;E5KZU5;E5KZU4;E5KZQ9;E5KZS3;E5KZT9;E5KZS5;E5KZS4	Q94G96_WHEAT Gamma-gliadin OS=Triticum aestivum PE=2 SV=1	2015.99	3.22e-10	161.21	47956000
QPQQQFPQ(de)SQQ(de)PQQPFP	2 Deamidation (NQ)	B6UKN7;B6UKP0;B6DQB1	B6UKN7_WHEAT Gamma-gliadin OS=Triticum aestivum GN=ll921 PE=4 SV=1	2038.94	0.0017281	113.4	47672000
ISQQPQQ(de)PFPQ(de)QPHQPQQPYPQQQP	2 Deamidation (NQ)	B6ETR9	B6ETR9_WHEAT D-type LMW glutenin subunit (Fragment) OS=Triticum aestivum GN=glu PE=2 SV=1	2980.41	3.9494e-05	99.93	47281000
PQTQQPQQPFPQ(de)QPQQPFPQTQQPQQPFPQFQQPHQPFPQPQ	Deamidation (NQ)	M9TK56	M9TK56_WHEAT Gamma-gliadin 5 OS=Triticum aestivum PE=2 SV=1	5013.4	0.00061622	58.534	47116000
QPFPQQPQ(de)QPVPQQSQQPFPQ(de)TQQPQQPFPQP	2 Deamidation (NQ)	E5KZT6	E5KZT6_WHEAT 75k gamma secalin OS=Triticum aestivum GN=sec2 PE=4 SV=1	3736.79	0.0086861	46.847	46816000
FPQSQ(de)Q(de)PQ(de)QPLPQPQ(de)QPQQPFPQPQPQ	4 Deamidation (NQ)	E5KZU1	E5KZU1_WHEAT 75k gamma secalin OS=Triticum aestivum GN=sec2 PE=4 SV=1	3151.49	0.02622	42.185	46017000
QPQQPFPQPQQPQLPFPQ(de)QPQQPFPQPQQ(de)PQQPFPQ	2 Deamidation (NQ)	Q94G96;M9TG60;Q94G98;K7XRH9;K7XEG0;K7X1R6;K7X0Y6;B5ANT0;B5ANT1;K7XRI7;K7WVB5;H9A6C1;Q94G97	Q94G96_WHEAT Gamma-gliadin OS=Triticum aestivum PE=2 SV=1	4257.07	3.1942e-10	130.32	45447000
TQQPQQPFPQQPQ(de)QPFPQTQQPQQPFPQFQQPHQPFPQPQ	Deamidation (NQ)	M9TK56	M9TK56_WHEAT Gamma-gliadin 5 OS=Triticum aestivum PE=2 SV=1	4788.29	0.0013947	56.123	45289000
QPQQPFPQ(de)TQQPQQPFPQQ(de)PQQPFPQ	2 Deamidation (NQ)	M9TK56;B6DQB5;B6UKN0;F4YT72;F2X323	F4YT72_WHEAT Gamma-gliadin OS=Triticum aestivum PE=4 SV=1	3100.47	3.2497e-07	130.49	45132000
QPQQPFPQQPQQQFPRPQQPQQ(de)PFPQPQQPQLPFPQQPQQPFPQPQ	Deamidation (NQ)	Q30DX2	Q30DX2_WHEAT Gamma-gliadin/LMW-glutenin chimera Ch7 (Fragment) OS=Triticum aestivum PE=2 SV=1	5490.71	6.7857e-07	79.771	44661000
QPFPQQPQQPFPQTQQPQQPFPQLQQPQQPFPQPQ	Unmodified	B6DQB5;B6UKN0;F4YT72;F2X323	F4YT72_WHEAT Gamma-gliadin OS=Triticum aestivum PE=4 SV=1	4162.04	0.0006145	69.77	44584000
(gl)QPQQPFPQQPQ(de)Q(de)PQQPFPQPQQPFP	Gln->pyro-Glu,2 Deamidation (NQ)	B6ETR9;Q9FUW7	B6ETR9_WHEAT D-type LMW glutenin subunit (Fragment) OS=Triticum aestivum GN=glu PE=2 SV=1	2951.39	0.0027729	72.088	44514000
PQQPQQPFLQPQQPYPQQPQQPFPQ	Unmodified	B6UKN0	B6UKN0_WHEAT Gamma-gliadin OS=Triticum aestivum GN=ll910 PE=4 SV=1	2998.47	0.0076207	61.963	44480000
QPFPQPQ(de)QQLPLQ(de)PQQPFPQ(de)PQ(de)HPIPQQ	4 Deamidation (NQ)	C4NFQ0	C4NFQ0_WHEAT Omega secalin OS=Triticum aestivum PE=4 SV=1	3299.63	0.011692	50.432	43880000
QPQQPFPQQPQQPFPQQPQ(de)QPFPLQPQQPFP	Deamidation (NQ)	B6ETR9	B6ETR9_WHEAT D-type LMW glutenin subunit (Fragment) OS=Triticum aestivum GN=glu PE=2 SV=1	3677.81	3.474e-06	105.71	43732000
QPQQPFPQPQQPFPWQPQQPFPQTQQSFPLQPQQPFPQQPQ(de)QPFPQPQ	Deamidation (NQ)	B6ETR9;Q9FUW7	B6ETR9_WHEAT D-type LMW glutenin subunit (Fragment) OS=Triticum aestivum GN=glu PE=2 SV=1	5727.78	0.0018428	46.582	43347000
TQQPQQPFPQ(de)QPQQPF	Deamidation (NQ)	M9TK56;B6DQB5;B6UKN0;F4YT72;F2X323	F4YT72_WHEAT Gamma-gliadin OS=Triticum aestivum PE=4 SV=1	1923.91	0.0017134	115.8	43101000
PQQPQQPFPQ(de)TQQPQQPFPQFQQPHQPFPQPQ	Deamidation (NQ)	M9TK56	M9TK56_WHEAT Gamma-gliadin 5 OS=Triticum aestivum PE=2 SV=1	3833.83	0.0037866	57.347	42846000
PQQPQQPFLQPQQPFPQQPQQPFPQTQQPQQPFPQQPQQPFPQTQQ(de)PQQP	Deamidation (NQ)	F4YT72;F2X323	F4YT72_WHEAT Gamma-gliadin OS=Triticum aestivum PE=4 SV=1	5920.88	0.0036764	40.3	42784000
PQQPFPQPQ(de)Q(de)PFPWQPQQPFPQTQQSFPLQPQQPFPQ	2 Deamidation (NQ)	B6ETR9;Q9FUW7	B6ETR9_WHEAT D-type LMW glutenin subunit (Fragment) OS=Triticum aestivum GN=glu PE=2 SV=1	4425.13	0.010121	41.174	42659000
QPQQPFPQTQQPQQPFPQ(de)Q(de)PQQPFPQTQQPQQPFPQQPQQPFPQ	2 Deamidation (NQ)	M9TK56;B6DQB5;B6UKN0;F4YT72;F2X323	F4YT72_WHEAT Gamma-gliadin OS=Triticum aestivum PE=4 SV=1	5230.5	3.5895e-07	86.902	42251000
FPQPQQTFPHQPQQQFPQPQQ(de)PQQPFPQQPQQQFPQPQ(de)Q(de)PQQPFPQQPQ	3 Deamidation (NQ)	Q94G96;M9TG60;Q94G98	Q94G96_WHEAT Gamma-gliadin OS=Triticum aestivum PE=2 SV=1	5895.79	0.0033345	80.136	42009000
PQPQQPQQPFPQQPQQQFPQPQQ(de)PQQPFPQP	Deamidation (NQ)	Q94G96;M9TG60;Q94G98	Q94G96_WHEAT Gamma-gliadin OS=Triticum aestivum PE=2 SV=1	3673.77	0.0075713	50.505	41729000
QPQQPFPQTQQPQQPFPQQPQQPFPQTQQPQQPFPQQ(de)PQQPFPQ	Deamidation (NQ)	M9TK56;B6DQB5;B6UKN0;F4YT72;F2X323	F4YT72_WHEAT Gamma-gliadin OS=Triticum aestivum PE=4 SV=1	5229.51	7.1327e-05	62.862	41253000
QQPFPQTQQPQQLFPQ(de)SQQPQQPYPQQPQ	Deamidation (NQ)	F6KV47	F6KV47_WHEAT Gamma gliadin OS=Triticum aestivum PE=4 SV=1	3474.66	4.0015e-05	92.147	40708000
FPQQPQQPFPQ(de)PQQPQQPFPQSQQPQQPFPQ(de)PQQQFPQP	2 Deamidation (NQ)	K7XRH9;K7XEG0;K7X1R6;K7X0Y6;B5ANT0;B5ANT1;K7XRI7;K7WVB5;H9A6C1	K7XRH9_WHEAT Gamma-gliadin OS=Triticum aestivum PE=4 SV=1	4634.2	0.0029971	49.504	40504000
QPQQPFPQTQQPQQPFPQQPQQPFPQTQQPQQPFPQQP	Unmodified	M9TK56;B6DQB5;B6UKN0;F4YT72;F2X323	F4YT72_WHEAT Gamma-gliadin OS=Triticum aestivum PE=4 SV=1	4503.18	0.0033425	50.224	40495000
FPLQPQQPFPQ(de)PQ(de)QPQQPFPQ(de)QPQRPQ	3 Deamidation (NQ)	Q571R2	Q571R2_WHEAT Putative omega-gliadin (Fragment) OS=Triticum aestivum GN=gli PE=2 SV=2	3238.58	8.9593e-05	88.627	39938000
QQPFPQTQQ(de)PQQ(de)QFPQSQQPQQPFPQ	2 Deamidation (NQ)	B6DQB1	B6DQB1_WHEAT Gamma-gliadin (Fragment) OS=Triticum aestivum PE=4 SV=1	3121.45	0.010021	57.168	38878000
QQPQPFPQQQPCSQQQQPPLSQQQQ(de)PPFPQQQP	Deamidation (NQ)	F8SGN6	F8SGN6_WHEAT Low-molecular-weight glutenin subunit OS=Triticum aestivum PE=2 SV=1	3850.81	0.015212	40.044	38744000
QPQQTFPQ(de)TQQPQQPFPQLQ(de)QPQ(de)QPFPQ	3 Deamidation (NQ)	D0ES83	D0ES83_WHEAT Gamma gliadin OS=Triticum aestivum PE=4 SV=1	3346.59	0.0086963	55.588	38426000
PQQPQQPFPQPQQPQLPFPQQPQ(de)QPFPQPQQPQQP	Deamidation (NQ)	Q30DX2;Q94G96;M9TG60;Q94G98;K7XRH9;K7XEG0;K7X1R6;K7X0Y6;B5ANT0;B5ANT1;K7XRI7;K7WVB5;H9A6C1;Q94G97	Q94G96_WHEAT Gamma-gliadin OS=Triticum aestivum PE=2 SV=1	4109.02	3.3976e-05	78.755	38285000
QPQQPFPQSQ(de)QPQRPFPQPQQQFPQPQQPQ(de)QSFPQQQQP	2 Deamidation (NQ)	H9A6B9	H9A6B9_WHEAT Gamma-gliadin OS=Triticum aestivum PE=4 SV=1	4664.22	0.0038704	47.195	38234000
PQQPFPQPQQPQQPSPQSQQPQQPFPQPQ	Unmodified	B6UKQ5	B6UKQ5_WHEAT Gamma-gliadin OS=Triticum aestivum GN=qp913 PE=4 SV=1	3346.61	0.034717	33.649	37714000
QPQQPFPQQPQQPFPQQPQQPFP	Unmodified	B6ETR9	B6ETR9_WHEAT D-type LMW glutenin subunit (Fragment) OS=Triticum aestivum GN=glu PE=2 SV=1	2741.34	0.00021459	114.21	37688000
QQPQQPFPQPQQTFPQQPQLPFPQQPQ	Unmodified	B6UKQ2;B6UKN7;B6UKP0;D0ES80	B6UKQ2_WHEAT Gamma-gliadin OS=Triticum aestivum GN=qp910 PE=4 SV=1	3211.58	0.018508	46.065	36722000
QPQQPFLQPQQPFPQQPQQPFPQTQQP	Unmodified	F4YT72;F2X323	F4YT72_WHEAT Gamma-gliadin OS=Triticum aestivum PE=4 SV=1	3211.58	0.0051534	63.376	36722000
(gl)QPQQPFPQ(de)QPQQPFP	Gln->pyro-Glu,Deamidation (NQ)	B6ETR9;M9TK56;B6DQB5;B6UKN0;F4YT72;Q571R3;F2X323;Q6EEX0;C4NFQ3;C1KFY0;C1KDF9;C1KDF8;C1KDF6;Q9FUW7;Q571R2;C4NFP9;C4NFQ0;C1KDF2;E5KZS8;E5KZT6	B6ETR9_WHEAT D-type LMW glutenin subunit (Fragment) OS=Triticum aestivum GN=glu PE=2 SV=1	1774.83	0.0034231	110.15	36629000
QPQQPFPQPQQQLPLQ(de)PQQPFPQPQQPIPQ(de)Q	2 Deamidation (NQ)	C4NFQ3;C1KFY0;C1KDF9;C1KDF8;C0KEI0	C4NFQ3_WHEAT Omega secalin OS=Triticum aestivum PE=4 SV=1	3641.83	0.00049396	74.665	36205000
QPFPQPQQPQ(de)QPFPQPQQAQ(de)LPFPQ(de)QPQQPLPQPQ(de)QPQQPFPQ	4 Deamidation (NQ)	Q94G94	Q94G94_WHEAT Gamma-gliadin OS=Triticum aestivum PE=4 SV=1	5021.44	0.006388	40.022	36062000
FPQPQQPQ(de)QPFPQ(de)PQQPQLPFPQQ(de)PQQPFPQPQ	3 Deamidation (NQ)	Q94G96;M9TG60;Q94G98;K7XRH9;K7XEG0;K7X1R6;K7X0Y6;B5ANT0;B5ANT1;K7XRI7;K7WVB5;H9A6C1;Q94G97	Q94G96_WHEAT Gamma-gliadin OS=Triticum aestivum PE=2 SV=1	3904.88	1.3015e-12	141.48	35679000
PQQPPFSQQQ(de)QPV	Deamidation (NQ)	Q9ZNY0;Q75ZV9;D3U319;B2Y2R6;B2Y2R3;Q8W3X1;R4JDK6;R4JBF1;Q8W3X4;B2Y2S0;B2Y2R5;Q8W3X0;R4JBK6;I1XB51;Q8W3X2;D3UAL8;R4JB48;R4JFA4;R4JBG2;R4JDN1;Q8W3W8	Q9ZNY0_WHEAT Low molecular weight glutenin subunit (Fragment) OS=Triticum aestivum GN=lmw-gs PE=4 SV=1	1508.73	0.038805	76.073	35529000
QPQQPFPQQPQQ(de)TYPQRPQQLFPQ(de)TQQPQQPFPQSQQPQQP	2 Deamidation (NQ)	B6DQB2	B6DQB2_WHEAT Gamma-gliadin (Fragment) OS=Triticum aestivum PE=4 SV=1	4908.36	0.0036238	45.842	35474000
QQPFPQTQQPQ(de)QPFPQQPQQPFPQTQQPQQP	Deamidation (NQ)	M9TK56;B6DQB5;B6UKN0;F4YT72;F2X323	F4YT72_WHEAT Gamma-gliadin OS=Triticum aestivum PE=4 SV=1	3681.76	0.0056122	55.049	34721000
QPQQPFPQTQQPQQPFPQLQQ(de)PQQPFPQPQ	Deamidation (NQ)	B6DQB5;B6UKN0;F4YT72;F2X323	F4YT72_WHEAT Gamma-gliadin OS=Triticum aestivum PE=4 SV=1	3565.74	0.00051233	75.404	34688000
PQQPQ(de)QPFPLQ(de)PQQ(de)PVPQQPQGPFGQQP	3 Deamidation (NQ)	C4NFP9	C4NFP9_WHEAT Omega secalin OS=Triticum aestivum PE=4 SV=1	3148.53	0.004562	62.781	34594000
TQQPQQPFPQQPQQPFPQTQQPQQPFPQLQQPQQPFPQPQ	Unmodified	B6DQB5;B6UKN0;F4YT72;F2X323	F4YT72_WHEAT Gamma-gliadin OS=Triticum aestivum PE=4 SV=1	4744.32	0.00024481	65.508	34541000
HQPQ(de)QQFPQ(de)PQQPQQPFPQPQQ(de)PQ(de)QPFPQPQ	4 Deamidation (NQ)	Q94G94	Q94G94_WHEAT Gamma-gliadin OS=Triticum aestivum PE=4 SV=1	3716.73	0.0053477	68.074	34270000
PQQPPFSQQQQ(de)QPI	Deamidation (NQ)	Q9ZNY0;Q75ZV9;D3U319;B2Y2R6;B2Y2R3;B2Y2R8;B2Y2R5;R4JBK6;I1XB51;D3UAL8;R4JB52;R4JFA4;R4JBG2	Q9ZNY0_WHEAT Low molecular weight glutenin subunit (Fragment) OS=Triticum aestivum GN=lmw-gs PE=4 SV=1	1650.8	0.023653	89.747	34198000
FPQQPQQPFPQ(de)PQ(de)QLIPM(ox)QPQQPFPQ	Oxidation (M),2 Deamidation (NQ)	B6ETR9	B6ETR9_WHEAT D-type LMW glutenin subunit (Fragment) OS=Triticum aestivum GN=glu PE=2 SV=1	3116.51	0.00018059	84.993	34135000
QPQQPFPQ(de)PQQPQLPFPQQPQQPFPQPQQ(de)PQQPFPQSQQPQ	2 Deamidation (NQ)	K7XRH9;K7XEG0;K7X1R6;K7X0Y6;B5ANT0;B5ANT1;K7XRI7;K7WVB5;H9A6C1	K7XRH9_WHEAT Gamma-gliadin OS=Triticum aestivum PE=4 SV=1	4825.33	2.757e-06	79.365	33606000
QQPFPQPQQPQQ(de)QFPQSQQPQQPFP	Deamidation (NQ)	B6UKN7;B6UKP0	B6UKN7_WHEAT Gamma-gliadin OS=Triticum aestivum GN=ll921 PE=4 SV=1	2988.42	4.0106e-05	99.407	33428000
PQQ(de)PQQPFPQPQ(de)QPQ(de)LPFPQQPQQPFPQPQQ(de)PQQPF	4 Deamidation (NQ)	Q30DX2;Q94G96;M9TG60;Q94G98;K7XRH9;K7XEG0;K7X1R6;K7X0Y6;B5ANT0;B5ANT1;K7XRI7;K7WVB5;H9A6C1;Q94G97	Q94G96_WHEAT Gamma-gliadin OS=Triticum aestivum PE=2 SV=1	4259.04	0.005864	81.532	31739000
QPQLPFPQQ(de)PQQPFPQP	Deamidation (NQ)	B6UKQ2;B6UKN7;B6UKP0;D0ES80;Q30DX2;Q94G96;M9TG60;Q94G98;K7XRH9;K7XEG0;K7X1R6;K7X0Y6;B5ANT0;B5ANT1;K7XRI7;K7WVB5;H9A6C1;Q94G97	Q94G96_WHEAT Gamma-gliadin OS=Triticum aestivum PE=2 SV=1	2001.99	0.012957	77.42	31285000
QPQQPFPQQPQQPFPQ(de)QPQQPFP	Deamidation (NQ)	B6ETR9	B6ETR9_WHEAT D-type LMW glutenin subunit (Fragment) OS=Triticum aestivum GN=glu PE=2 SV=1	2742.32	1.7183e-06	132.79	31015000
QPQQPFPQPQQ(de)PQLPFPQQPQQPFPQ(de)PQQPQQPFPQ	2 Deamidation (NQ)	Q94G96;M9TG60;Q94G98;K7XRH9;K7XEG0;K7X1R6;K7X0Y6;B5ANT0;B5ANT1;K7XRI7;K7WVB5;H9A6C1;Q94G97	Q94G96_WHEAT Gamma-gliadin OS=Triticum aestivum PE=2 SV=1	4257.07	4.7971e-09	115.54	30592000
DPSGQ(de)VQ(de)WPQ(de)Q(de)QQ(de)PFPQPQ(de)QPQQPFPQ	6 Deamidation (NQ)	Q94G97	Q94G97_WHEAT Gamma-gliadin OS=Triticum aestivum PE=2 SV=1	3175.4	0.02622	42.185	30344000
QPQQPFPQTQQPQQ(de)PFPQSKQPQQPFPQPQ	Deamidation (NQ)	P06659;M9TE83;Q6EEX1;B6UKP2;B6UKQ4	GDBB_WHEAT Gamma-gliadin B OS=Triticum aestivum PE=3 SV=1	3539.72	0.00010712	80.944	29917000
(gl)QQPQQSFPQ(de)QLQ(de)RPEQQFPQ(de)QPQQPFP	Gln->pyro-Glu,3 Deamidation (NQ)	C1KDG1	C1KDG1_WHEAT Putative omega secalin OS=Triticum aestivum PE=2 SV=1	3274.53	0.011741	52.657	29479000
QPQQPFPQ(de)QPQQPFP	Deamidation (NQ)	B6ETR9;M9TK56;B6DQB5;B6UKN0;F4YT72;Q571R3;F2X323;Q6EEX0;C4NFQ3;C1KFY0;C1KDF9;C1KDF8;C1KDF6;Q9FUW7;Q571R2;C4NFP9;C4NFQ0;C1KDF2;E5KZS8;E5KZT6	B6ETR9_WHEAT D-type LMW glutenin subunit (Fragment) OS=Triticum aestivum GN=glu PE=2 SV=1	1791.86	0.025442	76.24	29467000
FPQPQQ(de)PQQPFPQQP	Deamidation (NQ)	Q30DX2;Q30DX8;Q94G96;M9TG60;Q94G98;Q571R2	Q94G96_WHEAT Gamma-gliadin OS=Triticum aestivum PE=2 SV=1	1791.86	0.020551	84.365	29467000
YQQPQQTFPQPQ	Unmodified	B6UKQ5;B6UKQ1;A7XDG7;K7XEG8;K7XRJ1	A7XDG7_WHEAT Gamma gliadin 3 OS=Triticum aestivum GN=qp905 PE=4 SV=1	1488.7	0.024696	100.93	29382000
QPQQPFPQQPQQ(de)QFPRPQ(de)QPQQPFP	2 Deamidation (NQ)	Q30DX2;Q30DX8	Q30DX2_WHEAT Gamma-gliadin/LMW-glutenin chimera Ch7 (Fragment) OS=Triticum aestivum PE=2 SV=1	3027.46	0.00022982	84.159	29088000
TQ(de)QPQ(de)QPFPQQPQ(de)QPFPQTQ(de)Q(de)PQ(de)QPFPQ	6 Deamidation (NQ)	M9TK56;B6DQB5;B6UKN0;F4YT72;F2X323	F4YT72_WHEAT Gamma-gliadin OS=Triticum aestivum PE=4 SV=1	3333.51	0.026119	65.856	28666000
QSFPLQPQQPFPQQPQQPFPQ(de)PQ(de)LPFPQ	2 Deamidation (NQ)	Q9FUW7	Q9FUW7_WHEAT Omega gliadin storage protein OS=Triticum aestivum PE=4 SV=1	3300.62	0.008115	56.588	28651000
HQPQQQFPQ(de)PQQPQQ(de)PFPQPQ	2 Deamidation (NQ)	Q94G94;B6UKQ6	B6UKQ6_WHEAT Gamma-gliadin OS=Triticum aestivum GN=qp914 PE=4 SV=1	2539.19	0.0032292	78.501	28277000
FPQQPQQ(de)PFPQPQ(de)Q(de)LIPM(ox)Q(de)PQQPFPQ	Oxidation (M),4 Deamidation (NQ)	B6ETR9	B6ETR9_WHEAT D-type LMW glutenin subunit (Fragment) OS=Triticum aestivum GN=glu PE=2 SV=1	3118.47	0.0075587	60.761	28207000
QPQLPFPQQPQ(de)QPFPQPQQP	Deamidation (NQ)	B6UKQ2;B6UKN7;B6UKP0;D0ES80;Q30DX2;Q94G96;M9TG60;Q94G98;K7XRH9;K7XEG0;K7X1R6;K7X0Y6;B5ANT0;B5ANT1;K7XRI7;K7WVB5;H9A6C1;Q94G97	Q94G96_WHEAT Gamma-gliadin OS=Triticum aestivum PE=2 SV=1	2355.16	0.013918	67.685	27843000
QPFPQPQQ(de)PQLPFPQQPQQPFPQ(de)PQQ(de)PQQPFPQ	3 Deamidation (NQ)	Q94G96;M9TG60;Q94G98;K7XRH9;K7XEG0;K7X1R6;K7X0Y6;B5ANT0;B5ANT1;K7XRI7;K7WVB5;H9A6C1;Q94G97	Q94G96_WHEAT Gamma-gliadin OS=Triticum aestivum PE=2 SV=1	3904.88	7.7894e-08	104.6	27750000
PQQPQQ(de)PFLQPQ(de)Q(de)PYPQQPQQPFPQ(de)TQQPQ	4 Deamidation (NQ)	B6UKN0	B6UKN0_WHEAT Gamma-gliadin OS=Triticum aestivum GN=ll910 PE=4 SV=1	3584.68	0.016956	60.218	27198000
QPQQPQQ(de)PFPQSQ(de)QPQQLFPQPQQQFPQPQQP	2 Deamidation (NQ)	L7R918;L7R4Z9	L7R918_WHEAT Gamma-gliadin OS=Triticum aestivum PE=4 SV=1	3808.82	0.00054006	73.072	26650000
FPQPQQ(de)LIPM(ox)Q(de)PQQPFPQ	Oxidation (M),2 Deamidation (NQ)	B6ETR9	B6ETR9_WHEAT D-type LMW glutenin subunit (Fragment) OS=Triticum aestivum GN=glu PE=2 SV=1	2166.05	0.039379	59.673	26613000
QPQQPFPQPQQPQ(de)LPFPQQPQQPFPQPQQPQQPFPQ	Deamidation (NQ)	Q94G96;M9TG60;Q94G98;K7XRH9;K7XEG0;K7X1R6;K7X0Y6;B5ANT0;B5ANT1;K7XRI7;K7WVB5;H9A6C1;Q94G97	Q94G96_WHEAT Gamma-gliadin OS=Triticum aestivum PE=2 SV=1	4256.09	9.5537e-09	108.72	26376000
QPQQPFPQQ(de)PQQPQLPFP	Deamidation (NQ)	C1KDG6	C1KDG6_WHEAT Putative omega secalin OS=Triticum aestivum PE=4 SV=1	2130.05	0.030019	63.062	26361000
(gl)Q(de)IFPHQPQ(de)QQFPQPQQ(de)PQ(de)QQ(de)FPQPQQP	Gln->pyro-Glu,5 Deamidation (NQ)	B6UKQ5	B6UKQ5_WHEAT Gamma-gliadin OS=Triticum aestivum GN=qp913 PE=4 SV=1	3266.49	0.01089	60.735	26277000
QPQQPFPQQPQQPYPQQPLQQFPQQPQQPFPQQPQ	Unmodified	E5KZR3	E5KZR3_WHEAT 75k gamma secalin OS=Triticum aestivum GN=sec2 PE=4 SV=1	4205.05	0.0054741	48.226	25992000
FPQQPQ(de)LPFPQQPQQPFPQ(de)PQQPQQPFPQ	2 Deamidation (NQ)	B6UKQ2	B6UKQ2_WHEAT Gamma-gliadin OS=Triticum aestivum GN=qp910 PE=4 SV=1	3453.68	1.8508e-05	92.518	25939000
QPQQPFPQTQ(de)QPQQPFPQQ(de)PQQPFPQTQQPQQPFP	2 Deamidation (NQ)	M9TK56;B6DQB5;B6UKN0;F4YT72;F2X323	F4YT72_WHEAT Gamma-gliadin OS=Triticum aestivum PE=4 SV=1	4151.98	0.0033245	55.406	25582000
PFPQPQQPQLPFPQQPQQPFPQPQQPQQPFP	Unmodified	Q94G96;M9TG60;Q94G98;K7XRH9;K7XEG0;K7X1R6;K7X0Y6;B5ANT0;B5ANT1;K7XRI7;K7WVB5;H9A6C1;Q94G97	Q94G96_WHEAT Gamma-gliadin OS=Triticum aestivum PE=2 SV=1	3645.82	0.024905	35.158	25380000
QPQQPFPQ(de)QPQQPQQPFPQPQQPFPWQ(de)PQQPFPQ	2 Deamidation (NQ)	B6ETR9;Q9FUW7	B6ETR9_WHEAT D-type LMW glutenin subunit (Fragment) OS=Triticum aestivum GN=glu PE=2 SV=1	4104.95	0.0038723	54.934	24823000
QPQQPFPQQPQQPVPQ(de)QPQQQFPQQPQ(de)QPFPQQPQ	2 Deamidation (NQ)	E5KZS0	E5KZS0_WHEAT 75k gamma secalin OS=Triticum aestivum GN=sec2 PE=4 SV=1	4158	0.0080532	45.339	24794000
Q(de)PQQPFPQPQQ(de)PQLPFPLQPQQPFPQPQ(de)Q	3 Deamidation (NQ)	H9A6B9	H9A6B9_WHEAT Gamma-gliadin OS=Triticum aestivum PE=4 SV=1	3420.68	0.0083945	53.998	24512000
VQGQGIIQPQQPA	Unmodified	B6UKQ2;B6UKN7;B6UKP0;Q1W676;D0ES80;B6UKN1;B6DQB5;B6UKN0;F4YT72;K7XEG5;B6UKN6;B6UKQ5;Q9FS57;Q9FS76;Q9FS77;Q9FS56;Q9FS75;Q8L6B5;Q8L6B2;A1EHE7;Q9SYX8;Q8L6B3;Q8L6B4;Q6EEW8;B6UKM6;B6UKP1;Q94G96;M9TG60;B6UKM4;P06659;M9TE83;B6UKP2;F2X0K8;B6UKQ4;F2X322;B6DQB1;D0ES83;F2X323;K7XEG8;K7XRH9;K7XEG0;K7X1R6;K7X0Y6;B5ANT0;B5ANT1;K7XRI7;H9A6C1;H9A6B9;K7XRJ1;Q94G94;B6DQB2;B6DQB7;B6UKN2;F2X0K7;Q94G97	F4YT72_WHEAT Gamma-gliadin OS=Triticum aestivum PE=4 SV=1	1362.73	0.033985	57.175	24469000
QPQQPFPQQPQQPFPQQPQQPFPLQPQQPFP	Unmodified	B6ETR9	B6ETR9_WHEAT D-type LMW glutenin subunit (Fragment) OS=Triticum aestivum GN=glu PE=2 SV=1	3676.82	4.9001e-05	84.674	23863000
QPQQPFPQTQQPQQ(de)PFPQQPQQPFPQTQQPQQPFPQQPQ	Deamidation (NQ)	M9TK56;B6DQB5;B6UKN0;F4YT72;F2X323	F4YT72_WHEAT Gamma-gliadin OS=Triticum aestivum PE=4 SV=1	4632.22	0.0036197	47.534	23605000
TQQPQQPFPQFQ(de)QPHQPFPQPQQQFPQPQ	Deamidation (NQ)	M9TK56	M9TK56_WHEAT Gamma-gliadin 5 OS=Triticum aestivum PE=2 SV=1	3511.67	0.01069	49.662	23464000
QPFPQQPQ(de)QPFPQ(de)QPQQPFP	2 Deamidation (NQ)	B6ETR9	B6ETR9_WHEAT D-type LMW glutenin subunit (Fragment) OS=Triticum aestivum GN=glu PE=2 SV=1	2390.13	2.3692e-05	121.45	23096000
PQQPFPQ(de)QPQQPVPQQSQQPFPQTQQ(de)PQ(de)QPFPQP	3 Deamidation (NQ)	E5KZT6	E5KZT6_WHEAT 75k gamma secalin OS=Triticum aestivum GN=sec2 PE=4 SV=1	3962.89	0.018215	48.124	22927000
PQQPFPQPQ(de)QPFP	Deamidation (NQ)	B6ETR9;Q9FUW7;E5KZR3;E5KZT4;E5KZR6;C1KDF2;C1KDG4;E5KZQ8;E5KZT7;E5KZT2;E5KZR8;E5KZR4;E5KZS1;E5KZT6;E5KZT8;E5KZU4;E5KZQ9;E5KZS3;E5KZT9;E5KZR1;E5KZU1;E5KZS7;E5KZS5;E5KZS4	B6ETR9_WHEAT D-type LMW glutenin subunit (Fragment) OS=Triticum aestivum GN=glu PE=2 SV=1	1535.74	0.020818	98.898	22230000
QPQQPFPQSQQPQQPFPQP	Unmodified	K7XEG5;B6UKQ1;A7XDG7;B6UKP1;B6UKM4;M9TLK0;Q6EEX0;K7XEG8;K7XRH9;K7XEG0;K7X1R6;K7X0Y6;B5ANT0;B5ANT1;K7XRI7;K7WVB5;H9A6C1;K7XRJ1;Q94G94;B6DQB2;B6DQB7;B6UKN2;F2X0K7;B6UKQ6	K7XRH9_WHEAT Gamma-gliadin OS=Triticum aestivum PE=4 SV=1	2231.08	0.0053679	77.051	21611000
QPQQ(de)PFPQPQQPQLPFPLQ(de)PQQP	2 Deamidation (NQ)	H9A6B9	H9A6B9_WHEAT Gamma-gliadin OS=Triticum aestivum PE=4 SV=1	2694.34	0.00078435	100.02	21591000
PQQPQQPFPQTQQPQQPFPQFQ(de)QPHQPFPQPQ	Deamidation (NQ)	M9TK56	M9TK56_WHEAT Gamma-gliadin 5 OS=Triticum aestivum PE=2 SV=1	3833.83	0.00039869	74.3	21529000
QPQQPFPQTQQPQQPFPQQPQQPFPQTQQPQQPFPQQPQ	Unmodified	M9TK56;B6DQB5;B6UKN0;F4YT72;F2X323	F4YT72_WHEAT Gamma-gliadin OS=Triticum aestivum PE=4 SV=1	4631.24	0.0029351	49.825	21014000
QPFPQTQQPQQPFPQQ(de)PQQPFPQTQQP	Deamidation (NQ)	M9TK56;B6DQB5;B6UKN0;F4YT72;F2X323	F4YT72_WHEAT Gamma-gliadin OS=Triticum aestivum PE=4 SV=1	3200.53	0.021613	62.781	20834000
PQQPFPQQPQ(de)QPFPQ(de)QPQQPFP	2 Deamidation (NQ)	B6ETR9	B6ETR9_WHEAT D-type LMW glutenin subunit (Fragment) OS=Triticum aestivum GN=glu PE=2 SV=1	2615.24	0.00015951	118.23	20813000
QQPQQ(de)PFPRQSQQPFPQ(de)QPQQPFPQ(de)PQQPQQP	3 Deamidation (NQ)	E5KZU5	E5KZU5_WHEAT 75k gamma secalin OS=Triticum aestivum GN=sec2 PE=4 SV=1	3821.82	9.5214e-08	102.21	20713000
TQQPQQPFPQ(de)QPQQP	Deamidation (NQ)	M9TK56;B6DQB5;B6UKN0;F4YT72;F2X323	F4YT72_WHEAT Gamma-gliadin OS=Triticum aestivum PE=4 SV=1	1776.84	0.022013	79.036	20652000
QPQQPFPQ(de)TQQPQQPFPQQPQQPFPQTQ(de)QPQQP	2 Deamidation (NQ)	M9TK56;B6DQB5;B6UKN0;F4YT72;F2X323	F4YT72_WHEAT Gamma-gliadin OS=Triticum aestivum PE=4 SV=1	3907.86	4.907e-05	77.731	20568000
FPQQPQQPFP	Unmodified	B6ETR9;B6UKQ2;B6UKN7;B6UKP0;D0ES80;M9TK56;B6DQB5;B6UKN0;F4YT72;Q30DX2;K7XEG5;B6UKN6;B6UKQ5;B6UKQ1;A7XDG7;Q571R3;Q94G96;M9TG60;Q94G98;B6UKM4;F2X323;Q6EEX0;C4NFQ3;C1KFY0;C1KDF9;C1KDF8;C1KDF6;Q9FUW7;Q571R2;C1KDG1;E5KZR3;E5KZT4;C4NFP9;C4NFQ0;C1KDF2;K7XEG8;K7XRH9;K7XEG0;K7X1R6;K7X0Y6;B5ANT0;B5ANT1;K7XRI7;K7WVB5;H9A6C1;K7XRJ1;B6UKN2;Q94G97;E5KZQ8;E5KZT7;E5KZT2;E5KZR8;E5KZT3;E5KZU2;E5KZS8;E5KZU0;E5KZS1;…	B6ETR9_WHEAT D-type LMW glutenin subunit (Fragment) OS=Triticum aestivum GN=glu PE=2 SV=1	1212.59	0.031107	99.442	20057000
PQTQQPQQPFPQQPQQPFPQTQQPQQPFPQ(de)FQQPHQPFPQPQ	Deamidation (NQ)	M9TK56	M9TK56_WHEAT Gamma-gliadin 5 OS=Triticum aestivum PE=2 SV=1	5013.4	0.0061954	41.017	19757000
PQTQQPQQPFPQ(de)FQQPHQPFPQPQQQFPQPQQPQ	Deamidation (NQ)	M9TK56	M9TK56_WHEAT Gamma-gliadin 5 OS=Triticum aestivum PE=2 SV=1	4089.95	0.0061514	47.983	19569000
PHQPQQQFPQPQQPQQPFPQQPQQQFPQPQ(de)QPQQPFPQQPQ	Deamidation (NQ)	Q94G96;M9TG60;Q94G98	Q94G96_WHEAT Gamma-gliadin OS=Triticum aestivum PE=2 SV=1	4920.35	0.0049375	43.804	19196000
QPQQPFPLQ(de)PQQPFPQQPQQP	Deamidation (NQ)	Q9FUW7;Q571R2	Q9FUW7_WHEAT Omega gliadin storage protein OS=Triticum aestivum PE=4 SV=1	2483.22	0.0026949	93.768	19075000
PQQPFPQTQQPQQPFPQ(de)QPQQPFPQTQQPQQPFPQ	Deamidation (NQ)	M9TK56;B6DQB5;B6UKN0;F4YT72;F2X323	F4YT72_WHEAT Gamma-gliadin OS=Triticum aestivum PE=4 SV=1	4150.99	0.00063366	69.521	18980000
QPQQPFPQ(de)PQQTFPQQPQLPFPQQPQQPFPQ	Deamidation (NQ)	B6UKQ2;B6UKN7;B6UKP0;D0ES80	B6UKQ2_WHEAT Gamma-gliadin OS=Triticum aestivum GN=qp910 PE=4 SV=1	3681.8	0.0085633	48.204	18514000
PQQPQ(de)Q(de)PFLQPQ(de)QPYPQQPQ(de)QPFPQ	4 Deamidation (NQ)	B6UKN0	B6UKN0_WHEAT Gamma-gliadin OS=Triticum aestivum GN=ll910 PE=4 SV=1	3002.41	0.0044431	81.89	17946000
QPFPEQPQRPQQPQQSFPQPQQQFPLQ(de)PQQPFPQP	Deamidation (NQ)	Q571R2	Q571R2_WHEAT Putative omega-gliadin (Fragment) OS=Triticum aestivum GN=gli PE=2 SV=2	4178.04	0.019845	43.103	17757000
FPQPQ(de)QQ(de)FPLQ(de)PQ(de)Q(de)PFPQPQ(de)Q(de)PQQPFPQQP	7 Deamidation (NQ)	Q571R2	Q571R2_WHEAT Putative omega-gliadin (Fragment) OS=Triticum aestivum GN=gli PE=2 SV=2	3586.66	0.011995	68.97	17547000
QPFPQQPQQPFPQ(de)QPQQPFP	Deamidation (NQ)	B6ETR9	B6ETR9_WHEAT D-type LMW glutenin subunit (Fragment) OS=Triticum aestivum GN=glu PE=2 SV=1	2389.15	9.3165e-06	130.21	17536000
PQQPFPQQPQQPFPQPQQQLPLQPQQPFPQP	Unmodified	C4NFQ3;C1KFY0;C1KDF9;C1KDF8;C4NFQ0;C1KDF2	C1KDF2_WHEAT Putative omega secalin OS=Triticum aestivum PE=2 SV=1	3642.84	0.0086004	48.118	17225000
QPQQPFPQPQQ(de)PQLPFPQQ(de)PQQPFPQPQ	2 Deamidation (NQ)	Q30DX2;Q94G96;M9TG60;Q94G98;K7XRH9;K7XEG0;K7X1R6;K7X0Y6;B5ANT0;B5ANT1;K7XRI7;K7WVB5;H9A6C1;Q94G97	Q94G96_WHEAT Gamma-gliadin OS=Triticum aestivum PE=2 SV=1	3306.61	0.00021883	78.352	17088000
QQPFPQPQQ(de)PQLPFPQQPQQPFPQ(de)PQQPQQPFPQ	2 Deamidation (NQ)	Q94G96;M9TG60;Q94G98;K7XRH9;K7XEG0;K7X1R6;K7X0Y6;B5ANT0;B5ANT1;K7XRI7;K7WVB5;H9A6C1;Q94G97	Q94G96_WHEAT Gamma-gliadin OS=Triticum aestivum PE=2 SV=1	4031.96	0.00073071	69.576	17063000
PQQPQ(de)QPFPLQPQQPFPQQ(de)SQQP	2 Deamidation (NQ)	B6ETR9	B6ETR9_WHEAT D-type LMW glutenin subunit (Fragment) OS=Triticum aestivum GN=glu PE=2 SV=1	2699.3	0.02703	48.567	16970000
QPQQPFPQTQQ(de)PQQPFPQLQQPQQPFPQPQ	Deamidation (NQ)	B6DQB5;B6UKN0;F4YT72;F2X323	F4YT72_WHEAT Gamma-gliadin OS=Triticum aestivum PE=4 SV=1	3565.74	0.0066542	55.158	16556000
QPQQ(de)PFPQPQ(de)QPQLPFPLQPQ(de)QP	3 Deamidation (NQ)	H9A6B9	H9A6B9_WHEAT Gamma-gliadin OS=Triticum aestivum PE=4 SV=1	2695.33	0.0059348	70.555	16505000
PQQPQQPFPQTQQPQQPFPQQ(de)PQQP	Deamidation (NQ)	M9TK56;B6DQB5;B6UKN0;F4YT72;F2X323	F4YT72_WHEAT Gamma-gliadin OS=Triticum aestivum PE=4 SV=1	2952.42	0.00035707	78.708	16254000
QPFPQPQQAQLPFPQ(de)QPQ(de)QPFPQPQ	2 Deamidation (NQ)	K7XEG5;B6UKN6;B6UKQ5;A7XDG7;B6UKM4;K7XEG8;K7XRJ1;B6UKN2;B6UKQ6	B6UKN6_WHEAT Gamma-gliadin OS=Triticum aestivum GN=ll918 PE=4 SV=1	2927.42	0.0044431	68.458	15901000
PQQPQQPFPQ(de)TQQPQQPFPQFQQPHQP	Deamidation (NQ)	M9TK56	M9TK56_WHEAT Gamma-gliadin 5 OS=Triticum aestivum PE=2 SV=1	3236.54	0.010843	54.072	15872000
QQAQLPFPQQ(de)PQ(de)QPFPQ	2 Deamidation (NQ)	K7XEG5;B6UKN6;B6UKQ5;B6UKQ1;A7XDG7;B6UKM4;K7XEG8;K7XRJ1;B6UKN2;B6UKQ6	B6UKN6_WHEAT Gamma-gliadin OS=Triticum aestivum GN=ll918 PE=4 SV=1	2007.97	0.022755	72.209	15659000
QPQQPFPQQ(de)PQQPYPQQPLQQFPQ(de)QPQ(de)QPFPQQPQ	3 Deamidation (NQ)	E5KZR3	E5KZR3_WHEAT 75k gamma secalin OS=Triticum aestivum GN=sec2 PE=4 SV=1	4208	0.0053407	65.766	15514000
QPQQPFPQQPQ(de)Q(de)QFPRPQ(de)QPQQPFPQ	3 Deamidation (NQ)	Q30DX2	Q30DX2_WHEAT Gamma-gliadin/LMW-glutenin chimera Ch7 (Fragment) OS=Triticum aestivum PE=2 SV=1	3156.51	0.004925	65.915	15434000
QPQQPFPQ(de)QPQQPFPQ(de)QPQQPFPL	2 Deamidation (NQ)	B6ETR9	B6ETR9_WHEAT D-type LMW glutenin subunit (Fragment) OS=Triticum aestivum GN=glu PE=2 SV=1	2856.39	0.021614	48.053	15294000
PQ(de)QPQQPFPQ(de)PQQPQLPFPQ(de)Q(de)PQ(de)Q(de)PFPQPQ(de)QPQQP	7 Deamidation (NQ)	Q30DX2;Q94G96;M9TG60;Q94G98;K7XRH9;K7XEG0;K7X1R6;K7X0Y6;B5ANT0;B5ANT1;K7XRI7;K7WVB5;H9A6C1;Q94G97	Q94G96_WHEAT Gamma-gliadin OS=Triticum aestivum PE=2 SV=1	4114.92	0.0050854	92.545	15230000
(gl)QQPLQ(de)Q(de)FPQRPQ(de)QPFPQ	Gln->pyro-Glu,3 Deamidation (NQ)	E5KZS1	E5KZS1_WHEAT 75k gamma secalin OS=Triticum aestivum GN=sec2 PE=4 SV=1	2076.99	0.026526	70.26	15192000
IISEQPQQPFP	Unmodified	C4NFQ3;C0KEI1;C4NFP8;C1KDG4;C1KFY4;C1KFY1	C4NFQ3_WHEAT Omega secalin OS=Triticum aestivum PE=4 SV=1	1282.66	0.035189	96.009	14952000
Q(de)QFPLQPQQPFPQPQ(de)QPQQPFPQ(de)QPQRPQ	3 Deamidation (NQ)	Q571R2	Q571R2_WHEAT Putative omega-gliadin (Fragment) OS=Triticum aestivum GN=gli PE=2 SV=2	3494.7	0.0024436	68.192	14880000
QPQQPFPQPQQTFPQQPQLPFPQQPQ	Unmodified	B6UKQ2;B6UKN7;B6UKP0;D0ES80	B6UKQ2_WHEAT Gamma-gliadin OS=Triticum aestivum GN=qp910 PE=4 SV=1	3083.53	0.015936	48.597	14876000
PQQPFPQPQQPFP	Unmodified	B6ETR9;Q9FUW7;E5KZR3;E5KZT4;E5KZR6;C1KDF2;C1KDG4;E5KZQ8;E5KZT7;E5KZT2;E5KZR8;E5KZR4;E5KZS1;E5KZT6;E5KZT8;E5KZU4;E5KZQ9;E5KZS3;E5KZT9;E5KZR1;E5KZU1;E5KZS7;E5KZS5;E5KZS4	B6ETR9_WHEAT D-type LMW glutenin subunit (Fragment) OS=Triticum aestivum GN=glu PE=2 SV=1	1534.76	2.4893e-05	141.08	14871000
QPQQPFPQQPQQ(de)Q(de)FPRPQ(de)QPQQPFP	3 Deamidation (NQ)	Q30DX2;Q30DX8	Q30DX2_WHEAT Gamma-gliadin/LMW-glutenin chimera Ch7 (Fragment) OS=Triticum aestivum PE=2 SV=1	3028.45	0.00035707	78.708	14847000
QPQQPFPQQPQ(de)Q(de)PQQPFPQPQQPFPWQPQQPFPQ	2 Deamidation (NQ)	B6ETR9;Q9FUW7	B6ETR9_WHEAT D-type LMW glutenin subunit (Fragment) OS=Triticum aestivum GN=glu PE=2 SV=1	4104.95	7.8362e-08	94.275	14658000
QPQQPFPQTQ(de)QPQQPFPQSKQPQQPFPQPQQP	Deamidation (NQ)	P06659;M9TE83;Q6EEX1;B6UKP2;B6UKQ4	GDBB_WHEAT Gamma-gliadin B OS=Triticum aestivum PE=3 SV=1	3764.83	0.003893	57.073	14652000
QPQQPFPQPQQPFP	Unmodified	B6ETR9;Q9FUW7;E5KZR3;E5KZT4;E5KZR6;C1KDF2;C1KDG4;E5KZQ8;E5KZT7;E5KZT2;E5KZR8;E5KZR4;E5KZS1;E5KZT6;E5KZT8;E5KZU4;E5KZQ9;E5KZS3;E5KZT9;E5KZR1;E5KZU1;E5KZS7;E5KZS5;E5KZS4	B6ETR9_WHEAT D-type LMW glutenin subunit (Fragment) OS=Triticum aestivum GN=glu PE=2 SV=1	1662.82	0.00059501	131.17	14638000
QQPQQPFPQQPQQPYPQQPQ(de)QPFPQQPQ	Deamidation (NQ)	E5KZT2;E5KZR8;E5KZT3;E5KZU2;E5KZR4;E5KZU0;E5KZS1;E5KZU3;E5KZS0	E5KZT2_WHEAT 75k gamma secalin OS=Triticum aestivum GN=sec2 PE=4 SV=1	3367.6	0.02728	40.098	14269000
FPQSQQPQ(de)QPQQPFP	Deamidation (NQ)	L7R5Y9;L7R599	L7R5Y9_WHEAT Gamma-gliadin OS=Triticum aestivum PE=4 SV=1	1781.84	2.4225e-09	151.7	14179000
QQPQQPFPQ(de)QPQQPFP	Deamidation (NQ)	B6ETR9;M9TK56;B6DQB5;B6UKN0;F4YT72;F2X323;E5KZS8;E5KZT6	B6ETR9_WHEAT D-type LMW glutenin subunit (Fragment) OS=Triticum aestivum GN=glu PE=2 SV=1	1919.92	5.1927e-06	142.1	13991000
PFPQQPQQPFPQ(de)QPQQPFP	Deamidation (NQ)	B6ETR9	B6ETR9_WHEAT D-type LMW glutenin subunit (Fragment) OS=Triticum aestivum GN=glu PE=2 SV=1	2261.09	0.0050804	79.346	13421000
PQQPQQPFPQ(de)QPQQPFPLQPQQPFP	Deamidation (NQ)	B6ETR9	B6ETR9_WHEAT D-type LMW glutenin subunit (Fragment) OS=Triticum aestivum GN=glu PE=2 SV=1	2952.46	0.00022966	84.166	13154000
QPQQPFPQSQ(de)Q(de)PQQLFPQPQQQFPQPQQP	2 Deamidation (NQ)	L7R918;L7R4Z9	L7R918_WHEAT Gamma-gliadin OS=Triticum aestivum PE=4 SV=1	3455.65	0.0054552	59.55	13114000
QPQQIFPQ(de)PRQ(de)TFPHLPQ(de)Q(de)TFPQ(de)PQ	5 Deamidation (NQ)	L7R5Y9;L7R599;L7R5A3	L7R5A3_WHEAT Gamma-gliadin OS=Triticum aestivum PE=4 SV=1	3017.46	0.010052	58.712	12602000
FPQQPQQPQQPFP	Unmodified	B6ETR9;Q9FUW7;C0KEI0;E5KZU3	B6ETR9_WHEAT D-type LMW glutenin subunit (Fragment) OS=Triticum aestivum GN=glu PE=2 SV=1	1565.76	0.0020037	127.83	12551000
FPQPQQ(de)TCPHQ(de)PQQQFPQ(de)PQQPQQPFP	3 Deamidation (NQ)	Q94G94	Q94G94_WHEAT Gamma-gliadin OS=Triticum aestivum PE=4 SV=1	3213.46	0.010534	67.76	12444000
QPFPQTQQPQQPFPQ(de)QPQQPFPQTQQPQQPFPQ	Deamidation (NQ)	M9TK56;B6DQB5;B6UKN0;F4YT72;F2X323	F4YT72_WHEAT Gamma-gliadin OS=Triticum aestivum PE=4 SV=1	3925.88	2.5484e-05	84.561	12367000
FPQQPQQPFPQ	Unmodified	B6ETR9;B6UKQ2;B6UKN7;B6UKP0;D0ES80;M9TK56;B6DQB5;B6UKN0;F4YT72;Q30DX2;K7XEG5;B6UKN6;B6UKQ5;B6UKQ1;A7XDG7;Q571R3;Q94G96;M9TG60;Q94G98;B6UKM4;F2X323;Q6EEX0;C4NFQ3;C1KFY0;C1KDF9;C1KDF8;C1KDF6;Q9FUW7;Q571R2;E5KZR3;E5KZT4;C4NFP9;C4NFQ0;C1KDF2;K7XEG8;K7XRH9;K7XEG0;K7X1R6;K7X0Y6;B5ANT0;B5ANT1;K7XRI7;K7WVB5;H9A6C1;K7XRJ1;B6UKN2;Q94G97;E5KZQ8;E5KZT7;E5KZT2;E5KZR8;E5KZT3;E5KZU2;E5KZS8;E5KZU0;E5KZS1;E5KZT6;…	B6ETR9_WHEAT D-type LMW glutenin subunit (Fragment) OS=Triticum aestivum GN=glu PE=2 SV=1	1340.65	0.036807	94.409	12321000
PQQPQQPFPQQPQQPVPQQSQQSFPQTQQPQQP	Unmodified	E5KZQ8;E5KZT7	E5KZQ8_WHEAT 75k gamma secalin OS=Triticum aestivum GN=sec2 PE=4 SV=1	3833.85	0.034406	31.252	12238000
FPQPQQPQ(de)QPFPQPQQPQLPFPQQPQQPFP	Deamidation (NQ)	Q94G96;M9TG60;Q94G98;K7XRH9;K7XEG0;K7X1R6;K7X0Y6;B5ANT0;B5ANT1;K7XRI7;K7WVB5;H9A6C1;Q94G97	Q94G96_WHEAT Gamma-gliadin OS=Triticum aestivum PE=2 SV=1	3549.75	0.0072105	53.998	12224000
TQQPQQPFPQLQQ(de)PQQPFPQPQ	Deamidation (NQ)	B6DQB5;B6UKN0;F4YT72;D0ES83;F2X323	F4YT72_WHEAT Gamma-gliadin OS=Triticum aestivum PE=4 SV=1	2615.28	0.026375	53.454	12222000
QPFPQPQQTFPQQPQ(de)LPFPQQPQQPFPQPQQPQQPFPQ	Deamidation (NQ)	B6UKQ2	B6UKQ2_WHEAT Gamma-gliadin OS=Triticum aestivum GN=qp910 PE=4 SV=1	4504.2	0.0034999	49.504	12070000
PQQLFPQSQQPQQPFPQPQQ(de)PQ(de)QPFPQPQPQ	2 Deamidation (NQ)	E5KZR3;E5KZT4;E5KZR6;E5KZQ8;E5KZT7;E5KZT6;E5KZS0;E5KZQ9;E5KZS3;E5KZT9;E5KZS5;E5KZS4	E5KZR3_WHEAT 75k gamma secalin OS=Triticum aestivum GN=sec2 PE=4 SV=1	3649.76	0.0092926	47.478	11962000
QPQQPFPQ(de)QPQQPQ(de)QPFSQPQ	2 Deamidation (NQ)	C0KEI1	C0KEI1_WHEAT Omega-gliadin (Fragment) OS=Triticum aestivum PE=4 SV=1	2489.16	0.021676	59.372	11913000
QPQQPFPQ(de)PQQPQ(de)LPFPLQPQQPFPQ	2 Deamidation (NQ)	H9A6B9	H9A6B9_WHEAT Gamma-gliadin OS=Triticum aestivum PE=4 SV=1	3066.52	0.001739	73.796	11879000
QPQQPFPQQ(de)SQQPFPQQPQQSSPQPLQ(de)P	2 Deamidation (NQ)	E5KZS4	E5KZS4_WHEAT 75k gamma secalin OS=Triticum aestivum GN=sec2 PE=4 SV=1	3226.53	0.015668	46.558	11717000
PHQPQQQFPQTQQPQ(de)QPFPQ(de)PQ	2 Deamidation (NQ)	B6UKQ2;B6UKN7;B6UKP0;D0ES80;B6UKN1	B6UKQ2_WHEAT Gamma-gliadin OS=Triticum aestivum GN=qp910 PE=4 SV=1	2640.24	0.023482	55.536	11689000
QPQQPFPQTQQ(de)PQQPFPQSKQPQQ(de)PFPQPQ	2 Deamidation (NQ)	P06659;M9TE83;Q6EEX1;B6UKP2;B6UKQ4	GDBB_WHEAT Gamma-gliadin B OS=Triticum aestivum PE=3 SV=1	3540.71	0.023883	54.3	11583000
(gl)QPQQPFPQQPQQPQ(de)QPFPQPQQPFP	Gln->pyro-Glu,Deamidation (NQ)	B6ETR9;Q9FUW7	B6ETR9_WHEAT D-type LMW glutenin subunit (Fragment) OS=Triticum aestivum GN=glu PE=2 SV=1	2950.4	0.016417	50.202	11416000
QPQQQFPQSQQPQQPFPQPQQQFLQPQ(de)QPQQPFP	Deamidation (NQ)	B6UKN7	B6UKN7_WHEAT Gamma-gliadin OS=Triticum aestivum GN=ll921 PE=4 SV=1	4082.97	0.0090087	45.137	11381000
FPQPQQPQ(de)Q(de)PFPQLQQPQQPLPQ(de)PQQPQQPFPQ	3 Deamidation (NQ)	Q94G96;M9TG60;Q94G98;Q94G97	Q94G96_WHEAT Gamma-gliadin OS=Triticum aestivum PE=2 SV=1	3901.91	0.0050813	64.574	11348000
QPQQPFPQTQ(de)QPQQPFPQPQ	Deamidation (NQ)	E5KZS3;E5KZS7	E5KZS3_WHEAT 75k gamma secalin OS=Triticum aestivum GN=sec2 PE=4 SV=1	2374.13	0.0059134	75.548	11206000
HQPQQQ(de)FPQ(de)PQQPQQ(de)PFPQPQQPQQPFPQ	3 Deamidation (NQ)	Q94G94	Q94G94_WHEAT Gamma-gliadin OS=Triticum aestivum PE=4 SV=1	3490.63	0.0011042	73.574	10876000
QPQQPFPQPQQPQQPSPQSQQ(de)PQQPFPQPQ	Deamidation (NQ)	B6UKQ5	B6UKQ5_WHEAT Gamma-gliadin OS=Triticum aestivum GN=qp913 PE=4 SV=1	3475.65	0.02019	58.272	10793000
QPFPQQPQQ(de)PFPQ(de)QPQQPFP	2 Deamidation (NQ)	B6ETR9	B6ETR9_WHEAT D-type LMW glutenin subunit (Fragment) OS=Triticum aestivum GN=glu PE=2 SV=1	2390.13	9.0809e-09	149	10767000
PFPQQPQQ(de)PFPQ(de)QPQQPFP	2 Deamidation (NQ)	B6ETR9	B6ETR9_WHEAT D-type LMW glutenin subunit (Fragment) OS=Triticum aestivum GN=glu PE=2 SV=1	2262.07	0.0045078	93.424	10655000
PQTQQPQQPFPQQPQQPFPQTQQPQQPFPQ	Unmodified	M9TK56;B6DQB5;B6UKN0;F4YT72;F2X323	F4YT72_WHEAT Gamma-gliadin OS=Triticum aestivum PE=4 SV=1	3552.72	0.022274	39.509	10591000
FLQPQQPYPQ(de)QPQQPFPQ	Deamidation (NQ)	B6UKN0	B6UKN0_WHEAT Gamma-gliadin OS=Triticum aestivum GN=ll910 PE=4 SV=1	2196.06	0.0089264	77.068	10439000
QPQQPFPQ(de)QPQQPQ(de)QPFPQ	2 Deamidation (NQ)	B6ETR9;Q9FUW7;C0KEI0;E5KZU3	B6ETR9_WHEAT D-type LMW glutenin subunit (Fragment) OS=Triticum aestivum GN=glu PE=2 SV=1	2274.07	0.0030153	100.43	10383000
PQQPFPQPQQPTLIQPQQ(de)PFPQQPQ	Deamidation (NQ)	C0KEI0	C0KEI0_WHEAT Omega-gliadin (Fragment) OS=Triticum aestivum PE=4 SV=1	2922.47	0.017223	49.125	10176000
FPQPQ(de)Q(de)LIPM(ox)QPQQ(de)PFPQ	Oxidation (M),3 Deamidation (NQ)	B6ETR9	B6ETR9_WHEAT D-type LMW glutenin subunit (Fragment) OS=Triticum aestivum GN=glu PE=2 SV=1	2167.03	0.030019	63.062	10162000
QPQQPFPQPQ(de)QTFPQQPQLPFPQ(de)QPQQ(de)PFPQ	3 Deamidation (NQ)	B6UKQ2;B6UKN7;B6UKP0;D0ES80	B6UKQ2_WHEAT Gamma-gliadin OS=Triticum aestivum GN=qp910 PE=4 SV=1	3683.77	0.0033836	67.01	10036000
QPFPQQ(de)PQQPFPQ(de)PQQQLPLQPQ(de)QPFPQPQ(de)QPIPQQ	4 Deamidation (NQ)	C4NFQ3;C1KFY0;C1KDF9;C1KDF8	C4NFQ3_WHEAT Omega secalin OS=Triticum aestivum PE=4 SV=1	4241.09	0.0023433	57.613	9961900
QPQQPFPQQPQ(de)QPVPQQSQQPFPQTQQ(de)PQQPFPQPQ	2 Deamidation (NQ)	E5KZT6	E5KZT6_WHEAT 75k gamma secalin OS=Triticum aestivum GN=sec2 PE=4 SV=1	4218.02	0.0077219	44.893	9833000
QPQQPFPQTQQ(de)PQ(de)QPFPQQPQQPFPQTQQPQQPFPQ	2 Deamidation (NQ)	M9TK56;B6DQB5;B6UKN0;F4YT72;F2X323	F4YT72_WHEAT Gamma-gliadin OS=Triticum aestivum PE=4 SV=1	4280.04	0.0027241	56.211	9571300
QQPQLPFPQ(de)QPQQP	Deamidation (NQ)	B6UKQ2;B6UKN7;B6UKP0;D0ES80;Q30DX2;Q94G96;M9TG60;Q94G98;K7XRH9;K7XEG0;K7X1R6;K7X0Y6;B5ANT0;B5ANT1;K7XRI7;K7WVB5;H9A6C1;Q94G97	Q94G96_WHEAT Gamma-gliadin OS=Triticum aestivum PE=2 SV=1	1660.82	0.0066434	107.97	9301400
QPFPQTQQPQQPFPQ(de)QPQQPFPQ	Deamidation (NQ)	M9TK56;B6DQB5;B6UKN0;F4YT72;F2X323	F4YT72_WHEAT Gamma-gliadin OS=Triticum aestivum PE=4 SV=1	2746.31	0.010294	63.869	9073500
FPQSQQ(de)PQQPFPQ(de)PQQPFPQ	2 Deamidation (NQ)	E5KZT2	E5KZT2_WHEAT 75k gamma secalin OS=Triticum aestivum GN=sec2 PE=4 SV=1	2380.11	0.010276	71.263	8889300
QPQQPFPQQPQ(de)QPFPQQPQQPFPL	Deamidation (NQ)	B6ETR9	B6ETR9_WHEAT D-type LMW glutenin subunit (Fragment) OS=Triticum aestivum GN=glu PE=2 SV=1	2855.4	0.013631	57.045	8726000
QPQQPFPQ(de)PQQPQLPFPQ(de)QPQQPFPQ	2 Deamidation (NQ)	Q30DX2;Q94G96;M9TG60;Q94G98;K7XRH9;K7XEG0;K7X1R6;K7X0Y6;B5ANT0;B5ANT1;K7XRI7;K7WVB5;H9A6C1;Q94G97	Q94G96_WHEAT Gamma-gliadin OS=Triticum aestivum PE=2 SV=1	3081.5	2.1631e-05	109.37	8617900
PLQPQQPFPQPQQPQQPFPQ(de)QPQRPQ	Deamidation (NQ)	Q571R2	Q571R2_WHEAT Putative omega-gliadin (Fragment) OS=Triticum aestivum GN=gli PE=2 SV=2	3089.55	0.01837	47.058	8284400
QPQQPFPQ(de)QPQQPQQPFPQPQ(de)QPFP	2 Deamidation (NQ)	B6ETR9;Q9FUW7	B6ETR9_WHEAT D-type LMW glutenin subunit (Fragment) OS=Triticum aestivum GN=glu PE=2 SV=1	2968.41	2.7228e-05	108.71	8247700
QPQQPFYQQPQQQFPQPQ(de)QPQQPFPQ	Deamidation (NQ)	B6UKN2	B6UKN2_WHEAT Gamma-gliadin OS=Triticum aestivum GN=ll912 PE=4 SV=1	3192.51	0.022569	45.135	8195200
PQQPQQPFPQPQ(de)QPFP	Deamidation (NQ)	B6ETR9;Q9FUW7	B6ETR9_WHEAT D-type LMW glutenin subunit (Fragment) OS=Triticum aestivum GN=glu PE=2 SV=1	1888.91	0.0032702	107.93	8088600
QQPQQPFPQQPQ(de)QPYPQQPQ(de)QPFPQQPQQPQ	2 Deamidation (NQ)	E5KZU3	E5KZU3_WHEAT 75k gamma secalin OS=Triticum aestivum GN=sec2 PE=4 SV=1	3721.75	0.02849	44.184	8087400
PQQPQQPFPQPQQPQQPSPQSQQPQQPFPQ	Unmodified	B6UKQ5	B6UKQ5_WHEAT Gamma-gliadin OS=Triticum aestivum GN=qp913 PE=4 SV=1	3474.67	0.027115	36.142	7936400
QPFPQPQQTFPQ(de)QPQLPFPQQPQQPFPQPQ(de)Q(de)PQQPFPQ	3 Deamidation (NQ)	B6UKQ2	B6UKQ2_WHEAT Gamma-gliadin OS=Triticum aestivum GN=qp910 PE=4 SV=1	4506.17	0.0041389	68.543	7777000
QQPQ(de)Q(de)PFPLQPQ(de)QPFPQ	3 Deamidation (NQ)	B6ETR9;Q9FUW7;Q571R2;C0KEI1;C4NFP8;C0KEI0;C1KDF2;C1KDF1;C1KFY3;C1KFY4;C1KDF4;C1KDG3;C1KFY1	B6ETR9_WHEAT D-type LMW glutenin subunit (Fragment) OS=Triticum aestivum GN=glu PE=2 SV=1	2034.97	0.01167	87.083	7737200
QQPFPQQPQQPFPQ(de)QPQQPFP	Deamidation (NQ)	B6ETR9	B6ETR9_WHEAT D-type LMW glutenin subunit (Fragment) OS=Triticum aestivum GN=glu PE=2 SV=1	2517.21	0.001816	100.58	7647500
QQPQQPFPQTQQPQQPFPQSQQPQQPFPQ(de)PQQPQ	Deamidation (NQ)	B6UKP1	B6UKP1_WHEAT Gamma-gliadin OS=Triticum aestivum GN=ll930 PE=4 SV=1	4020.91	0.0074284	46.709	7616200
PQQPQQPFPQ(de)QPQQP	Deamidation (NQ)	B6ETR9;E5KZR3;E5KZQ8;E5KZT7;E5KZT2;E5KZR8;E5KZT3;E5KZU2;E5KZS8;E5KZR4;E5KZU0;E5KZS1;E5KZT6;E5KZT8;E5KZU3;E5KZS0	B6ETR9_WHEAT D-type LMW glutenin subunit (Fragment) OS=Triticum aestivum GN=glu PE=2 SV=1	1772.85	0.019097	89.663	7595300
QPQQPFPQPQQPQLPFPQQPQQPFPQ	Unmodified	Q30DX2;Q94G96;M9TG60;Q94G98;K7XRH9;K7XEG0;K7X1R6;K7X0Y6;B5ANT0;B5ANT1;K7XRI7;K7WVB5;H9A6C1;Q94G97	Q94G96_WHEAT Gamma-gliadin OS=Triticum aestivum PE=2 SV=1	3079.53	0.0039126	68.42	7574300
(gl)QPQQPFPQQPQ(de)QPQ(de)QPFPQPQQPFP	Gln->pyro-Glu,2 Deamidation (NQ)	B6ETR9;Q9FUW7	B6ETR9_WHEAT D-type LMW glutenin subunit (Fragment) OS=Triticum aestivum GN=glu PE=2 SV=1	2951.39	0.024178	45.423	7552700
QPQQPFPQQPEQITSQ(de)Q(de)PQ(de)QPFPLQPQ	3 Deamidation (NQ)	C1KFY3	C1KFY3_WHEAT Putative omega secalin OS=Triticum aestivum PE=2 SV=1	3171.51	0.0051458	63.398	7293100
PQQPPFSQQQQQPI	Unmodified	Q9ZNY0;Q75ZV9;D3U319;B2Y2R6;B2Y2R3;B2Y2R8;B2Y2R5;R4JBK6;I1XB51;D3UAL8;R4JB52;R4JFA4;R4JBG2	Q9ZNY0_WHEAT Low molecular weight glutenin subunit (Fragment) OS=Triticum aestivum GN=lmw-gs PE=4 SV=1	1649.82	0.027123	79.875	7206300
FPLQPQQPFPQ(de)QPQQPFPQPQ(de)LPFPQ	2 Deamidation (NQ)	Q9FUW7	Q9FUW7_WHEAT Omega gliadin storage protein OS=Triticum aestivum PE=4 SV=1	3085.53	0.011805	54.582	7125000
QPQQPFPQ(de)QPQQPFPLQPQQPFP	Deamidation (NQ)	B6ETR9	B6ETR9_WHEAT D-type LMW glutenin subunit (Fragment) OS=Triticum aestivum GN=glu PE=2 SV=1	2727.34	0.0021895	76.301	6890500
FPQPQ(de)QPQQPFP	Deamidation (NQ)	B6UKQ2;B6UKN1;Q30DX2;K7XEG5;B6UKN6;B6UKQ5;B6UKQ1;Q30DX8;A7XDG7;Q94G96;M9TG60;Q94G98;B6UKM4;M9TLK0;Q571R2;E5KZR3;E5KZT4;E5KZR6;K7XEG8;K7XRH9;K7XEG0;K7X1R6;K7X0Y6;B5ANT0;B5ANT1;K7XRI7;K7WVB5;H9A6C1;H9A6B9;K7XRJ1;Q94G94;B6UKN2;Q94G97;E5KZQ8;E5KZT7;E5KZT6;E5KZT8;E5KZS0;B6UKQ6;E5KZU5;E5KZU4;E5KZQ9;E5KZS3;E5KZT9;E5KZS5;E5KZS4	Q94G96_WHEAT Gamma-gliadin OS=Triticum aestivum PE=2 SV=1	1438.69	0.025634	99.973	6710000
QPQQPFPQ(de)QPQQPFPQPQ(de)LPFPQ	2 Deamidation (NQ)	Q9FUW7	Q9FUW7_WHEAT Omega gliadin storage protein OS=Triticum aestivum PE=4 SV=1	2728.33	0.018589	56.017	6177900
FPQPQQPQQPFPQPQQPQLPFPQQPQQPFP	Unmodified	Q94G96;M9TG60;Q94G98;K7XRH9;K7XEG0;K7X1R6;K7X0Y6;B5ANT0;B5ANT1;K7XRI7;K7WVB5;H9A6C1;Q94G97	Q94G96_WHEAT Gamma-gliadin OS=Triticum aestivum PE=2 SV=1	3548.76	0.004375	59.912	6007900
SQQPQQLFPQPQ	Unmodified	L7R918;L7R4Z9	L7R918_WHEAT Gamma-gliadin OS=Triticum aestivum PE=4 SV=1	1424.7	0.04042	78.705	5899600
FPLQPQQPFPQ(de)QPQQPFPQPQLPFPQ	Deamidation (NQ)	Q9FUW7	Q9FUW7_WHEAT Omega gliadin storage protein OS=Triticum aestivum PE=4 SV=1	3084.55	0.029608	41.911	5658800
YRPGTVALR	Unmodified	Q43202;Q43203	Q43202_WHEAT Histone H3 (Fragment) OS=Triticum aestivum PE=3 SV=1	1031.59	0.011848	107.57	5633400
PQQPQ(de)QPFLLESQQPFPQQPQ(de)QPFPQP	2 Deamidation (NQ)	B6ETR9	B6ETR9_WHEAT D-type LMW glutenin subunit (Fragment) OS=Triticum aestivum GN=glu PE=2 SV=1	3185.55	0.026082	42.254	5399500
QPQQPFPQQPQQPFPQTQQPQQPFPQSQQ(de)PQQPFPQPQ	Deamidation (NQ)	Q6EEX0	Q6EEX0_WHEAT Gamma gliadin OS=Triticum aestivum PE=2 SV=1	4490.15	0.0098836	50.66	5055600
PQ(de)QPFPQPQ(de)QPFP	2 Deamidation (NQ)	B6ETR9;Q9FUW7;E5KZR3;E5KZT4;E5KZR6;C1KDF2;C1KDG4;E5KZQ8;E5KZT7;E5KZT2;E5KZR8;E5KZR4;E5KZS1;E5KZT6;E5KZT8;E5KZU4;E5KZQ9;E5KZS3;E5KZT9;E5KZR1;E5KZU1;E5KZS7;E5KZS5;E5KZS4	B6ETR9_WHEAT D-type LMW glutenin subunit (Fragment) OS=Triticum aestivum GN=glu PE=2 SV=1	1536.72	0.031789	83.182	5009500
(gl)QAQLPFPQ(de)QPQQPFPQ(de)PQ(de)QPQQPFPQ	Gln->pyro-Glu,3 Deamidation (NQ)	K7XEG5;B6UKQ1;A7XDG7;B6UKM4;K7XEG8;K7XRJ1;B6UKN2;B6UKQ6	A7XDG7_WHEAT Gamma gliadin 3 OS=Triticum aestivum GN=qp905 PE=4 SV=1	3039.44	0.026469	43.349	4863900
QPQQPFPQPQQTFPQQPQLPFPQ(de)QPQ(de)QPFPQPQ	2 Deamidation (NQ)	B6UKQ2;B6UKN7;B6UKP0;D0ES80	B6UKQ2_WHEAT Gamma-gliadin OS=Triticum aestivum GN=qp910 PE=4 SV=1	3907.9	0.014355	40.849	4806700
QPQQPQ(de)LPFPRQ(de)PQQPFPQ(de)PQQPQ	3 Deamidation (NQ)	M9TLK0	M9TLK0_WHEAT Gamma-gliadin 9 OS=Triticum aestivum PE=2 SV=1	2866.4	0.022265	65.887	4768100
QPQQ(de)PFPQQ(de)PQQ(de)PQQPFPQ	3 Deamidation (NQ)	B6ETR9;Q9FUW7;C0KEI0;E5KZU3	B6ETR9_WHEAT D-type LMW glutenin subunit (Fragment) OS=Triticum aestivum GN=glu PE=2 SV=1	2275.05	0.0050089	82.942	4758400
QPQQPFPQ(de)QPQQPQQPFPQPQQPFP	Deamidation (NQ)	B6ETR9;Q9FUW7	B6ETR9_WHEAT D-type LMW glutenin subunit (Fragment) OS=Triticum aestivum GN=glu PE=2 SV=1	2967.43	0.00037454	77.959	4379400
QPQQPFPQ(de)QPQQPFPQ	Deamidation (NQ)	B6ETR9;M9TK56;B6DQB5;B6UKN0;F4YT72;Q571R3;F2X323;Q6EEX0;C4NFQ3;C1KFY0;C1KDF9;C1KDF8;C1KDF6;Q9FUW7;C4NFP9;C4NFQ0;C1KDF2;E5KZS8;E5KZT6	B6ETR9_WHEAT D-type LMW glutenin subunit (Fragment) OS=Triticum aestivum GN=glu PE=2 SV=1	1919.92	0.0085143	99.991	4257400
(gl)QPQQPFPQQPQQPFPQ(de)QPQQPFP	Gln->pyro-Glu,Deamidation (NQ)	B6ETR9	B6ETR9_WHEAT D-type LMW glutenin subunit (Fragment) OS=Triticum aestivum GN=glu PE=2 SV=1	2725.29	0.025001	50.358	3947800
QPQQPFPQ(de)QPQ(de)QPFPLQPQQSFPQQPQQPFPQPQ	2 Deamidation (NQ)	Q571R2	Q571R2_WHEAT Putative omega-gliadin (Fragment) OS=Triticum aestivum GN=gli PE=2 SV=2	4021.94	0.021083	43.501	2335400
QPQQPFPQ(de)LQQPQ(de)QPFPQ	2 Deamidation (NQ)	B6DQB5;B6UKN0;F4YT72;D0ES83;F2X323	F4YT72_WHEAT Gamma-gliadin OS=Triticum aestivum PE=4 SV=1	2162.04	0.0083424	81.448	2151100
QPQQPFPQQPQQPQQ(de)PFPQPQQPFP	Deamidation (NQ)	B6ETR9;Q9FUW7	B6ETR9_WHEAT D-type LMW glutenin subunit (Fragment) OS=Triticum aestivum GN=glu PE=2 SV=1	2967.43	1.112e-27	168.79	*
FPQQPQQ(de)PFPQPQ(de)Q(de)LIPMQPQQPFPQ	3 Deamidation (NQ)	B6ETR9	B6ETR9_WHEAT D-type LMW glutenin subunit (Fragment) OS=Triticum aestivum GN=glu PE=2 SV=1	3101.5	0.040009	76.492	*
FPQPQQPQRPFPQSQQPQQPFPQ	Unmodified	B6UKN6	B6UKN6_WHEAT Gamma-gliadin OS=Triticum aestivum GN=ll918 PE=4 SV=1	2759.36	0.031015	48.919	*
QPQQTFPQ(de)QPQ(de)LPFPQQPQQPFPQ	2 Deamidation (NQ)	B6UKQ2;B6UKN7;B6UKP0;D0ES80	B6UKQ2_WHEAT Gamma-gliadin OS=Triticum aestivum GN=qp910 PE=4 SV=1	2860.38	0.024203	65.184	*
QPQQPQQPFPQSKQPQ(de)QPFPQPQQP	Deamidation (NQ)	B6UKQ2	B6UKQ2_WHEAT Gamma-gliadin OS=Triticum aestivum GN=qp910 PE=4 SV=1	2938.44	0.0003604	111.82	*
QPQQPFPQQPQQPFPQPQ(de)Q(de)Q(de)LP	3 Deamidation (NQ)	C4NFQ3;C1KFY0;C1KDF9;C1KDF8;C1KDF6;C4NFP9;C4NFQ0;C1KDF2	C1KDF2_WHEAT Putative omega secalin OS=Triticum aestivum PE=2 SV=1	2613.25	7.3539e-12	130.27	*
QPQQPFPQPQQPVPQ(de)QP	Deamidation (NQ)	C1KDF4	C1KDF4_WHEAT Putative omega secalin OS=Triticum aestivum PE=2 SV=1	1968.97	0.011674	89.992	*
PQQQPFPQPQQSSPLQPQ(de)QPFPQQPQ	Deamidation (NQ)	E5KZQ8	E5KZQ8_WHEAT 75k gamma secalin OS=Triticum aestivum GN=sec2 PE=4 SV=1	3010.46	0.023913	68.42	*
PQQPYPQPQQP	Unmodified	E5KZT8;E5KZQ9	E5KZQ9_WHEAT 75k gamma secalin OS=Triticum aestivum GN=sec2 PE=4 SV=1	1306.63	0.020381	83.862	*
QPQQPFPQPPQQPYPQQPQ	Unmodified	E5KZS4	E5KZS4_WHEAT 75k gamma secalin OS=Triticum aestivum GN=sec2 PE=4 SV=1	2257.09	0.03318	54.315	*
QPQQPFPQPQQPQQLFPQTQQSSPQQPQQVTSQPQQPFPQPQ	Unmodified	E5KZS7	E5KZS7_WHEAT 75k gamma secalin OS=Triticum aestivum GN=sec2 PE=4 SV=1	4860.36	0.00055698	53.231	*
PQQPFPQQ(de)PQQPVPQQSQQPFPQTQQ(de)PQQPFPQP	2 Deamidation (NQ)	E5KZT6	E5KZT6_WHEAT 75k gamma secalin OS=Triticum aestivum GN=sec2 PE=4 SV=1	3961.9	0.0018807	59.263	*
(gl)QQPQQ(de)PFPQTQQPQQ(de)PFPQ(de)QPQQPFPQ	Gln->pyro-Glu,3 Deamidation (NQ)	M9TK56;B6DQB5;B6UKN0;F4YT72;F2X323	F4YT72_WHEAT Gamma-gliadin OS=Triticum aestivum PE=4 SV=1	3212.48	0.02952	73.831	*
QQPFPQQPQQPFPQ(de)TQQPQQPFPQLQQPQQPFPQ	Deamidation (NQ)	B6DQB5;B6UKN0;F4YT72;F2X323	F4YT72_WHEAT Gamma-gliadin OS=Triticum aestivum PE=4 SV=1	4065.98	0.0091862	80.117	*
QPQPFPSQ(de)Q(de)PYLQLQPFPQ	2 Deamidation (NQ)	K7XR67;A5JSA9;F4YT74;A5JSA4;P04725;Q41545;Q41529;J7HWD7;A5JSB8	K7XR67_WHEAT Alpha-gliadin OS=Triticum aestivum GN=gli-2 PE=4 SV=1	2269.11	0.033359	54.281	*
QPQQPFPQTQQ(de)PQQ(de)PFPQSKQPQQPFPQP	2 Deamidation (NQ)	P06659;M9TE83;Q6EEX1;B6UKP2;B6UKQ4	GDBB_WHEAT Gamma-gliadin B OS=Triticum aestivum PE=3 SV=1	3412.65	0.0073999	53.481	*
QPQQSFPQ(de)Q(de)PQQPFP	2 Deamidation (NQ)	Q571R2	Q571R2_WHEAT Putative omega-gliadin (Fragment) OS=Triticum aestivum GN=gli PE=2 SV=2	1782.82	0.02942	65.043	*

## Sheet: 1114-1G01
Sequence	Modifications	Proteins	Protein name (of one protein hit)	Mass	PEP	Score	Intensity
LPQLPYPQPQPFPPQQSYPQPQPQYPQPQ(de)QPI	Deamidation (NQ)	D2T2K3;I0IT60;I0IT54;I0IT57;I0IT55;I0IT53;I0IT59;I0IT56;I0IT58	I0IT58_WHEAT Alpha/beta-gliadin OS=Triticum aestivum PE=4 SV=1	3751.87	1.2975e-06	88.394	2334700000
YPQPQPQYPQPQ(de)QPI	Deamidation (NQ)	Q9M4M6;Q9M4M3;K7X1L1;P04723;K7XR94;K7X0S2;I0IT65;K7XEB0;A5JSB4;D2T2K3;I0IT60;I0IT54;I0IT57;I0IT55;I0IT53;I0IT59;I0IT56;I0IT58;I0IT62	I0IT58_WHEAT Alpha/beta-gliadin OS=Triticum aestivum PE=4 SV=1	1808.87	0.017079	77.644	603530000
QQPYPQPQPFPPQLPYPQTQPFPPQQPYPQPQPQYPQPQ(de)QPI	Deamidation (NQ)	Q9M4M6;Q9M4M3;K7X1L1;P04723;K7XR94;K7X0S2;I0IT65;K7XEB0;A5JSB4	Q9M4M6_WHEAT Alpha-gliadin OS=Triticum aestivum PE=2 SV=1	4960.43	7.9731e-07	80.452	346870000
SYPQPQPQYPQPQ(de)QPI	Deamidation (NQ)	D2T2K3;I0IT60;I0IT54;I0IT57;I0IT55;I0IT53;I0IT59;I0IT56;I0IT58	I0IT58_WHEAT Alpha/beta-gliadin OS=Triticum aestivum PE=4 SV=1	1895.91	0.056794	58.885	254450000
LPQLPYPQPQPFPPQQPYPQPQPQYPQPQQ(de)PI	Deamidation (NQ)	I0IT62	I0IT62_WHEAT Alpha/beta-gliadin OS=Triticum aestivum PE=4 SV=1	3761.89	9.9451e-12	119.45	243390000
LPQLPYPQPQPFPPQQPYPQPQPQYPQPQ(de)QPI	Deamidation (NQ)	I0IT62	I0IT62_WHEAT Alpha/beta-gliadin OS=Triticum aestivum PE=4 SV=1	3761.89	1.293e-05	81.682	236190000
(gl)QVPLPQPFLPQLPYPQPQPFPPQQSYPQPQPQYPQPQ(de)QPI	Gln->pyro-Glu,Deamidation (NQ)	I0IT58	I0IT58_WHEAT Alpha/beta-gliadin OS=Triticum aestivum PE=4 SV=1	4641.34	0.00017277	63.833	178450000
PQPQPQYPQPQ(de)QPI	Deamidation (NQ)	Q9M4M6;Q9M4M3;K7X1L1;P04723;K7XR94;K7X0S2;I0IT65;K7XEB0;A5JSB4;D2T2K3;I0IT60;I0IT54;I0IT57;I0IT55;I0IT53;I0IT59;I0IT56;I0IT58;I0IT62	I0IT58_WHEAT Alpha/beta-gliadin OS=Triticum aestivum PE=4 SV=1	1645.81	0.00052157	108.56	161660000
VQWPQQQLVPQPQ(de)QPL	Deamidation (NQ)	M9TK56	M9TK56_WHEAT Gamma-gliadin 5 OS=Triticum aestivum PE=2 SV=1	1914	0.018965	72.88	56842000
VQWPQQQPFPQPQ(de)QPF	Deamidation (NQ)	B6UKN1;D0ES81;B6UKQ7;Q94G93;P21292;M9TE79;K7XEF1;K7X1Q2;D0EMA4;B6UKN5;B6UKM7;B6UKQ2;B6UKN9;B6UKN7;B6UKP7;B6UKQ6;B6UKQ3	B6UKN1_WHEAT Gamma-gliadin OS=Triticum aestivum GN=ll911 PE=4 SV=1	1979.95	0.055815	59.248	44987000
RPQQPYPQPQ(de)PQYSQPQ(de)QPI	2 Deamidation (NQ)	A5JSA7;J7I021;J7I026;K7XR55;K7X1F1;K7WV06;K7XE68	A5JSA7_WHEAT Alpha-gliadin OS=Triticum aestivum GN=Gli-G4 PE=2 SV=1	2406.16	2.5486e-06	106.44	39365000
PSQQPYPQPQPFPPQLPYPQTQPFPPQQPYPQPQPQYPQPQ(de)QPI	Deamidation (NQ)	Q9M4M6;Q9M4M3;K7X1L1;P04723;K7XR94;K7X0S2;I0IT65;K7XEB0;A5JSB4	Q9M4M6_WHEAT Alpha-gliadin OS=Triticum aestivum PE=2 SV=1	5144.51	0.00084298	52.035	37956000
PQPQPFPPQLPYPQTQPFPPQQPYPQPQPQYPQPQQ(de)PI	Deamidation (NQ)	Q9M4M6;Q9M4M3;K7X1L1;P04723;K7XR94;K7X0S2;I0IT65;K7XEB0;A5JSB4	Q9M4M6_WHEAT Alpha-gliadin OS=Triticum aestivum PE=2 SV=1	4444.2	0.0005755	58.434	20893000
PQPQPQYSQPQEPI	Unmodified	Q41533;R4V9J2;J7HSS3	Q41533_WHEAT Alpha-gliadin (Fragment) OS=Triticum aestivum PE=4 SV=1	1635.79	0.0056022	89.43	19220000
(gl)QVHWPQQQPFPQPQ(de)QPF	Gln->pyro-Glu,Deamidation (NQ)	B6UKP0	B6UKP0_WHEAT Gamma-gliadin OS=Triticum aestivum GN=ll927 PE=2 SV=1	2099.99	0.019571	70.26	18470000
SYPQPQPQ(de)YPQPQ(de)QPI	2 Deamidation (NQ)	D2T2K3;I0IT60;I0IT54;I0IT57;I0IT55;I0IT53;I0IT59;I0IT56;I0IT58	I0IT58_WHEAT Alpha/beta-gliadin OS=Triticum aestivum PE=4 SV=1	1896.89	0.00051162	103.88	12234000
QQPYPQPQPFPPQLPYPQTQPFPPQQPYPQPQPQYPQPQQ(de)PI	Deamidation (NQ)	Q9M4M6;Q9M4M3;K7X1L1;P04723;K7XR94;K7X0S2;I0IT65;K7XEB0;A5JSB4	Q9M4M6_WHEAT Alpha-gliadin OS=Triticum aestivum PE=2 SV=1	4960.43	0.004209	41.889	12208000
YPQPQPQYSQPQ(de)QPI	Deamidation (NQ)	A5JSB7;K7WUY9;K7XE90;Q306F9;A7LHB0;J7HT18;K7X1K5;A7LHB6;K7XRC1;K7WV53;D0UTY2;P04724;H6VLP5;J7HZW3;J7HSR9;K7XR81;D0UTY3;A7LHB7;K7X1H8;K7XRB5;K7XRA8;K7XEA2;Q306F8;A5JSA7;J7I021;J7I026;K7XR55;K7X1F1;K7WV06;K7XE68	A5JSA7_WHEAT Alpha-gliadin OS=Triticum aestivum GN=Gli-G4 PE=2 SV=1	1798.85	0.0097316	84.297	11306000
QVQWPQQ(de)QPFPQPQ(de)QPF	2 Deamidation (NQ)	B6UKN1;D0ES81;B6UKQ7;Q94G93;P21292;M9TE79;K7XEF1;K7X1Q2;D0EMA4;B6UKN5;B6UKM7;B6UKQ2;B6UKN9;B6UKN7;B6UKP7;B6UKQ6;B6UKQ3	B6UKN1_WHEAT Gamma-gliadin OS=Triticum aestivum GN=ll911 PE=4 SV=1	2109	0.047945	57.794	8733600
YSQPQ(de)QPI	Deamidation (NQ)	A5JSB7;K7WUY9;K7XE90;Q306F9;A7LHB0;J7HT18;K7X1K5;A7LHB6;K7XRC1;K7WV53;D0UTY2;P04724;H6VLP5;J7HZW3;J7HSR9;K7XR81;D0UTY3;A7LHB7;K7X1H8;K7XRB5;K7XRA8;K7XEA2;Q306F8;H6VLP6;A5JSA7;J7I021;J7I026;K7XR55;K7X1F1;K7WV06;K7XE68	A5JSA7_WHEAT Alpha-gliadin OS=Triticum aestivum GN=Gli-G4 PE=2 SV=1	960.455	0.068577	75.213	4956200
PQPQ(de)PQYPQPQ(de)QPI	2 Deamidation (NQ)	Q9M4M6;Q9M4M3;K7X1L1;P04723;K7XR94;K7X0S2;I0IT65;K7XEB0;A5JSB4;D2T2K3;I0IT60;I0IT54;I0IT57;I0IT55;I0IT53;I0IT59;I0IT56;I0IT58;I0IT62	I0IT58_WHEAT Alpha/beta-gliadin OS=Triticum aestivum PE=4 SV=1	1646.79	0.085747	59.116	4162100
PQPQYPQPQ(de)QPI	Deamidation (NQ)	Q9M4M6;Q9M4M3;K7X1L1;P04723;K7XR94;K7X0S2;I0IT65;K7XEB0;A5JSB4;D2T2K3;I0IT60;I0IT54;I0IT57;I0IT55;I0IT53;I0IT59;I0IT56;I0IT58;I0IT62	I0IT58_WHEAT Alpha/beta-gliadin OS=Triticum aestivum PE=4 SV=1	1420.7	0.034819	79.201	3950700
Non gluten derived peptides:
AVFPSIVGRPR	Unmodified	Q5EWZ1	Q5EWZ1_WHEAT Actin OS=Triticum aestivum GN=ACT-1 PE=1 SV=1	1197.7	0.0020636	104.22	3413800
LNDTQGFERES	2 Deamidation (NQ)	G9M5S7	G9M5S7_WHEAT Ent-kaurene synthase like 4 OS=Triticum aestivum GN=TaKSL4 PE=2 SV=1	1296.55	0.050872	76.228	5511000
VAPEEHPVLLTEAPLNPK	Unmodified	Q5EWZ1;C7F8P4	Q5EWZ1_WHEAT Actin OS=Triticum aestivum GN=ACT-1 PE=1 SV=1	1953.06	0.071589	49.343	2688400

## Sheet: 1130-3B01
Sequence	Modifications	Proteins	Protein name (of one protein hit)	Mass	PEP	Score	Intensity
FPHQPQQQFPQPQQPQ(de)QQFPQPQQ(de)PQQPFPQPQ	2 Deamidation (NQ)	B6UKP8;K7XEG5;D0ES79;B6UKP5;B6UKN6;B6UKM9;A7XDG7;A7XDG6;B6UKQ5	B6UKP8_WHEAT Gamma-gliadin OS=Triticum aestivum GN=ll941 PE=4 SV=1	3989.89	2.5246e-07	81.151	13995000000
FPHQPQQQFPQPQ(de)QPQQQFPQPQQ(de)PQQPFPQPQ	2 Deamidation (NQ)	B6UKP8;K7XEG5;D0ES79;B6UKP5;B6UKN6;B6UKM9;A7XDG7;A7XDG6;B6UKQ5	B6UKP8_WHEAT Gamma-gliadin OS=Triticum aestivum GN=ll941 PE=4 SV=1	3989.89	0.00074722	42.885	3959600000
QQPHQPFPQPQ(de)QQFPQPQQPQQSFPQ	Deamidation (NQ)	M9TK56	M9TK56_WHEAT Gamma-gliadin 5 OS=Triticum aestivum PE=2 SV=1	3125.47	0.00019142	77.575	2795000000
FPHQPQQQFPQPQ(de)Q(de)PQQQFPQPQQ(de)PQQPFPQPQ	3 Deamidation (NQ)	B6UKP8;K7XEG5;D0ES79;B6UKP5;B6UKN6;B6UKM9;A7XDG7;A7XDG6;B6UKQ5	B6UKP8_WHEAT Gamma-gliadin OS=Triticum aestivum GN=ll941 PE=4 SV=1	3990.87	0.012077	42.885	2227000000
(gl)QQPHQPFPQPQ(de)QQFPQPQ(de)QPQQSFPQQQRP	Gln->pyro-Glu,2 Deamidation (NQ)	M9TK56	M9TK56_WHEAT Gamma-gliadin 5 OS=Triticum aestivum PE=2 SV=1	3618.7	0.00049687	51.104	2112200000
FPHQPQQQFPQPQQPQ(de)QQFPQPQQPQ(de)QPFPQQPQ	2 Deamidation (NQ)	Q30DX2;Q30DX8	Q30DX2_WHEAT Gamma-gliadin/LMW-glutenin chimera Ch7 (Fragment) OS=Triticum aestivum PE=2 SV=1	4117.95	1.3851e-05	45.983	1975500000
(gl)QQPHQPFPQ(de)PQQQFPQPQ(de)QPQQSFPQQQR	Gln->pyro-Glu,2 Deamidation (NQ)	M9TK56	M9TK56_WHEAT Gamma-gliadin 5 OS=Triticum aestivum PE=2 SV=1	3521.65	0.00089069	71.882	1806500000
PQQQFPQPQQPQQSFPQQQQLM(ox)IQSFLQQQM(ox)NPCKNFLLQQ(de)	2 Oxidation (M),Deamidation (NQ)	M9TLK0	M9TLK0_WHEAT Gamma-gliadin 9 OS=Triticum aestivum PE=2 SV=1	4987.38	0.00033028	40.166	1683900000
(gl)QQPHQPFPQPQQQFPQPQQPQ(de)QSFPQQQR	Gln->pyro-Glu,Deamidation (NQ)	M9TK56	M9TK56_WHEAT Gamma-gliadin 5 OS=Triticum aestivum PE=2 SV=1	3520.67	0.0026301	41.65	1673400000
(gl)QQPHQPFPQPQ(de)QQFPQPQ(de)QPQQSFPQQQR	Gln->pyro-Glu,2 Deamidation (NQ)	M9TK56	M9TK56_WHEAT Gamma-gliadin 5 OS=Triticum aestivum PE=2 SV=1	3521.65	0.0031532	60.797	1263100000
FPHQPQQQFPQ(de)PQQPQ(de)QQFPQPQQPQQP	2 Deamidation (NQ)	B6UKP8;K7XEG5;D0ES79;B6UKP5;B6UKN6;B6UKM9;A7XDG7;B6UKQ1;Q30DX7;A7XDG6;B6UKQ5;Q30DX2;Q30DX8	B6UKP8_WHEAT Gamma-gliadin OS=Triticum aestivum GN=ll941 PE=4 SV=1	3392.6	0.001143	44.625	893040000
HTFPQPQQTFPHQPQQQFPQPQ(de)Q(de)PQQQFPQ(de)PQQPQQPFPQPQ	3 Deamidation (NQ)	B6UKP8;K7XEG5;D0ES79;B6UKP5;B6UKN6;B6UKM9	B6UKP8_WHEAT Gamma-gliadin OS=Triticum aestivum GN=ll941 PE=4 SV=1	5055.38	9.2392e-06	58.001	846460000
PQQ(de)QPFPQPQQSSPQQPQQPFPRQSQQPFPQ(de)QPQQ(de)PFPQPQ	3 Deamidation (NQ)	E5KZU5	E5KZU5_WHEAT 75k gamma secalin OS=Triticum aestivum GN=sec2 PE=4 SV=1	4818.29	0.00019637	50.224	841360000
QQPQQPFPQQPQQPFPQTQQPQQPFPQQPQQPFPQTQQPQQP	Unmodified	Q9M6P7;B6DQB5;Q6EEW9;F4YT72;B6DQB9;B6DQB6;B6DQB3;H9BFB6;Q94G91;P08453;M9TGF7;K7X1S8;F2XAR5;F2XAR4;F2X323;B6UKN8;B6UKN0	Q9M6P7_WHEAT Gamma-gliadin (Fragment) OS=Triticum aestivum PE=4 SV=1	4984.41	0.0056588	28.883	788590000
FPQPQQTYPHQPQ(de)QQFPQTQQPQ(de)QPFPQPQ	2 Deamidation (NQ)	B6UKN4;Q94G93;P21292;M9TE79;B6UKN5;B6UKM7;B6UKM5;B6UKP0;B6UKN1;B6UKQ2;B6UKN9;B6UKN7;B6UKQ7;B6UKQ3	B6UKN4_WHEAT Gamma-gliadin OS=Triticum aestivum GN=ll915 PE=4 SV=1	3629.7	0.00037373	49.094	568560000
QPQQPFPQ(de)QPQ(de)QPVPQQSQQPFPQTQQ(de)PQQPFPQPQ	3 Deamidation (NQ)	E5KZT6	E5KZT6_WHEAT 75k gamma secalin OS=Triticum aestivum GN=sec2 PE=4 SV=1	4219	0.0018801	55.532	546400000
YPHQPQ(de)QQFPQTQQPQ(de)QPFPQPQ	2 Deamidation (NQ)	B6UKN4;Q94G93;P21292;M9TE79;B6UKN5;B6UKM7;B6UKM5;K7XEF1;K7X1Q2;D0ES85;D0EMA4;B6UKP0;B6UKN1;B6UKQ2;B6UKN9;D0ES81;B6UKN7;B6UKQ7;B6UKQ3;D0ES80	B6UKN4_WHEAT Gamma-gliadin OS=Triticum aestivum GN=ll915 PE=4 SV=1	2803.3	0.0089998	42.123	507560000
SQQPQ(de)QIFPQPQQTFPHQPQ(de)QQFPQPQQPQ	2 Deamidation (NQ)	Q30DX2	Q30DX2_WHEAT Gamma-gliadin/LMW-glutenin chimera Ch7 (Fragment) OS=Triticum aestivum PE=2 SV=1	3596.71	0.00048193	53.957	432450000
(gl)QQPHQPFPQPQ(de)QQFPQPQQPQQSFPQ	Gln->pyro-Glu,Deamidation (NQ)	M9TK56	M9TK56_WHEAT Gamma-gliadin 5 OS=Triticum aestivum PE=2 SV=1	3108.45	0.00043262	76.21	307480000
QTFPHQPQQQFPQPQQPQQQFPQPQQPQQ(de)PFPQPQ	Deamidation (NQ)	B6UKP8;K7XEG5;D0ES79;B6UKP5;B6UKN6;B6UKM9;A7XDG7	B6UKP8_WHEAT Gamma-gliadin OS=Triticum aestivum GN=ll941 PE=4 SV=1	4218.01	0.0009251	42.709	303740000
FPQPQ(de)QTFPHQPQQQFPQPQQPQ(de)QPFPQQPQ	2 Deamidation (NQ)	Q94G98;Q94G96;M9TG60	Q94G98_WHEAT Gamma-gliadin (Fragment) OS=Triticum aestivum PE=2 SV=1	3737.77	6.1685e-07	88.573	297670000
FPQPQQTYPHQPQQQFPQTQQPQQPFPQ(de)PQQTFPQ	Deamidation (NQ)	B6UKN4;Q94G93;P21292;M9TE79;B6UKN5;B6UKM7;B6UKM5;B6UKP0;B6UKN1;B6UKQ2;B6UKN9;B6UKN7	B6UKN4_WHEAT Gamma-gliadin OS=Triticum aestivum GN=ll915 PE=4 SV=1	4230	0.00091661	42.733	268230000
HTFPQPQQTFPHQ(de)PQQQFPQPQQPQQQFPQPQQPQQPFPQPQ	Deamidation (NQ)	B6UKP8;K7XEG5;D0ES79;B6UKP5;B6UKN6;B6UKM9	B6UKP8_WHEAT Gamma-gliadin OS=Triticum aestivum GN=ll941 PE=4 SV=1	5053.41	0.0019899	41.173	248350000
FPQPQQQFPQPQQPQQSFPQ	Unmodified	B6UKN4;Q94G93;P21292;M9TE79;B6UKN5;B6UKM7;B6UKM5;K7XEF1;K7X1Q2;D0ES85;D0EMA4;D0ES81;Q94G95;Q94G90;Q6EEX0;H9A6C2;H9A6C0;H9A6B8;Q9M4L5;Q41543;B6DQB2;Q6EEW7;B6DQB7;B6DQB4;B6UKP6;K7XRI7;K7XRH9;K7XEG0;K7X1R6;K7WVB5;B5ANT0;B5ANT1;F2X0K9;F2X0K7;Q94G92;H2DEI4;D0ES84;D0ES82;H9A6B9;B6UKP8;M9TK56;M9TLK0;K7X0Y6	B6UKP8_WHEAT Gamma-gliadin OS=Triticum aestivum GN=ll941 PE=4 SV=1	2409.15	1.3317e-21	118.21	219990000
FPQ(de)PQQAFPHQ(de)PKQQFPQPQQPQ(de)QQFPQPQQPQ(de)QPFPQPQ	4 Deamidation (NQ)	K7WVC4	K7WVC4_WHEAT Gamma-gliadin OS=Triticum aestivum PE=4 SV=1	4788.28	2.4763e-06	54.997	217610000
YQQPQHTFPQPQQTFPHQPQQQFPQPQQPQQQFPQPQQPQQPFPQPQ	Unmodified	B6UKP8;K7XEG5;D0ES79;B6UKP5;B6UKN6;B6UKM9	B6UKP8_WHEAT Gamma-gliadin OS=Triticum aestivum GN=ll941 PE=4 SV=1	5696.72	0.006329	22.999	209930000
QTFPHQPQQ(de)QFPQPQQPQQ(de)QFPQPQQPQQP	2 Deamidation (NQ)	B6UKP8;K7XEG5;D0ES79;B6UKP5;B6UKN6;B6UKM9;A7XDG7;B6UKQ1;Q30DX7;Q30DX2;Q30DX8	B6UKP8_WHEAT Gamma-gliadin OS=Triticum aestivum GN=ll941 PE=4 SV=1	3621.7	0.00096984	68.587	196040000
QPQQPFPQPQQPFPWQPQQPFPQTQQSFPLQPQQPFPQQPQQPFPQPQ	Unmodified	Q9FUW7;B6ETR9	Q9FUW7_WHEAT Omega gliadin storage protein OS=Triticum aestivum PE=4 SV=1	5726.79	0.015248	21.982	193820000
HTFPQ(de)PQQTFPHQPQQQFPQ(de)PQQPQQQFPQPQ(de)QPQQPFPQPQ	3 Deamidation (NQ)	B6UKP8;K7XEG5;D0ES79;B6UKP5;B6UKN6;B6UKM9	B6UKP8_WHEAT Gamma-gliadin OS=Triticum aestivum GN=ll941 PE=4 SV=1	5055.38	0.0020652	41.017	187370000
PQQPQQ(de)PFPQQPQQPVPQQPQQQFPQQ(de)PQQPFPQQP	2 Deamidation (NQ)	E5KZS0	E5KZS0_WHEAT 75k gamma secalin OS=Triticum aestivum GN=sec2 PE=4 SV=1	4255.05	4.9716e-07	56.68	144300000
QQPHQPFPQPQ(de)QQFPQPQ(de)QPQQSFPQQQ	2 Deamidation (NQ)	M9TK56	M9TK56_WHEAT Gamma-gliadin 5 OS=Triticum aestivum PE=2 SV=1	3382.58	1.2452e-05	96.708	142750000
QPQQPQQPFPQPQPQTQQSIPQPQQPFPQPQQPFPQSQEQFPQ	Unmodified	E5KZU7;E5KZU4;E5KZU1;E5KZR6;E5KZS5;E5KZT9;E5KZT8;E5KZS3;E5KZT7;E5KZS2;E5KZT5;E5KZT4;E5KZR9;E5KZR3;E5KZQ7	E5KZU7_WHEAT 75k gamma secalin OS=Triticum aestivum GN=sec2 PE=4 SV=1	5043.43	0.011223	20.571	125620000
FPHQPQQQFPQ(de)PQQPQQQFPQPQ(de)QPQ(de)QPFPQQPQ	3 Deamidation (NQ)	Q30DX2;Q30DX8	Q30DX2_WHEAT Gamma-gliadin/LMW-glutenin chimera Ch7 (Fragment) OS=Triticum aestivum PE=2 SV=1	4118.93	0.011697	40.456	119100000
FPQPQQTFPHQPQ(de)QQFPQPQQPQQQFPQPQ	Deamidation (NQ)	B6UKP8;K7XEG5;D0ES79;B6UKP5;B6UKN6;B6UKM9;A7XDG7;B6UKQ1;Q30DX7;B6UKM4;Q30DX2;Q30DX8	B6UKP8_WHEAT Gamma-gliadin OS=Triticum aestivum GN=ll941 PE=4 SV=1	3639.73	0.00048602	53.751	109370000
(gl)QPQQPFPQQPQ(de)QPVPQQSQQPFPQTQQPQ(de)QPFPQPQ	Gln->pyro-Glu,2 Deamidation (NQ)	E5KZT6	E5KZT6_WHEAT 75k gamma secalin OS=Triticum aestivum GN=sec2 PE=4 SV=1	4200.99	0.0011036	42.393	93976000
SFPLQPQ(de)QPFPQ(de)Q(de)PQQPFPQPQ(de)LPFPQ	4 Deamidation (NQ)	Q9FUW7	Q9FUW7_WHEAT Omega gliadin storage protein OS=Triticum aestivum PE=4 SV=1	3174.53	0.010673	65.854	82208000
PQQPQ(de)Q(de)PFPQQ(de)PQQPVPQQPQQQFPQQ(de)PQQPFPQQP	4 Deamidation (NQ)	E5KZS0	E5KZS0_WHEAT 75k gamma secalin OS=Triticum aestivum GN=sec2 PE=4 SV=1	4257.02	0.0082854	48.226	79614000
FPQPQQPQQQ(de)FPQPQQPQQPFPQQPQ(de)QQFPR	2 Deamidation (NQ)	Q30DX2;Q30DX8	Q30DX2_WHEAT Gamma-gliadin/LMW-glutenin chimera Ch7 (Fragment) OS=Triticum aestivum PE=2 SV=1	3783.82	1.0485e-06	53.209	74917000
QPQQQFPQPQQPQQQFPQPQQPQQPFPQQPQQ(de)QFPR	Deamidation (NQ)	Q30DX2;Q30DX8	Q30DX2_WHEAT Gamma-gliadin/LMW-glutenin chimera Ch7 (Fragment) OS=Triticum aestivum PE=2 SV=1	4392.12	6.9432e-06	64.767	72331000
PFPQQPQQPFPQPQQPQQPSPQSQQPQQPFPQPQ	Unmodified	B6UKQ5	B6UKQ5_WHEAT Gamma-gliadin OS=Triticum aestivum GN=qp913 PE=4 SV=1	3943.9	0.0021235	38.925	66615000
SQQQPPFSQQQQPV	Unmodified	Q3LGB3;Q5TLY9;Q0ZCB0;I1XB56;B5ANT6;R4JDM1;R4JBF5;R4JB56;R4JBL6;R4JB40;R4JBJ2;R4JB62;R4JB54;R4JB14;R4JFB5;R4JF82;F8SGM4;I1XB60;R4JFP9;R4JAN5;I1XB41;Q8W3W4;Q6QGV8;Q8W3X5;Q75ZV8;Q68AN2;Q18NR2;B2Y2S2;C8KIL6;R4JAP5;B2BZD2;B2BZC4;Q00M56;Q00M55;F8SGN6;F8SGN5;F8SGN4;F8SGN3;B2BZD0;B2Y2Q1;B2Y2Q4;B2Y2Q3;D6RVY4;B2Y2Q2;K0I5W1;K0HZJ2;B2Y2S3;B2Y2Q7;B2Y2Q6;D3U328	Q3LGB3_WHEAT Low-molecular-weight glutenin subunit (Fragment) OS=Triticum aestivum GN=Glu-B3C PE=4 SV=1	1625.78	5.406e-14	111.12	59099000
QQPHQPFPQPQ(de)Q(de)QFPQPQQPQQSFPQQQ	2 Deamidation (NQ)	M9TK56	M9TK56_WHEAT Gamma-gliadin 5 OS=Triticum aestivum PE=2 SV=1	3382.58	0.0018072	57.802	58182000
QPQQPFPQPQQQFPQPQQPQQSFPQQQPPLIQPYLQQQMNSC	Unmodified	K7X0Y6	K7X0Y6_WHEAT Gamma-gliadin OS=Triticum aestivum PE=4 SV=1	4984.38	0.01865	18.614	57092000
QPQQPFPQPQQPQQQFPQSQQ(de)PQ(de)QPLPQPQQ	2 Deamidation (NQ)	D0ES80	D0ES80_WHEAT Gamma gliadin OS=Triticum aestivum PE=4 SV=1	3661.75	0.0001301	62.582	49967000
QPQQPFPQQPQQPSPLQ(de)PQ	Deamidation (NQ)	C1KFY3	C1KFY3_WHEAT Putative omega secalin OS=Triticum aestivum PE=2 SV=1	2198.08	0.00025031	100.23	47030000
QPFPQPQQQFPQ(de)PQQPQQSFPQ	Deamidation (NQ)	B6UKN4;Q94G93;P21292;M9TE79;B6UKN5;B6UKM7;B6UKM5;K7XEF1;K7X1Q2;D0ES85;D0EMA4;D0ES81;Q94G95;Q94G90;Q6EEX0;H9A6C2;H9A6C0;H9A6B8;Q9M4L5;Q41543;B6DQB2;Q6EEW7;B6DQB7;B6DQB4;B6UKP6;K7XRI7;K7XRH9;K7XEG0;K7X1R6;K7WVB5;B5ANT0;B5ANT1;F2X0K9;F2X0K7;Q94G92;H2DEI4;D0ES84;D0ES82;B6UKP8;M9TK56;M9TLK0;K7X0Y6	B6UKP8_WHEAT Gamma-gliadin OS=Triticum aestivum GN=ll941 PE=4 SV=1	2635.25	0.01424	44.238	36331000
QPQQ(de)PFPQ(de)QPQQPQQPFPQPQ(de)QPFPW	3 Deamidation (NQ)	Q9FUW7;B6ETR9	Q9FUW7_WHEAT Omega gliadin storage protein OS=Triticum aestivum PE=4 SV=1	3155.48	0.0023507	44.341	30665000
QQPQ(de)QPFPHPQ(de)QPQ	2 Deamidation (NQ)	K7WVC4	K7WVC4_WHEAT Gamma-gliadin OS=Triticum aestivum PE=4 SV=1	1685.78	3.5109e-14	52.071	*
Non gluten derived peptides:
SRPUSUPRPPUEEKKDLUDLTU	Unmodified	Q7XYD3	Q7XYD3_WHEAT Oxygen-evolving complex (Fragment) OS=Triticum aestivum PE=2 SV=1	2718.8	0.026583	0.2171	*
			R4ZC73_WHEAT M-1 OS=Triticum aestivum GN=m-1 PE=4 SV=1
			R4ZCU3_WHEAT M-2 OS=Triticum aestivum GN=m-2 PE=4 SV=1

## Sheet: 1130-3B03
Sequence	Modifications	Proteins	Protein name (of one protein hit)	Mass	PEP	Score	Intensity
QQQPQEQVPL	Unmodified	K7X1K5;A7LHB6;K7XRC1;K7XR81;D0UTY3;K7XR55;K7X1F1;K7XE68;K7WV53;K7XRA8;K7WV06;Q41546;P04727;J7I021;J7I026;I0IT57;I0IT55;I0IT53;I0IT59;I0IT56;D2T2K3;I0IT54;I0IT60	J7I021_WHEAT Alpha-gliadin OS=Triticum aestivum GN=Gli-CS-3 PE=4 SV=1	1193.6	0.010133	116.05	42397000
SQQQLPPFSQQQPPFSQQQQPV	Unmodified	Q00M56;F8SGN5;F8SGN4;F8SGN3;Q8W3W4;Q6QGV8;Q00M55;B2BZD0;F8SGN6;D3U328;R4JBL6;R4JB40;R4JBJ2;B2Y2Q1;I1XB56;R4JB54;R4JB14;R4JFB5;R4JF82;Q75ZV8;Q68AN2;Q18NR2;B2Y2Q4;B2Y2Q3;B2Y2Q2	Q00M56_WHEAT LMW-GS P-31 OS=Triticum aestivum GN=GluD3-3 PE=2 SV=1	2551.25	0.027393	42.123	36302000
SQQQ(de)QPVLPQQPS	Deamidation (NQ)	D6RVY6;Q571Q5;Q8W3W9;Q8W3X0;D3UAL8;R4JFA4;R4JBK6;R4JBG2;R4JB52;R4JB48;R4JAQ0;I1XB51;R4JDN1;Q8W3X2;Q8W3X1;Q8W3X3;R4JDK6;R4JBF1;Q9ZNY0;Q8W3X4;Q75ZV9;D3U319;B2Y2S0;B2Y2R8;B2Y2R6;B2Y2R5;B2Y2R4;B2Y2R3;Q8GU18;A2IBV5;Q00M56;F8SGN5;F8SGN4;F8SGN3;F8SGN6;F8SGM4;R4JDM1;R4JBF5;R4JB56;I1XB60;I1XB41;D6RVY4;B2Y2S3;B2Y2Q7;B2Y2Q6;R4JBL6;R4JB40;R4JBJ2;B2Y2Q1;I1XB56;R4JB54;R4JB14;R4JFB5;R4JF82;Q75ZV8;Q68AN2;Q18NR2;…	R4JDM1_WHEAT Low-molecular-weight glutenin subunit (Fragment) OS=Triticum aestivum GN=LMW-GS PE=4 SV=1	1464.72	4.1986e-06	146.77	28085000
ELHTPQEQFPQ	Unmodified	B6ETS1;B6ETS0;Q7M1M4;Q402I5	B6ETS1_WHEAT D-type LMW glutenin subunit (Fragment) OS=Triticum aestivum GN=glu PE=2 SV=1	1352.64	0.01279	113.93	25096000
PQAQGSVQPQQLPQ	Unmodified	K7X1K5;A7LHB6;K7XRC1;K7XR81;D0UTY3;K7XR55;K7X1F1;K7XE68;K7WV53;K7XRA8;A5JSB7;K7WUY9;Q306F9;K7WV06;J7HT18;D0UTY2;P04724;H6VLP5;J7HZW3;J7HSR9;A7LHB7;K7XE90;K7X1H8;K7XRB5;K7XEA2;Q306F8;Q41546;P04727;J7I021;J7I026;A5JSA7	J7I021_WHEAT Alpha-gliadin OS=Triticum aestivum GN=Gli-CS-3 PE=4 SV=1	1504.76	1.4595e-10	158.58	23514000
SQQQQPPFSQQQQPPFSQQQPP	Unmodified	R4JBL6;R4JB40;R4JBJ2;B2Y2Q1;R4JB54;R4JB14;R4JFB5;R4JF82;B2Y2Q4;B2Y2Q3;B2Y2Q2	R4JBL6_WHEAT Low-molecular-weight glutenin subunit (Fragment) OS=Triticum aestivum GN=LMW-GS PE=4 SV=1	2564.2	0.0681	26.361	18646000
SQQQLPPFSQQQSP	Unmodified	R4JDM1;R4JBF5;R4JB56;I1XB60;I1XB41;D6RVY4;B2Y2S3;B2Y2Q7;B2Y2Q6;K0I5W1;K0HZJ2	R4JDM1_WHEAT Low-molecular-weight glutenin subunit (Fragment) OS=Triticum aestivum GN=LMW-GS PE=4 SV=1	1598.77	0.012869	93.766	16972000
SFQPSQQNPQAQGSVQPQ	Unmodified	K7X1K5;A7LHB6;K7XRC1;K7XR81;D0UTY3;K7XR55;K7X1F1;K7XE68;K7WV53;K7XRA8;A5JSB7;K7WUY9;Q306F9;K7WV06;J7HT18;D0UTY2;P04724;H6VLP5;J7HZW3;J7HSR9;A7LHB7;K7X1H8;K7XRB5;K7XEA2;Q306F8;Q41546;P04727;A7LHB0;J7I021;J7I026	J7I021_WHEAT Alpha-gliadin OS=Triticum aestivum GN=Gli-CS-3 PE=4 SV=1	1954.91	0.01468	66.826	10987000
AQGSVQPQQLPQ	Unmodified	K7X1K5;A7LHB6;K7XRC1;K7XR81;D0UTY3;K7XR55;K7X1F1;K7XE68;K7WV53;K7XRA8;A5JSB7;K7WUY9;Q306F9;K7WV06;J7HT18;D0UTY2;P04724;H6VLP5;J7HZW3;J7HSR9;A7LHB7;K7XE90;K7X1H8;K7XRB5;K7XEA2;Q306F8;Q41546;P04727;J7I021;J7I026;A5JSA7	J7I021_WHEAT Alpha-gliadin OS=Triticum aestivum GN=Gli-CS-3 PE=4 SV=1	1279.65	0.0095938	118.9	10954000
QQEQQQGIQ	Unmodified	B6UKQ1;K7XRJ1;B6UKN6;D0ES79;B6UKP5;B6UKM9;B6UKQ5;A7XDG6;B6UKN2;K7XEG8;B6UKM4;K7WVC4	B6UKN6_WHEAT Gamma-gliadin OS=Triticum aestivum GN=ll918 PE=4 SV=1	1085.51	0.00069237	133.23	10089000
LQLQPFPQPQ(de)LPYPQPHLPYPQPQP	Deamidation (NQ)	J7I021;J7I026;A5JSA7	J7I021_WHEAT Alpha-gliadin OS=Triticum aestivum GN=Gli-CS-3 PE=4 SV=1	2948.52	0.0038647	64.522	8407800
QQNPQAQGSVQPQ	Unmodified	K7X1K5;A7LHB6;K7XRC1;K7XR81;D0UTY3;K7XR55;K7X1F1;K7XE68;K7WV53;K7XRA8;A5JSB7;K7WUY9;Q306F9;K7WV06;J7HT18;D0UTY2;P04724;H6VLP5;J7HZW3;J7HSR9;A7LHB7;K7XE90;K7X1H8;K7XRB5;K7XEA2;Q306F8;Q41546;P04727;A7LHB0;J7I021;J7I026;A5JSA7	J7I021_WHEAT Alpha-gliadin OS=Triticum aestivum GN=Gli-CS-3 PE=4 SV=1	1408.67	0.012008	111.63	6045600
SQQPQQTFPQPQQT	Unmodified	B6DQB5;D0ES83;B6UKN0;Q9M6P7;Q6EEW9;B6DQB9;B6DQB6;Q94G91;P08453;M9TGF7;K7X1S8;F2XAR5;F2XAR4;B6DQB3;F4YT72;H9BFB6;F2X323	B6UKN0_WHEAT Gamma-gliadin OS=Triticum aestivum GN=ll910 PE=4 SV=1	1641.77	0.00086463	132.97	6015100
QPQQPFPQQPQQPFPQPQ	Unmodified	C4NFP9;B6ETR9;Q9FUW7	B6ETR9_WHEAT D-type LMW glutenin subunit (Fragment) OS=Triticum aestivum GN=glu PE=2 SV=1	2144.04	0.0011515	109.1	4846400
PQQPQQPFLQPQQP	Unmodified	B6UKN0;Q9M6P7;Q6EEW9;B6DQB9;B6DQB6;Q94G91;P08453;M9TGF7;K7X1S8;F2XAR5;F2XAR4;B6DQB3;F4YT72;H9BFB6;F2X323;B6UKN8	B6UKN0_WHEAT Gamma-gliadin OS=Triticum aestivum GN=ll910 PE=4 SV=1	1659.84	0.013518	91.961	4214500
NPQAQGSVQPQQLPQ	Unmodified	K7X1K5;A7LHB6;K7XRC1;K7XR81;D0UTY3;K7XR55;K7X1F1;K7XE68;K7WV53;K7XRA8;A5JSB7;K7WUY9;Q306F9;K7WV06;J7HT18;D0UTY2;P04724;H6VLP5;J7HZW3;J7HSR9;A7LHB7;K7XE90;K7X1H8;K7XRB5;K7XEA2;Q306F8;Q41546;P04727;J7I021;J7I026;A5JSA7	J7I021_WHEAT Alpha-gliadin OS=Triticum aestivum GN=Gli-CS-3 PE=4 SV=1	1618.81	0.013689	78.814	4082300
QPQQPFPQQPQQPFPQQPQ	Unmodified	B6ETR9;Q9FUW7	B6ETR9_WHEAT D-type LMW glutenin subunit (Fragment) OS=Triticum aestivum GN=glu PE=2 SV=1	2272.1	0.0096794	70.41	3716100
SQQQQPPFSQQQQSP	Unmodified	B8R6A0;R4JBI2;Q19N55;Q19MN3;I1XB50;R4JAS6;O22116;Q19MN2;Q6SPZ2;C3VN74;Q6SPY9;Q6SPY7;Q6QGW0;Q5MFH3;Q5MFH2;Q5MFH0;Q5MFG8;D2DII2;R4JBE8;R4JB50;R4JB34;R4JAQ1;R4JD42;R4JB27;R4JBJ8;Q6SPZ0;D2DII1;P10385;D2DII3;Q6SPY8;D3U317;R4JB44;R4JAR7;D3UAL5;Q6SPZ3;Q6SPZ1;Q0PW11;F8SGQ4;C3VN76;R4JF25;R4JFL5;R4JBH8;R4JB19;Q8W3U9;R4V1P5;M1GMA2;M1GL80;D2DII7;B3EY91;Q8W3V0	B8R6A0_WHEAT Low molecular weight glutenin OS=Triticum aestivum GN=Glu-A3 PE=4 SV=1	1741.8	0.0087665	95.264	3446100
PQQQLPQQE	Unmodified	B6ETS1;B6ETS0	B6ETS1_WHEAT D-type LMW glutenin subunit (Fragment) OS=Triticum aestivum GN=glu PE=2 SV=1	1094.54	0.0061981	120.15	2069500

## Sheet: 1130-3A05
Sequence	Modifications	Proteins	Protein name (of one protein hit)	Mass	PEP	Score	Intensity
SHQQ(de)QPFPQ(de)QPYPQ(de)QPYPS	3 Deamidation (NQ)	B6ETR9	B6ETR9_WHEAT D-type LMW glutenin subunit (Fragment) OS=Triticum aestivum GN=glu PE=2 SV=1	2284.01	0.0047081	98.804	16874000000
SQ(de)QPQQPFPQ(de)QPHQPQ(de)QPYPQQQPY	3 Deamidation (NQ)	B6ETR9	B6ETR9_WHEAT D-type LMW glutenin subunit (Fragment) OS=Triticum aestivum GN=glu PE=2 SV=1	3031.37	1.6619e-06	97.825	11254000000
SQ(de)QPQQPFPQ(de)Q(de)PHQPQQPYPQQQ(de)PY	4 Deamidation (NQ)	B6ETR9	B6ETR9_WHEAT D-type LMW glutenin subunit (Fragment) OS=Triticum aestivum GN=glu PE=2 SV=1	3032.36	6.3051e-05	90.912	7290900000
SQ(de)QPQ(de)QPFPQQPHQPQ(de)QPYPQ(de)QQ(de)PY	5 Deamidation (NQ)	B6ETR9	B6ETR9_WHEAT D-type LMW glutenin subunit (Fragment) OS=Triticum aestivum GN=glu PE=2 SV=1	3033.34	4.8452e-05	92.147	6329300000
SQ(de)QPQ(de)QPFPQ(de)Q(de)PHQPQ(de)QPYPQQ(de)QPY	6 Deamidation (NQ)	B6ETR9	B6ETR9_WHEAT D-type LMW glutenin subunit (Fragment) OS=Triticum aestivum GN=glu PE=2 SV=1	3034.33	0.001685	87.954	2859400000
SQ(de)QPQQPFPQ(de)QPHQ(de)PQQPYPQQQP	3 Deamidation (NQ)	B6ETR9	B6ETR9_WHEAT D-type LMW glutenin subunit (Fragment) OS=Triticum aestivum GN=glu PE=2 SV=1	2868.31	1.12e-15	154.42	2791600000
SHQQ(de)QPFPQQ(de)PYPQQPYPS	2 Deamidation (NQ)	B6ETR9	B6ETR9_WHEAT D-type LMW glutenin subunit (Fragment) OS=Triticum aestivum GN=glu PE=2 SV=1	2283.02	7.7373e-09	140.63	1870000000
SHQ(de)Q(de)QPFPQ(de)QPYPQ(de)QPYPS	4 Deamidation (NQ)	B6ETR9	B6ETR9_WHEAT D-type LMW glutenin subunit (Fragment) OS=Triticum aestivum GN=glu PE=2 SV=1	2284.99	1.1921e-19	174.02	1755500000
Q(de)QFPLQPQ(de)QPFPQPQ(de)QPIPQ(de)QPR	4 Deamidation (NQ)	Q571R2	Q571R2_WHEAT Putative omega-gliadin (Fragment) OS=Triticum aestivum GN=gli PE=2 SV=2	2755.36	8.0862e-05	116.98	1213000000
SQ(de)QPQ(de)QPFPQ(de)QPHQPQQPYPQ(de)QQPY	4 Deamidation (NQ)	B6ETR9	B6ETR9_WHEAT D-type LMW glutenin subunit (Fragment) OS=Triticum aestivum GN=glu PE=2 SV=1	3032.36	0.00011379	86.617	1168800000
SQ(de)QPQQPFPQ(de)QPHQ(de)PQQPYPQ(de)QQP	4 Deamidation (NQ)	B6ETR9	B6ETR9_WHEAT D-type LMW glutenin subunit (Fragment) OS=Triticum aestivum GN=glu PE=2 SV=1	2869.29	1.2478e-15	153.56	1155000000
ISQ(de)QPQ(de)QPFPQQPHQPQ(de)QPYPQQQPY	3 Deamidation (NQ)	B6ETR9	B6ETR9_WHEAT D-type LMW glutenin subunit (Fragment) OS=Triticum aestivum GN=glu PE=2 SV=1	3144.46	0.002331	76.909	1004400000
SQ(de)QPQ(de)QPFPQ(de)QPHQPQ(de)Q(de)PYPQQQPY	5 Deamidation (NQ)	B6ETR9	B6ETR9_WHEAT D-type LMW glutenin subunit (Fragment) OS=Triticum aestivum GN=glu PE=2 SV=1	3033.34	0.0055173	69.98	902390000
QQPFPLQ(de)PQ(de)QPFPQ(de)QPQ(de)RPF	4 Deamidation (NQ)	C4NFQ1;C0KEI0;C0KEH9;C4NFP8;C0KEI2;C4NFQ0	C0KEH9_WHEAT Omega-gliadin (Fragment) OS=Triticum aestivum PE=4 SV=1	2436.18	0.022424	66.068	895160000
ISQQ(de)PQ(de)QPFPQQ(de)PHQ(de)PQQPYPQQ(de)QPY	5 Deamidation (NQ)	B6ETR9	B6ETR9_WHEAT D-type LMW glutenin subunit (Fragment) OS=Triticum aestivum GN=glu PE=2 SV=1	3146.43	0.006206	69.876	798160000
SLQPQ(de)QPVPQ(de)QPQRPF	2 Deamidation (NQ)	C1KFY3;C0KEI2;C1KFY5	C0KEI2_WHEAT Omega-gliadin (Fragment) OS=Triticum aestivum PE=4 SV=1	1875.95	0.0077542	112.17	774880000
TQ(de)QPQQPFPQFQ(de)Q(de)PHQPFPQPQ	3 Deamidation (NQ)	M9TK56	M9TK56_WHEAT Gamma-gliadin 5 OS=Triticum aestivum PE=2 SV=1	2660.23	0.027242	59.975	722620000
SHQQ(de)QPFPQ(de)QPYPQ(de)QPYPSQQPY	3 Deamidation (NQ)	B6ETR9	B6ETR9_WHEAT D-type LMW glutenin subunit (Fragment) OS=Triticum aestivum GN=glu PE=2 SV=1	2800.24	4.6254e-05	121.33	679640000
TQ(de)QPQ(de)QPFPQ(de)FQQ(de)PHQPFPQPQ	4 Deamidation (NQ)	M9TK56	M9TK56_WHEAT Gamma-gliadin 5 OS=Triticum aestivum PE=2 SV=1	2661.21	0.00037619	106.86	660900000
SHQQQPFPQQ(de)PYPQ(de)QPYPS	2 Deamidation (NQ)	B6ETR9	B6ETR9_WHEAT D-type LMW glutenin subunit (Fragment) OS=Triticum aestivum GN=glu PE=2 SV=1	2283.02	4.1241e-09	145.52	640830000
SQ(de)QPQ(de)QPFPQ(de)QPHQPQ(de)QPYPQ	4 Deamidation (NQ)	B6ETR9	B6ETR9_WHEAT D-type LMW glutenin subunit (Fragment) OS=Triticum aestivum GN=glu PE=2 SV=1	2516.12	2.034e-22	174.04	567160000
SQQPQ(de)RPQQPFPQQPQQ(de)IIPQQ(de)PQQPFPLQ(de)PQQPVPQ(de)QPQRPF	5 Deamidation (NQ)	C4NFQ1;C0KEI0;C1KFY1;C0KEI1;C0KEH9;C4NFP8	C0KEH9_WHEAT Omega-gliadin (Fragment) OS=Triticum aestivum PE=4 SV=1	5093.54	0.0012652	80.842	538490000
SQQPQQPFPQ(de)QPHQPQ(de)QPYPQQ(de)QPY	3 Deamidation (NQ)	B6ETR9	B6ETR9_WHEAT D-type LMW glutenin subunit (Fragment) OS=Triticum aestivum GN=glu PE=2 SV=1	3031.37	4.3246e-06	95.882	514440000
RPQQ(de)PYPQPQPQYSQPQ(de)QPI	2 Deamidation (NQ)	K7XR67;K7X1F5;K7XE59;J7I021;A5JSA7;J7I026;K7X0R1;R4VEK6;J7I030;Q9M4M2;B2ZRD0;Q9M4M0;Q9M4L8	J7I021_WHEAT Alpha-gliadin OS=Triticum aestivum GN=Gli-CS-3 PE=4 SV=1	2406.16	0.0014225	97.095	502580000
TQ(de)QPQQ(de)PFPQ(de)FQQPHQPFPQ(de)PQQQFPQPQQ(de)PQQSFPQQQ(de)RPF	6 Deamidation (NQ)	M9TK56	M9TK56_WHEAT Gamma-gliadin 5 OS=Triticum aestivum PE=2 SV=1	5113.37	0.00030512	109.72	496530000
SQQPQ(de)QPFPQ(de)QPHQPQ(de)QPYPQ	3 Deamidation (NQ)	B6ETR9	B6ETR9_WHEAT D-type LMW glutenin subunit (Fragment) OS=Triticum aestivum GN=glu PE=2 SV=1	2515.14	0.00048554	103.01	481080000
Q(de)QPFPLQPQ(de)QPFPQ(de)QPQRPF	3 Deamidation (NQ)	C4NFQ1;C0KEI0;C0KEH9;C4NFP8;C0KEI2;C4NFQ0	C0KEH9_WHEAT Omega-gliadin (Fragment) OS=Triticum aestivum PE=4 SV=1	2435.19	0.001662	106.93	478460000
TISQ(de)QPQQPFPQ(de)QPHQPQ(de)Q(de)PYPQQQPY	4 Deamidation (NQ)	B6ETR9	B6ETR9_WHEAT D-type LMW glutenin subunit (Fragment) OS=Triticum aestivum GN=glu PE=2 SV=1	3246.49	7.6884e-07	105.71	476100000
QPQQPFPQPQQPFPWQPQQPFPQTQQSFPLQPQQPFPQQ(de)PQQPFPQPQ	Deamidation (NQ)	B6ETR9;Q9FUW7	B6ETR9_WHEAT D-type LMW glutenin subunit (Fragment) OS=Triticum aestivum GN=glu PE=2 SV=1	5727.78	7.9611e-05	60.937	442300000
TQ(de)Q(de)PQQPFPQ(de)FQQPHQPFPQPQ(de)Q(de)QFPQPQ(de)QPQQSFPQQQ(de)RPF	7 Deamidation (NQ)	M9TK56	M9TK56_WHEAT Gamma-gliadin 5 OS=Triticum aestivum PE=2 SV=1	5114.35	0.013087	73.916	433250000
SQ(de)QPQRPQQ(de)PFPQ(de)QPQQIIPQQ(de)PQQPFPLQPQ(de)QPVPQ(de)QPQRPF	6 Deamidation (NQ)	C4NFQ1;C0KEI0;C1KFY1;C0KEI1;C0KEH9;C4NFP8	C0KEH9_WHEAT Omega-gliadin (Fragment) OS=Triticum aestivum PE=4 SV=1	5094.53	0.0015758	96.68	370420000
SQQPQQPFPQ(de)QPHQPQ(de)QPYPQ	2 Deamidation (NQ)	B6ETR9	B6ETR9_WHEAT D-type LMW glutenin subunit (Fragment) OS=Triticum aestivum GN=glu PE=2 SV=1	2514.16	0.010647	70.907	364090000
SQ(de)QPQQ(de)PFPQ(de)QPHQPQ(de)QPYPQ(de)QQP	5 Deamidation (NQ)	B6ETR9	B6ETR9_WHEAT D-type LMW glutenin subunit (Fragment) OS=Triticum aestivum GN=glu PE=2 SV=1	2870.28	4.2447e-08	137.72	360010000
SQ(de)QPQ(de)QPFPQ(de)QPHQPQQ(de)PY	4 Deamidation (NQ)	B6ETR9	B6ETR9_WHEAT D-type LMW glutenin subunit (Fragment) OS=Triticum aestivum GN=glu PE=2 SV=1	2291.01	0.0036587	84.94	347230000
RPQ(de)QPYPQPQPQ(de)YSQPQ(de)QPI	3 Deamidation (NQ)	K7XR67;K7X1F5;K7XE59;J7I021;A5JSA7;J7I026;K7X0R1;R4VEK6;J7I030;Q9M4M2;B2ZRD0;Q9M4M0;Q9M4L8	J7I021_WHEAT Alpha-gliadin OS=Triticum aestivum GN=Gli-CS-3 PE=4 SV=1	2407.14	0.00054695	116.13	339940000
TQQ(de)PQQ(de)PFPQ(de)FQQPHQPFPQPQQQFPQPQ(de)QPQQSFPQQQ(de)RPF	5 Deamidation (NQ)	M9TK56	M9TK56_WHEAT Gamma-gliadin 5 OS=Triticum aestivum PE=2 SV=1	5112.39	0.00037969	91.269	310490000
ISQ(de)QPQ(de)QPFPQ(de)QPHQ(de)PQQPYPQ(de)Q(de)QPY	6 Deamidation (NQ)	B6ETR9	B6ETR9_WHEAT D-type LMW glutenin subunit (Fragment) OS=Triticum aestivum GN=glu PE=2 SV=1	3147.41	0.0066514	74.627	305890000
SQQPQQPFPQQPHQ(de)PQ(de)QPYPQQQP	2 Deamidation (NQ)	B6ETR9	B6ETR9_WHEAT D-type LMW glutenin subunit (Fragment) OS=Triticum aestivum GN=glu PE=2 SV=1	2867.33	0.0085601	67.76	300370000
SQQPQQPFPQ(de)Q(de)PHQPQQ(de)PYPQQQP	3 Deamidation (NQ)	B6ETR9	B6ETR9_WHEAT D-type LMW glutenin subunit (Fragment) OS=Triticum aestivum GN=glu PE=2 SV=1	2868.31	0.004732	71.853	298910000
QQPFPLQPQ(de)QPFPQ(de)QPQRPF	2 Deamidation (NQ)	C4NFQ1;C0KEI0;C0KEH9;C4NFP8;C0KEI2;C4NFQ0	C0KEH9_WHEAT Omega-gliadin (Fragment) OS=Triticum aestivum PE=4 SV=1	2434.21	7.693e-10	146.67	292260000
QIIPQ(de)QPQQPFPLQ(de)PQ(de)QPVPQ(de)QPQ(de)RPF	5 Deamidation (NQ)	C4NFQ1;C0KEI0;C1KFY1;C1KDF3;C0KEI1;C1KFY2;C0KEH9;C4NFP8	C0KEH9_WHEAT Omega-gliadin (Fragment) OS=Triticum aestivum PE=4 SV=1	3193.61	0.005427	85.884	290440000
TISQ(de)QPQQPFPQQ(de)PHQ(de)PQ(de)QPYPQ(de)QQPY	5 Deamidation (NQ)	B6ETR9	B6ETR9_WHEAT D-type LMW glutenin subunit (Fragment) OS=Triticum aestivum GN=glu PE=2 SV=1	3247.47	0.01323	77.062	281360000
ISQQPQ(de)QPFPQQPHQ(de)PQ(de)QPYPQQ(de)QPY	4 Deamidation (NQ)	B6ETR9	B6ETR9_WHEAT D-type LMW glutenin subunit (Fragment) OS=Triticum aestivum GN=glu PE=2 SV=1	3145.44	0.004718	81.974	279720000
SQ(de)QPQQPFPQQPHQPQ(de)QPYPQQQPY	2 Deamidation (NQ)	B6ETR9	B6ETR9_WHEAT D-type LMW glutenin subunit (Fragment) OS=Triticum aestivum GN=glu PE=2 SV=1	3030.39	1.5363e-06	101.33	274520000
TISQQ(de)PQQPFPQQ(de)PHQPQ(de)QPYPQQQPY	3 Deamidation (NQ)	B6ETR9	B6ETR9_WHEAT D-type LMW glutenin subunit (Fragment) OS=Triticum aestivum GN=glu PE=2 SV=1	3245.51	0.00015086	89.979	270600000
SQ(de)QPQ(de)QPFPQ(de)QPHQPQ(de)Q(de)PYPQ(de)QQPY	6 Deamidation (NQ)	B6ETR9	B6ETR9_WHEAT D-type LMW glutenin subunit (Fragment) OS=Triticum aestivum GN=glu PE=2 SV=1	3034.33	0.00076429	103.94	253760000
QPQQPFPLQPQ(de)QPVPQ(de)QPQ(de)RPF	3 Deamidation (NQ)	C4NFQ1;C0KEI0;C1KFY1;C1KDF3;C0KEI1;C1KFY2;C1KDG2;C0KEH9;C4NFP8	C0KEH9_WHEAT Omega-gliadin (Fragment) OS=Triticum aestivum PE=4 SV=1	2612.3	0.00010532	118.72	251850000
QQPQ(de)QPFPQPQ(de)Q(de)QLPQPQ(de)QPQQSFPQ(de)QQ(de)RPF	6 Deamidation (NQ)	F4YT72	F4YT72_WHEAT Gamma-gliadin OS=Triticum aestivum PE=4 SV=1	3743.75	0.023968	171.63	242500000
TQ(de)QPQ(de)QPFPQ(de)QPQQPFPQ	3 Deamidation (NQ)	M9TK56;F4YT72;B6DQB5;B6UKN0;F2X323	M9TK56_WHEAT Gamma-gliadin 5 OS=Triticum aestivum PE=2 SV=1	2150.99	0.00037719	125.41	241970000
QPQQPFPQ(de)PQQPFPWQPQQPFPQTQQSFPLQPQQPFPQQPQ(de)QPFPQPQ	2 Deamidation (NQ)	B6ETR9;Q9FUW7	B6ETR9_WHEAT D-type LMW glutenin subunit (Fragment) OS=Triticum aestivum GN=glu PE=2 SV=1	5728.76	1.681e-05	84.122	240300000
SQQPQ(de)RPQQPFPQ(de)QPQQIIPQ(de)QPQQPFPLQPQ(de)QPVPQ(de)QPQRPF	5 Deamidation (NQ)	C4NFQ1;C0KEI0;C1KFY1;C0KEI1;C0KEH9;C4NFP8	C0KEH9_WHEAT Omega-gliadin (Fragment) OS=Triticum aestivum PE=4 SV=1	5093.54	1.1362e-05	99.302	236260000
QQPQ(de)QPLPQPQ(de)QPQQPFPQQQQ(de)PL	3 Deamidation (NQ)	Q94G97;Q94G98;Q94G96;M9TG60	Q94G98_WHEAT Gamma-gliadin (Fragment) OS=Triticum aestivum PE=2 SV=1	2835.38	0.0012109	80.362	227580000
ISQQPQ(de)QPFPQQ(de)PHQ(de)PQQPYPQQQP	3 Deamidation (NQ)	B6ETR9	B6ETR9_WHEAT D-type LMW glutenin subunit (Fragment) OS=Triticum aestivum GN=glu PE=2 SV=1	2981.39	0.034267	52.898	212100000
SHQ(de)QQPFPQ(de)QPYPQ(de)QPY	3 Deamidation (NQ)	B6ETR9	B6ETR9_WHEAT D-type LMW glutenin subunit (Fragment) OS=Triticum aestivum GN=glu PE=2 SV=1	2099.92	0.03263	66.327	206380000
Q(de)QPFPLQPQ(de)QPFPQ(de)QPQ(de)RPF	4 Deamidation (NQ)	C4NFQ1;C0KEI0;C0KEH9;C4NFP8;C0KEI2;C4NFQ0	C0KEH9_WHEAT Omega-gliadin (Fragment) OS=Triticum aestivum PE=4 SV=1	2436.18	9.3976e-10	145.69	204010000
QQIIPQ(de)QPQQPFPLQPQQ(de)PVPQ(de)QPQRPF	3 Deamidation (NQ)	C4NFQ1;C0KEI0;C1KFY1;C1KDF3;C0KEI1;C1KFY2;C0KEH9;C4NFP8	C0KEH9_WHEAT Omega-gliadin (Fragment) OS=Triticum aestivum PE=4 SV=1	3319.7	1.3972e-17	152.27	200000000
LQQ(de)PQ(de)QPFPQPQ(de)Q(de)QLPQPQ(de)QPQQ(de)SFPQQ(de)QRPF	7 Deamidation (NQ)	F4YT72	F4YT72_WHEAT Gamma-gliadin OS=Triticum aestivum PE=4 SV=1	3857.82	0.0057495	127.24	197570000
PLQPQ(de)QPVPQ(de)QPQRPF	2 Deamidation (NQ)	C4NFQ1;C0KEI0;C1KFY1;C1KDF3;C0KEI1;C1KFY2;C1KDG2;C0KEH9;C4NFP8;C4NFQ0	C0KEH9_WHEAT Omega-gliadin (Fragment) OS=Triticum aestivum PE=4 SV=1	1885.97	0.014782	104.7	195290000
QPQQ(de)PFPQ(de)QPQ(de)QPQQPFPQPQ(de)QPFPW	4 Deamidation (NQ)	B6ETR9;Q9FUW7	B6ETR9_WHEAT D-type LMW glutenin subunit (Fragment) OS=Triticum aestivum GN=glu PE=2 SV=1	3156.46	0.00299	81.884	193300000
Q(de)QPQLPFPQ(de)QRQ(de)QPFPQP	3 Deamidation (NQ)	B6UKN1	B6UKN1_WHEAT Gamma-gliadin OS=Triticum aestivum GN=ll911 PE=4 SV=1	2191.07	0.0065721	110.35	186070000
TISQQPQQ(de)PFPQ(de)QPHQ(de)PQQPYPQQQP	3 Deamidation (NQ)	B6ETR9	B6ETR9_WHEAT D-type LMW glutenin subunit (Fragment) OS=Triticum aestivum GN=glu PE=2 SV=1	3082.44	0.031193	52.898	173470000
HQQ(de)QPFPQ(de)QPYPQ(de)QPYPS	3 Deamidation (NQ)	B6ETR9	B6ETR9_WHEAT D-type LMW glutenin subunit (Fragment) OS=Triticum aestivum GN=glu PE=2 SV=1	2196.98	0.0062042	84.403	170400000
QPQQ(de)PLPQ(de)PQ(de)QPQQPFPQSQQ(de)PQ(de)QPFPQPQQPQ	5 Deamidation (NQ)	Q94G94	Q94G94_WHEAT Gamma-gliadin OS=Triticum aestivum PE=4 SV=1	3858.81	0.018834	75.718	163300000
SQ(de)Q(de)PQRPQQPFPQQ(de)PQQIIPQQ(de)PQ(de)QPFPLQPQ(de)QPVPQQ(de)PQRPF	7 Deamidation (NQ)	C4NFQ1;C0KEI0;C1KFY1;C0KEI1;C0KEH9;C4NFP8	C0KEH9_WHEAT Omega-gliadin (Fragment) OS=Triticum aestivum PE=4 SV=1	5095.51	0.00094399	128.14	162870000
LQQ(de)PQ(de)QPFPQPQ(de)Q(de)QLPQPQ(de)Q(de)PQQSFPQQQ(de)RPF	7 Deamidation (NQ)	F4YT72	F4YT72_WHEAT Gamma-gliadin OS=Triticum aestivum PE=4 SV=1	3857.82	0.014092	140.04	162650000
ISQQPQ(de)QPFPQQ(de)PHQPQ(de)QPYPQ	3 Deamidation (NQ)	B6ETR9	B6ETR9_WHEAT D-type LMW glutenin subunit (Fragment) OS=Triticum aestivum GN=glu PE=2 SV=1	2628.22	0.00075538	84.324	158520000
FPQQPQLPFPQQPQQPFPQPQQPQQQFPQSQQPQ(de)QPLPQPQQQ	Deamidation (NQ)	D0ES80	D0ES80_WHEAT Gamma gliadin OS=Triticum aestivum PE=4 SV=1	5096.5	0.004497	40.351	156770000
QQPQQ(de)PLPQ(de)PQQPQ(de)QPFPQQQQ(de)PL	4 Deamidation (NQ)	Q94G97;Q94G98;Q94G96;M9TG60	Q94G98_WHEAT Gamma-gliadin (Fragment) OS=Triticum aestivum PE=2 SV=1	2836.37	0.004063	80.382	156520000
QQPQ(de)QPFPQPQ(de)QQLPQPQ(de)QPQQSFPQQQ(de)RPF	4 Deamidation (NQ)	F4YT72	F4YT72_WHEAT Gamma-gliadin OS=Triticum aestivum PE=4 SV=1	3741.78	0.0022695	135.84	155710000
TQ(de)QPQ(de)QPFPQ(de)FQQPHQ(de)PFPQPQ(de)Q(de)QFPQ(de)PQQPQ	7 Deamidation (NQ)	M9TK56	M9TK56_WHEAT Gamma-gliadin 5 OS=Triticum aestivum PE=2 SV=1	3870.74	0.025072	104.72	151820000
QPQQPFPLQPQ(de)QPVPQ(de)QPQRPF	2 Deamidation (NQ)	C4NFQ1;C0KEI0;C1KFY1;C1KDF3;C0KEI1;C1KFY2;C1KDG2;C0KEH9;C4NFP8	C0KEH9_WHEAT Omega-gliadin (Fragment) OS=Triticum aestivum PE=4 SV=1	2611.32	0.018014	64.705	150170000
TISQ(de)QPQ(de)QPFPQ(de)QPHQ(de)PQQ(de)PYPQ(de)QQPY	6 Deamidation (NQ)	B6ETR9	B6ETR9_WHEAT D-type LMW glutenin subunit (Fragment) OS=Triticum aestivum GN=glu PE=2 SV=1	3248.46	0.0001596	111.56	147740000
SHQQ(de)QPFPQQPYPQ(de)QPYPS	2 Deamidation (NQ)	B6ETR9	B6ETR9_WHEAT D-type LMW glutenin subunit (Fragment) OS=Triticum aestivum GN=glu PE=2 SV=1	2283.02	0.0046788	96.932	145990000
QQPQ(de)QPLPQPQ(de)QPQQPFPQ	2 Deamidation (NQ)	E5KZU1;Q94G94;L7R666;L7R5Y9;L7R599;Q94G97;Q94G98;Q94G96;M9TG60;L7R5A3	Q94G98_WHEAT Gamma-gliadin (Fragment) OS=Triticum aestivum PE=2 SV=1	2240.09	0.0043378	109.14	140680000
QIIPQ(de)QPQQPFPLQPQ(de)QPVPQ(de)QPQRPF	3 Deamidation (NQ)	C4NFQ1;C0KEI0;C1KFY1;C1KDF3;C0KEI1;C1KFY2;C0KEH9;C4NFP8	C0KEH9_WHEAT Omega-gliadin (Fragment) OS=Triticum aestivum PE=4 SV=1	3191.64	9.5609e-07	101.05	139790000
ISQQPQQPFPQ(de)QPHQPQ(de)QPYPQQQP	2 Deamidation (NQ)	B6ETR9	B6ETR9_WHEAT D-type LMW glutenin subunit (Fragment) OS=Triticum aestivum GN=glu PE=2 SV=1	2980.41	0.00025013	84.587	139340000
TQ(de)QPQQ(de)PFPQ(de)FQQPHQPFPQPQQ(de)QFPQPQ(de)QPQQSFPQQQ(de)RPF	6 Deamidation (NQ)	M9TK56	M9TK56_WHEAT Gamma-gliadin 5 OS=Triticum aestivum PE=2 SV=1	5113.37	0.01062	104.2	137690000
(gl)QPQQ(de)TFPQPQQTYPHQPQ(de)QQ(de)FPQ(de)PQQPQ(de)QPFPQPQ	Gln->pyro-Glu,5 Deamidation (NQ)	B6UKQ6	B6UKQ6_WHEAT Gamma-gliadin OS=Triticum aestivum GN=qp914 PE=4 SV=1	4193.9	0.0077876	73.227	133230000
Q(de)QPQLPFPQ(de)QPQ(de)QPFPQ	3 Deamidation (NQ)	B6UKP0;B6UKQ2;D0ES80;B6UKN7;B6UKQ3;B6UKQ7;Q30DX2;H9A6B8;H9A6C1;H9A6C2;H9A6C0;K7XRI7;K7XRH9;K7XEG0;K7X0Y6;B5ANT0;K7WVB5;K7X1R6;B5ANT1;Q94G97;Q94G98;Q94G96;M9TG60	Q94G98_WHEAT Gamma-gliadin (Fragment) OS=Triticum aestivum PE=2 SV=1	2034.97	1.492e-06	133.47	128760000
ISQ(de)QPQ(de)QPFPQ(de)QPHQPQ(de)QPYPQQQP	4 Deamidation (NQ)	B6ETR9	B6ETR9_WHEAT D-type LMW glutenin subunit (Fragment) OS=Triticum aestivum GN=glu PE=2 SV=1	2982.38	1.4792e-06	102.92	127810000
SQ(de)Q(de)PQRPQQPFPQ(de)QPQQIIPQQPQ(de)QPFPLQ(de)PQQPVPQ(de)QPQRPF	6 Deamidation (NQ)	C4NFQ1;C0KEI0;C1KFY1;C0KEI1;C0KEH9;C4NFP8	C0KEH9_WHEAT Omega-gliadin (Fragment) OS=Triticum aestivum PE=4 SV=1	5094.53	0.015072	77.215	127790000
QPQQPFPQ(de)PQQPFPWQ(de)PQQPFPQTQQSFPLQPQQPFPQQPQ(de)QPFPQPQ	3 Deamidation (NQ)	B6ETR9;Q9FUW7	B6ETR9_WHEAT D-type LMW glutenin subunit (Fragment) OS=Triticum aestivum GN=glu PE=2 SV=1	5729.74	8.3616e-05	78.43	127420000
FPLQPQ(de)QPFPQPQ(de)QPIPQ(de)QPR	3 Deamidation (NQ)	Q571R2	Q571R2_WHEAT Putative omega-gliadin (Fragment) OS=Triticum aestivum GN=gli PE=2 SV=2	2498.26	0.00050133	108.25	125220000
LQPQ(de)QPFPQ(de)QPQ(de)QPFPQ	3 Deamidation (NQ)	B6ETR9;Q9FUW7;F4YT72;B6DQB5;F2X323	B6ETR9_WHEAT D-type LMW glutenin subunit (Fragment) OS=Triticum aestivum GN=glu PE=2 SV=1	2034.97	1.2161e-19	180.11	124380000
QIIPQ(de)QPQQPFSLQPQ(de)QPVPQ(de)QPQRPF	3 Deamidation (NQ)	C1KFY5	C1KFY5_WHEAT Putative omega secalin OS=Triticum aestivum PE=2 SV=1	3181.62	0.00022593	86.909	122610000
TQQPQ(de)QPFPQFQ(de)QPHQPFPQPQ	2 Deamidation (NQ)	M9TK56	M9TK56_WHEAT Gamma-gliadin 5 OS=Triticum aestivum PE=2 SV=1	2659.25	0.021229	62.739	119680000
QQPQQPFPQ(de)QPHQ(de)PQQPYPQQQPY	2 Deamidation (NQ)	B6ETR9	B6ETR9_WHEAT D-type LMW glutenin subunit (Fragment) OS=Triticum aestivum GN=glu PE=2 SV=1	2943.36	1.4195e-05	121.77	119620000
QPQ(de)Q(de)PLPQPQQPQ(de)QPFPQSQ(de)QPQ(de)QPFPQPQQPQ	5 Deamidation (NQ)	Q94G94	Q94G94_WHEAT Gamma-gliadin OS=Triticum aestivum PE=4 SV=1	3858.81	0.0029585	81.346	119230000
FLQPQ(de)QPFPQQ(de)PQQ(de)PYPQ(de)QPQ(de)QPFPQ	5 Deamidation (NQ)	B6UKM8;B6DQB1	B6UKM8_WHEAT Gamma-gliadin OS=Triticum aestivum GN=ll907 PE=4 SV=1	3150.46	0.0053008	83.064	113790000
TQ(de)Q(de)PQQPFPQFQ(de)QPHQ(de)PFPQPQ(de)QQFPQ(de)PQQ(de)PQQSFPQQQRP	7 Deamidation (NQ)	M9TK56	M9TK56_WHEAT Gamma-gliadin 5 OS=Triticum aestivum PE=2 SV=1	4967.29	0.0069775	57.155	113760000
Q(de)QQPFPQ(de)QPYPQ(de)QPYPS	3 Deamidation (NQ)	B6ETR9;Q9FUW7	B6ETR9_WHEAT D-type LMW glutenin subunit (Fragment) OS=Triticum aestivum GN=glu PE=2 SV=1	2059.92	0.00019725	127.66	111250000
TQ(de)QPQQPFPQ(de)QPQQPFPQ(de)TQQPQ(de)QPFPQFQQ(de)PHQPFPQPQ	5 Deamidation (NQ)	M9TK56	M9TK56_WHEAT Gamma-gliadin 5 OS=Triticum aestivum PE=2 SV=1	4792.23	0.030392	88.483	109530000
SHQ(de)Q(de)QPFPQ(de)QPYPQQ(de)PYPS	4 Deamidation (NQ)	B6ETR9	B6ETR9_WHEAT D-type LMW glutenin subunit (Fragment) OS=Triticum aestivum GN=glu PE=2 SV=1	2284.99	0.0015098	116.09	109260000
YQ(de)Q(de)PQ(de)HTFPQPQQTFPHQPQQQ(de)FPQPQ(de)QPQ(de)QQFPQPQQPQ(de)QPFPQPQ	7 Deamidation (NQ)	B6UKN6	B6UKN6_WHEAT Gamma-gliadin OS=Triticum aestivum GN=ll918 PE=4 SV=1	5703.6	0.023401	50.873	104230000
QPQQPFPQ(de)PQQPFPWQPQQPFPQTQQSFPLQPQQPFPQQ(de)PQQPFPQPQ	2 Deamidation (NQ)	B6ETR9;Q9FUW7	B6ETR9_WHEAT D-type LMW glutenin subunit (Fragment) OS=Triticum aestivum GN=glu PE=2 SV=1	5728.76	2.4301e-07	100.81	103050000
IIPQ(de)QPQQPFPLQPQ(de)QPVPQ(de)QPQRPF	3 Deamidation (NQ)	C4NFQ1;C0KEI0;C1KFY1;C1KDF3;C0KEI1;C1KFY2;C0KEH9;C4NFP8	C0KEH9_WHEAT Omega-gliadin (Fragment) OS=Triticum aestivum PE=4 SV=1	3063.58	1.3703e-06	97.776	102170000
QQPQ(de)QPFPQPQ(de)QQ(de)LPQ(de)PQ(de)QPQQSFPQQQ(de)RPF	6 Deamidation (NQ)	F4YT72	F4YT72_WHEAT Gamma-gliadin OS=Triticum aestivum PE=4 SV=1	3743.75	0.031507	140.59	97825000
HQ(de)QQPFPQ(de)QPYPQ(de)QPYPS	3 Deamidation (NQ)	B6ETR9	B6ETR9_WHEAT D-type LMW glutenin subunit (Fragment) OS=Triticum aestivum GN=glu PE=2 SV=1	2196.98	6.1472e-14	162.59	96923000
TQ(de)QPQQPFPQLQQPQ(de)QPFPQPQ	2 Deamidation (NQ)	F4YT72;D0ES83;B6DQB5;B6UKN0;F2X323	B6UKN0_WHEAT Gamma-gliadin OS=Triticum aestivum GN=ll910 PE=4 SV=1	2616.26	0.00037808	107.06	95586000
TISQ(de)QPQQPFPQQPHQ(de)PQ(de)QPYPQQQPY	3 Deamidation (NQ)	B6ETR9	B6ETR9_WHEAT D-type LMW glutenin subunit (Fragment) OS=Triticum aestivum GN=glu PE=2 SV=1	3245.51	0.0061091	67.217	95197000
TQQ(de)PQ(de)QPFPQ(de)FQQPHQPFPQPQQQFPQPQ(de)QPQQSFPQ(de)QQRPF	5 Deamidation (NQ)	M9TK56	M9TK56_WHEAT Gamma-gliadin 5 OS=Triticum aestivum PE=2 SV=1	5112.39	0.025184	41.89	94315000
TQQ(de)PQQ(de)PFPQ(de)FQQPHQ(de)PFPQPQ(de)Q(de)QFPQPQ(de)QPQ	7 Deamidation (NQ)	M9TK56	M9TK56_WHEAT Gamma-gliadin 5 OS=Triticum aestivum PE=2 SV=1	3870.74	0.0032293	140.9	93046000
LQQ(de)PQ(de)QPFPQPQQ(de)Q(de)LPQPQ(de)QPQQSFPQQQ(de)RPF	6 Deamidation (NQ)	F4YT72	F4YT72_WHEAT Gamma-gliadin OS=Triticum aestivum PE=4 SV=1	3856.83	0.003448	143.27	92147000
TQ(de)QPQ(de)QPFPQFQQPHQ(de)PFPQ(de)PQQQFPQPQQ(de)PQQSFPQQQR	5 Deamidation (NQ)	M9TK56	M9TK56_WHEAT Gamma-gliadin 5 OS=Triticum aestivum PE=2 SV=1	4868.26	0.023288	53.545	91906000
QIIPQ(de)QTQ(de)QPFPLQPQ(de)QPFPQ(de)QPQ(de)RPF	5 Deamidation (NQ)	C4NFQ1;C0KEI0;C0KEH9;C4NFP8;C0KEI2;C4NFQ0	C0KEH9_WHEAT Omega-gliadin (Fragment) OS=Triticum aestivum PE=4 SV=1	3245.6	7.9839e-07	116.94	91892000
TQ(de)QPQ(de)QPFPQQPQQPFPQ(de)TQ(de)Q(de)PQQPFPQFQQ(de)PHQPFPQPQ	6 Deamidation (NQ)	M9TK56	M9TK56_WHEAT Gamma-gliadin 5 OS=Triticum aestivum PE=2 SV=1	4793.21	0.019043	83.293	89982000
YQ(de)Q(de)PQHTFPQPQQTFPHQPQQ(de)QFPQPQ(de)QPQ(de)QQFPQPQ(de)QPQQPFPQPQ	6 Deamidation (NQ)	B6UKN6	B6UKN6_WHEAT Gamma-gliadin OS=Triticum aestivum GN=ll918 PE=4 SV=1	5702.62	0.0064181	56.387	89225000
YPRQ(de)PQ(de)QPFPQ(de)TQ(de)QPQ(de)QPFPQ	5 Deamidation (NQ)	F2X0K9	F2X0K9_WHEAT Gama-gliadin OS=Triticum aestivum GN=Gli-Ts8 PE=4 SV=1	2569.18	6.2537e-07	135.04	89220000
(gl)QPQQTFPQ(de)PQQTYPHQPQQQFPQ(de)PQ(de)Q(de)PQQPFPQPQ	Gln->pyro-Glu,4 Deamidation (NQ)	B6UKQ6	B6UKQ6_WHEAT Gamma-gliadin OS=Triticum aestivum GN=qp914 PE=4 SV=1	4192.92	0.021622	57.896	87965000
TQ(de)QPQ(de)QPFPQFQQPHQPFPQ(de)PQ(de)QQFPQPQ(de)QPQQSFPQQQRP	5 Deamidation (NQ)	M9TK56	M9TK56_WHEAT Gamma-gliadin 5 OS=Triticum aestivum PE=2 SV=1	4965.32	0.0031475	69.537	86286000
Q(de)PQQPFPQ(de)QPQ(de)QPQ(de)QPFPQPQQ(de)PFPW	5 Deamidation (NQ)	B6ETR9;Q9FUW7	B6ETR9_WHEAT D-type LMW glutenin subunit (Fragment) OS=Triticum aestivum GN=glu PE=2 SV=1	3157.45	6.9452e-23	164.94	86212000
YQ(de)Q(de)PQ(de)HTFPQ(de)PQQTFPHQPQQQFPQPQ(de)QPQ(de)QQFPQPQQ(de)PQQPFPQPQ	7 Deamidation (NQ)	B6UKN6	B6UKN6_WHEAT Gamma-gliadin OS=Triticum aestivum GN=ll918 PE=4 SV=1	5703.6	0.0016103	59.122	81927000
TQ(de)QPQ(de)QPFPQFQQPHQPFPQPQ(de)QQFPQPQ(de)QPQQSFPQQQRP	4 Deamidation (NQ)	M9TK56	M9TK56_WHEAT Gamma-gliadin 5 OS=Triticum aestivum PE=2 SV=1	4964.33	9.9394e-05	92.198	81481000
SLQPQ(de)QPVPQ(de)QPQ(de)RPF	3 Deamidation (NQ)	C1KFY3;C0KEI2;C1KFY5	C0KEI2_WHEAT Omega-gliadin (Fragment) OS=Triticum aestivum PE=4 SV=1	1876.93	0.013731	106.42	77554000
SHQ(de)QQPFPQ(de)QPYPQ(de)QPYPSQQPY	3 Deamidation (NQ)	B6ETR9	B6ETR9_WHEAT D-type LMW glutenin subunit (Fragment) OS=Triticum aestivum GN=glu PE=2 SV=1	2800.24	4.0238e-05	122.34	76216000
IQ(de)PQQPFPQ(de)QPQQTYPQRPQ(de)QPFPQ	3 Deamidation (NQ)	D0ES82	D0ES82_WHEAT Gamma gliadin OS=Triticum aestivum PE=4 SV=1	3033.46	0.0014554	79.029	75969000
Q(de)QPFPLQPQ(de)QPFPQ(de)QPQR	3 Deamidation (NQ)	C4NFQ1;C0KEI0;C0KEH9;C4NFP8;C0KEI2;C4NFQ0	C0KEH9_WHEAT Omega-gliadin (Fragment) OS=Triticum aestivum PE=4 SV=1	2191.07	0.0062218	110.84	75532000
TQ(de)QPQQPFPQQ(de)PQQPFPQTQ(de)QPQQPFPQFQ(de)QPHQPFPQPQ	4 Deamidation (NQ)	M9TK56	M9TK56_WHEAT Gamma-gliadin 5 OS=Triticum aestivum PE=2 SV=1	4791.24	0.00046918	129.04	75108000
QQPQ(de)QPFPQQ(de)PHQ(de)PQ(de)QPYPQQQPY	4 Deamidation (NQ)	B6ETR9	B6ETR9_WHEAT D-type LMW glutenin subunit (Fragment) OS=Triticum aestivum GN=glu PE=2 SV=1	2945.33	9.5321e-05	114.9	74151000
QQPQQPFPQ(de)QPHQ(de)PQQPYPQQ(de)QPY	3 Deamidation (NQ)	B6ETR9	B6ETR9_WHEAT D-type LMW glutenin subunit (Fragment) OS=Triticum aestivum GN=glu PE=2 SV=1	2944.34	6.9188e-05	107.41	73513000
QPQQPFPQ(de)QPQQPQ(de)QPFPQPQQ(de)PFPW	3 Deamidation (NQ)	B6ETR9;Q9FUW7	B6ETR9_WHEAT D-type LMW glutenin subunit (Fragment) OS=Triticum aestivum GN=glu PE=2 SV=1	3155.48	1.0572e-06	106	73302000
FPQPQQ(de)PQ(de)LPFPQQPQ(de)Q(de)PFPQPQ	4 Deamidation (NQ)	Q30DX2;H9A6B8;H9A6C1;H9A6C2;H9A6C0;K7XRI7;K7XRH9;K7XEG0;K7X0Y6;B5ANT0;K7WVB5;K7X1R6;B5ANT1;Q94G97;Q94G98;Q94G96;M9TG60	Q94G98_WHEAT Gamma-gliadin (Fragment) OS=Triticum aestivum PE=2 SV=1	2730.3	4.8773e-11	141.07	72109000
QPQQ(de)PFPQPQ(de)QPFPW	2 Deamidation (NQ)	B6ETR9;Q9FUW7	B6ETR9_WHEAT D-type LMW glutenin subunit (Fragment) OS=Triticum aestivum GN=glu PE=2 SV=1	1850.86	1.2168e-07	154.28	72026000
PLQPQ(de)QPFPQPQ(de)QPIPQ(de)QPR	3 Deamidation (NQ)	Q571R2	Q571R2_WHEAT Putative omega-gliadin (Fragment) OS=Triticum aestivum GN=gli PE=2 SV=2	2351.19	9.0715e-05	125.86	71747000
Q(de)PQQPFPLQPQ(de)QPVPQ(de)QPQ(de)RPF	4 Deamidation (NQ)	C4NFQ1;C0KEI0;C1KFY1;C1KDF3;C0KEI1;C1KFY2;C1KDG2;C0KEH9;C4NFP8	C0KEH9_WHEAT Omega-gliadin (Fragment) OS=Triticum aestivum PE=4 SV=1	2613.29	7.7753e-07	131.25	70764000
TQ(de)QPQ(de)QPFPQ(de)QPQ(de)QPFPQ	4 Deamidation (NQ)	M9TK56;F4YT72;B6DQB5;B6UKN0;F2X323	M9TK56_WHEAT Gamma-gliadin 5 OS=Triticum aestivum PE=2 SV=1	2151.97	1.8477e-10	152.59	70653000
SHQQ(de)QPFPQ(de)QPYPQQPY	2 Deamidation (NQ)	B6ETR9	B6ETR9_WHEAT D-type LMW glutenin subunit (Fragment) OS=Triticum aestivum GN=glu PE=2 SV=1	2098.94	3.2882e-14	169.15	70172000
YQ(de)Q(de)PQ(de)HTFPQPQQTFPHQPQQQFPQPQ(de)QPQ(de)QQFPQPQQ(de)PQQPFPQPQ	6 Deamidation (NQ)	B6UKN6	B6UKN6_WHEAT Gamma-gliadin OS=Triticum aestivum GN=ll918 PE=4 SV=1	5702.62	0.019922	40.286	69385000
SQQPQ(de)RPQQPFPQQPQQIIPQQPQ(de)QPFPLQPQ(de)QPVPQ(de)QPQRPF	4 Deamidation (NQ)	C4NFQ1;C0KEI0;C1KFY1;C0KEI1;C0KEH9;C4NFP8	C0KEH9_WHEAT Omega-gliadin (Fragment) OS=Triticum aestivum PE=4 SV=1	5092.56	0.00013763	95.781	68243000
TQ(de)QPQ(de)QPFPQ(de)FQ(de)QPHQPFPQPQ	4 Deamidation (NQ)	M9TK56	M9TK56_WHEAT Gamma-gliadin 5 OS=Triticum aestivum PE=2 SV=1	2661.21	1.1307e-50	216.3	68148000
QPQQPFPQ(de)TQQ(de)PQ(de)QPFPQQ(de)PQQPFPQ	4 Deamidation (NQ)	M9TK56;F4YT72;B6DQB5;B6UKN0;F2X323	M9TK56_WHEAT Gamma-gliadin 5 OS=Triticum aestivum PE=2 SV=1	3102.44	1.2134e-06	116.04	67882000
QPQQPFPQ(de)QPQQPQQPFPQPQQ(de)PFPW	2 Deamidation (NQ)	B6ETR9;Q9FUW7	B6ETR9_WHEAT D-type LMW glutenin subunit (Fragment) OS=Triticum aestivum GN=glu PE=2 SV=1	3154.49	4.2147e-12	145.02	67651000
TQ(de)QPQQPFPQQ(de)PQQPFPQ(de)TQQPQQPFPQFQQPH	3 Deamidation (NQ)	M9TK56	M9TK56_WHEAT Gamma-gliadin 5 OS=Triticum aestivum PE=2 SV=1	3967.86	0.00048598	89.145	67336000
QIIPQ(de)QPQQPFPLQPQ(de)QPVPQ(de)QPQRP	3 Deamidation (NQ)	C4NFQ1;C0KEI0;C1KFY1;C1KDF3;C0KEI1;C1KFY2;C0KEH9;C4NFP8	C0KEH9_WHEAT Omega-gliadin (Fragment) OS=Triticum aestivum PE=4 SV=1	3044.57	1.0808e-06	105.38	66423000
PLQ(de)PQQPFPQ(de)QPQ(de)QPFPQPQ(de)LPFPQ	4 Deamidation (NQ)	Q9FUW7	Q9FUW7_WHEAT Omega gliadin storage protein OS=Triticum aestivum PE=4 SV=1	2940.43	2.7399e-07	125.79	65733000
QPQQ(de)PFPQPQQ(de)PQLPFPQQPQ(de)QPFPQPQQ(de)PQQPFPQ	4 Deamidation (NQ)	H9A6B8;H9A6C1;H9A6C2;H9A6C0;K7XRI7;K7XRH9;K7XEG0;K7X0Y6;B5ANT0;K7WVB5;K7X1R6;B5ANT1;Q94G97;Q94G98;Q94G96;M9TG60	Q94G98_WHEAT Gamma-gliadin (Fragment) OS=Triticum aestivum PE=2 SV=1	4259.04	2.9768e-22	155.09	65564000
TQ(de)QPQQPFPQ(de)QPQQPFPQTQQ(de)PQ(de)QPFPQFQQPH	4 Deamidation (NQ)	M9TK56	M9TK56_WHEAT Gamma-gliadin 5 OS=Triticum aestivum PE=2 SV=1	3968.84	0.0029688	76.577	65475000
FPHQ(de)PQ(de)QQFPQPQ(de)QPQ(de)QQ(de)FPQPQ(de)Q(de)PQQPFPQPQ	7 Deamidation (NQ)	B6UKQ5;A7XDG7;B6UKN6	A7XDG7_WHEAT Gamma gliadin 3 OS=Triticum aestivum GN=qp905 PE=4 SV=1	3994.81	0.0020518	105.35	65332000
PQQ(de)PQLPFPRQPQ(de)QPFPQ(de)PQQPQ	3 Deamidation (NQ)	M9TLK0	M9TLK0_WHEAT Gamma-gliadin 9 OS=Triticum aestivum PE=2 SV=1	2738.35	0.005717	72.163	64863000
QPFPQQPQQPYPQQPQQPFPQ(de)QPQQPYPQQPLQQFPQQPQ(de)QPFPQQPQ	2 Deamidation (NQ)	E5KZR3	E5KZR3_WHEAT 75k gamma secalin OS=Triticum aestivum GN=sec2 PE=4 SV=1	5770.77	0.00015548	53.419	64823000
QPQ(de)QPFPQPQ(de)QPIPQ(de)QPR	3 Deamidation (NQ)	Q571R2	Q571R2_WHEAT Putative omega-gliadin (Fragment) OS=Triticum aestivum GN=gli PE=2 SV=2	2141.05	0.00010032	128.06	64397000
QIIPQ(de)Q(de)TQ(de)QPFPLQPQ(de)QPFPQ(de)QPQ(de)RPF	6 Deamidation (NQ)	C4NFQ1;C0KEI0;C0KEH9;C4NFP8;C0KEI2;C4NFQ0	C0KEH9_WHEAT Omega-gliadin (Fragment) OS=Triticum aestivum PE=4 SV=1	3246.59	0.018623	66.772	63619000
IQPQ(de)QPFPQ(de)QPQ(de)QTYPQRPQQPFPQ(de)TQQPQQPFPQ	4 Deamidation (NQ)	D0ES82	D0ES82_WHEAT Gamma gliadin OS=Triticum aestivum PE=4 SV=1	4214.01	0.0021415	67.799	63451000
QPQQ(de)PLPQ(de)PQ(de)Q(de)PQQPFPQSQ(de)QPQ(de)QPFPQPQQPQ	6 Deamidation (NQ)	Q94G94	Q94G94_WHEAT Gamma-gliadin OS=Triticum aestivum PE=4 SV=1	3859.8	0.024097	71.927	62951000
SQ(de)QPQ(de)QPFPQ(de)QPHQ(de)PQQPYPQ(de)Q(de)QP	6 Deamidation (NQ)	B6ETR9	B6ETR9_WHEAT D-type LMW glutenin subunit (Fragment) OS=Triticum aestivum GN=glu PE=2 SV=1	2871.26	2.1037e-11	144.95	62385000
QQPQ(de)QPFPQPQ(de)QQLPQPQQPQQ(de)SFPQQQRPF	3 Deamidation (NQ)	F4YT72	F4YT72_WHEAT Gamma-gliadin OS=Triticum aestivum PE=4 SV=1	3740.8	0.0038721	69.578	62002000
YQ(de)QPQHTFPQPQQ(de)TFPHQPQQQFPQPQ(de)QPQ(de)QQFPQPQQPQ(de)QPFPQPQ	5 Deamidation (NQ)	B6UKN6	B6UKN6_WHEAT Gamma-gliadin OS=Triticum aestivum GN=ll918 PE=4 SV=1	5701.64	0.0051042	63.148	60927000
ISQ(de)QPQ(de)QPFPQ(de)QPHQPQ(de)QPYPQ	4 Deamidation (NQ)	B6ETR9	B6ETR9_WHEAT D-type LMW glutenin subunit (Fragment) OS=Triticum aestivum GN=glu PE=2 SV=1	2629.21	7.6952e-16	160.95	59904000
TQQ(de)PQQPFPQ(de)QPQQPFPQTQQPQ(de)QPFPQFQQPHQPFPQPQ	3 Deamidation (NQ)	M9TK56	M9TK56_WHEAT Gamma-gliadin 5 OS=Triticum aestivum PE=2 SV=1	4790.26	0.00056531	78.786	59550000
SHQQ(de)QPFPQ(de)QPYPQ(de)QPYPSQQPYPS	3 Deamidation (NQ)	B6ETR9	B6ETR9_WHEAT D-type LMW glutenin subunit (Fragment) OS=Triticum aestivum GN=glu PE=2 SV=1	2984.33	2.4831e-08	130.57	59322000
SQQPQQ(de)PFPQ(de)QPHQ(de)PQQPYPQ	3 Deamidation (NQ)	B6ETR9	B6ETR9_WHEAT D-type LMW glutenin subunit (Fragment) OS=Triticum aestivum GN=glu PE=2 SV=1	2515.14	3.9587e-07	136.85	58849000
SHQ(de)QQPFPQ(de)QPYPQ(de)QPYPSQQ(de)PY	4 Deamidation (NQ)	B6ETR9	B6ETR9_WHEAT D-type LMW glutenin subunit (Fragment) OS=Triticum aestivum GN=glu PE=2 SV=1	2801.22	3.8013e-07	132.83	58602000
PQQLQQIIPQ(de)QPQQPFPLQPQ(de)QPVPQ(de)QPQRPF	3 Deamidation (NQ)	C1KFY2	C1KFY2_WHEAT Putative omega secalin OS=Triticum aestivum PE=2 SV=1	3785.95	0.0067052	87.84	58601000
(gl)QQFPQPQQPQQPFPQ(de)QPQ(de)QQFPQPQ(de)Q(de)PQQPFPQPQ	Gln->pyro-Glu,4 Deamidation (NQ)	Q94G98;Q94G96;M9TG60	Q94G98_WHEAT Gamma-gliadin (Fragment) OS=Triticum aestivum PE=2 SV=1	4190.94	0.0063393	99.753	57572000
QQIIPQ(de)QPQQPFPLQPQ(de)QPVPQ(de)QPQRPF	3 Deamidation (NQ)	C4NFQ1;C0KEI0;C1KFY1;C1KDF3;C0KEI1;C1KFY2;C0KEH9;C4NFP8	C0KEH9_WHEAT Omega-gliadin (Fragment) OS=Triticum aestivum PE=4 SV=1	3319.7	0.0012927	82.302	56931000
SHQ(de)QQPFPQ(de)QPYPQQP	2 Deamidation (NQ)	B6ETR9	B6ETR9_WHEAT D-type LMW glutenin subunit (Fragment) OS=Triticum aestivum GN=glu PE=2 SV=1	1935.88	0.0077542	112.17	56835000
TISQQPQQPFPQ(de)QPHQPQQ(de)PYPQQQPY	2 Deamidation (NQ)	B6ETR9	B6ETR9_WHEAT D-type LMW glutenin subunit (Fragment) OS=Triticum aestivum GN=glu PE=2 SV=1	3244.52	0.00040706	84.674	56702000
QWPQQQQPFPQPQQPQ(de)QPFPQPQQPQ(de)LPFPQQPQQPFPQPQ(de)QPQQPFPQ	3 Deamidation (NQ)	Q94G97	Q94G97_WHEAT Gamma-gliadin OS=Triticum aestivum PE=2 SV=1	5875.82	0.00012273	62.554	56612000
QQPQ(de)QPFPQPQ(de)QQLPQPQ(de)QPQQSFPQQQR	3 Deamidation (NQ)	F4YT72;D0ES83;B6DQB5;B6UKN0;F2X323	B6UKN0_WHEAT Gamma-gliadin OS=Triticum aestivum GN=ll910 PE=4 SV=1	3496.68	7.4057e-08	120.27	56030000
QQPFPLQPQ(de)QPFPQ(de)QPQ(de)RPF	3 Deamidation (NQ)	C4NFQ1;C0KEI0;C0KEH9;C4NFP8;C0KEI2;C4NFQ0	C0KEH9_WHEAT Omega-gliadin (Fragment) OS=Triticum aestivum PE=4 SV=1	2435.19	0.00147	99.044	55864000
TQ(de)QPQ(de)QPFPQFQQ(de)PHQPFPQPQ(de)Q(de)QFPQPQ(de)QPQQSFPQQQRP	6 Deamidation (NQ)	M9TK56	M9TK56_WHEAT Gamma-gliadin 5 OS=Triticum aestivum PE=2 SV=1	4966.3	0.00090432	114.61	55288000
TISQ(de)QPQ(de)QPFPQ(de)QPHQ(de)PQQPYPQQQP	4 Deamidation (NQ)	B6ETR9	B6ETR9_WHEAT D-type LMW glutenin subunit (Fragment) OS=Triticum aestivum GN=glu PE=2 SV=1	3083.43	0.0015463	79.94	54596000
QPQQ(de)PFPQPQQ(de)PQ(de)LPFPQ(de)QPQQPFPQPQ(de)QPQQPFPQ	5 Deamidation (NQ)	H9A6B8;H9A6C1;H9A6C2;H9A6C0;K7XRI7;K7XRH9;K7XEG0;K7X0Y6;B5ANT0;K7WVB5;K7X1R6;B5ANT1;Q94G97;Q94G98;Q94G96;M9TG60	Q94G98_WHEAT Gamma-gliadin (Fragment) OS=Triticum aestivum PE=2 SV=1	4260.02	0.0018182	117.22	53311000
QQPQLPFPQ(de)QPQ(de)QPFPQ	2 Deamidation (NQ)	B6UKP0;B6UKQ2;D0ES80;B6UKN7;B6UKQ3;B6UKQ7;Q30DX2;H9A6B8;H9A6C1;H9A6C2;H9A6C0;K7XRI7;K7XRH9;K7XEG0;K7X0Y6;B5ANT0;K7WVB5;K7X1R6;B5ANT1;Q94G97;Q94G98;Q94G96;M9TG60	Q94G98_WHEAT Gamma-gliadin (Fragment) OS=Triticum aestivum PE=2 SV=1	2033.98	0.010755	109.07	51540000
SQ(de)PQQPFPQQPGQIIPQ(de)QPQQPF	2 Deamidation (NQ)	Q571R2;C1KFY3;C4NFQ2;C4NFQ1;C0KEI0;C1KFY1;C1KDF3;C1KDF4;C1KFY2;C1KDG2;C1KDF2;C1KDF5;C0KEI2;C4NFQ0	C0KEI0_WHEAT Omega-gliadin (Fragment) OS=Triticum aestivum PE=4 SV=1	2644.29	0.011222	67.563	51523000
TQ(de)QPQQPFPQ(de)QPQQPFPQ(de)TQQPQ(de)QPFPQ	4 Deamidation (NQ)	M9TK56;F4YT72;B6DQB5;B6UKN0;F2X323	M9TK56_WHEAT Gamma-gliadin 5 OS=Triticum aestivum PE=2 SV=1	3331.54	6.4658e-09	132.28	50760000
RPQQPFPQ(de)QPQQIIPQ(de)QPQQPFPLQPQQPVPQ(de)QPQRPF	3 Deamidation (NQ)	C4NFQ1;C0KEI0;C1KFY1;C0KEI1;C0KEH9;C4NFP8	C0KEH9_WHEAT Omega-gliadin (Fragment) OS=Triticum aestivum PE=4 SV=1	4523.31	0.0011665	73.87	49863000
SHQ(de)QQ(de)PFPQQ(de)PYPQQ(de)PYPS	4 Deamidation (NQ)	B6ETR9	B6ETR9_WHEAT D-type LMW glutenin subunit (Fragment) OS=Triticum aestivum GN=glu PE=2 SV=1	2284.99	0.014087	71.592	49532000
QPQQ(de)QFPLQPQQPFPQPQQPIPQQP	Deamidation (NQ)	Q571R2	Q571R2_WHEAT Putative omega-gliadin (Fragment) OS=Triticum aestivum GN=gli PE=2 SV=2	2949.48	0.003283	73.091	49252000
QQPQ(de)QPFPQPQ(de)QQLPQPQ(de)Q(de)PQQSFPQQQRP	4 Deamidation (NQ)	F4YT72	F4YT72_WHEAT Gamma-gliadin OS=Triticum aestivum PE=4 SV=1	3594.71	0.016952	70.112	49149000
SHQQ(de)QPFPQ(de)QPYPQQP	2 Deamidation (NQ)	B6ETR9	B6ETR9_WHEAT D-type LMW glutenin subunit (Fragment) OS=Triticum aestivum GN=glu PE=2 SV=1	1935.88	4.6213e-05	130.95	48289000
SQQPQQ(de)PFPQ(de)QPHQPQQ(de)PY	3 Deamidation (NQ)	B6ETR9	B6ETR9_WHEAT D-type LMW glutenin subunit (Fragment) OS=Triticum aestivum GN=glu PE=2 SV=1	2290.03	0.029656	64.275	47964000
SHQ(de)QQPFPQ(de)QPYPQ(de)QPYPSQQP	3 Deamidation (NQ)	B6ETR9	B6ETR9_WHEAT D-type LMW glutenin subunit (Fragment) OS=Triticum aestivum GN=glu PE=2 SV=1	2637.18	0.034404	56.684	47749000
QPQQPFPQPQ(de)QPIPQ(de)QPR	2 Deamidation (NQ)	Q571R2	Q571R2_WHEAT Putative omega-gliadin (Fragment) OS=Triticum aestivum GN=gli PE=2 SV=2	2140.07	0.0084564	101.42	47669000
QPQQ(de)PFPLQPQ(de)QPVPQ	2 Deamidation (NQ)	C4NFQ1;C0KEI0;C1KFY1;C1KDF3;C0KEI1;C1KFY2;C1KDG2;C0KEH9;C4NFP8	C0KEH9_WHEAT Omega-gliadin (Fragment) OS=Triticum aestivum PE=4 SV=1	1857.93	4.7906e-08	155.08	47081000
Q(de)QPFPLQPQ(de)QPFPQQPQR	2 Deamidation (NQ)	C4NFQ1;C0KEI0;C0KEH9;C4NFP8;C0KEI2;C4NFQ0	C0KEH9_WHEAT Omega-gliadin (Fragment) OS=Triticum aestivum PE=4 SV=1	2190.09	0.00049745	124.25	47025000
QPFPQ(de)QPQQPFPQQSQQPFPQTQQ(de)PQQPFPQQP	2 Deamidation (NQ)	M9TK56	M9TK56_WHEAT Gamma-gliadin 5 OS=Triticum aestivum PE=2 SV=1	3912.85	0.0070461	58.712	45747000
QPQQ(de)PFPLQPQ(de)Q(de)PFPQ(de)QPQQPFPQ	4 Deamidation (NQ)	Q9FUW7	Q9FUW7_WHEAT Omega gliadin storage protein OS=Triticum aestivum PE=4 SV=1	2858.36	6.4528e-05	108.45	45448000
QIIPQ(de)QPQQPFPLQPQ(de)QPVPQ	2 Deamidation (NQ)	C4NFQ1;C0KEI0;C1KFY1;C1KDF3;C0KEI1;C1KFY2;C0KEH9;C4NFP8	C0KEH9_WHEAT Omega-gliadin (Fragment) OS=Triticum aestivum PE=4 SV=1	2437.26	0.031687	59.585	45106000
TQ(de)QPQ(de)QPFPQ(de)FQ(de)QPHQPFPQPQ(de)Q(de)QFPQPQ(de)QPQQS	7 Deamidation (NQ)	M9TK56	M9TK56_WHEAT Gamma-gliadin 5 OS=Triticum aestivum PE=2 SV=1	4085.83	0.022952	72.379	45059000
RPQ(de)QPYPQPQPQYSQPQ(de)QPIS	2 Deamidation (NQ)	K7XR67;K7X1F5;K7XE59;J7I021;A5JSA7;J7I026;K7X0R1;R4VEK6;J7I030;Q9M4M2;B2ZRD0;Q9M4M0;Q9M4L8	J7I021_WHEAT Alpha-gliadin OS=Triticum aestivum GN=Gli-CS-3 PE=4 SV=1	2493.19	0.0068108	73.091	44817000
LQ(de)QPQ(de)QPFPQPQ(de)QQLPQPQ(de)QPQQSFPQQQ(de)RPF	5 Deamidation (NQ)	F4YT72	F4YT72_WHEAT Gamma-gliadin OS=Triticum aestivum PE=4 SV=1	3855.85	1.9946e-11	135.3	44647000
FPHQPQQQ(de)FPQPQ(de)QPQ(de)QQFPQPQ(de)QPQ(de)QPFPQPQ	5 Deamidation (NQ)	B6UKQ5;A7XDG7;B6UKN6	A7XDG7_WHEAT Gamma gliadin 3 OS=Triticum aestivum GN=qp905 PE=4 SV=1	3992.84	0.0073781	91.809	44088000
TQQPQ(de)QPFPQ(de)QPQ(de)QPFPQ	3 Deamidation (NQ)	M9TK56;F4YT72;B6DQB5;B6UKN0;F2X323	M9TK56_WHEAT Gamma-gliadin 5 OS=Triticum aestivum PE=2 SV=1	2150.99	0.0081032	96.773	43802000
TQQ(de)PQ(de)QPFPQ(de)QPQ(de)QPFPQ(de)TQ(de)QPQ(de)QPFPQ	7 Deamidation (NQ)	M9TK56;F4YT72;B6DQB5;B6UKN0;F2X323	M9TK56_WHEAT Gamma-gliadin 5 OS=Triticum aestivum PE=2 SV=1	3334.49	2.1462e-07	161.68	43268000
ISQ(de)QPQ(de)QPFPQ(de)QPHQPQ(de)QPY	4 Deamidation (NQ)	B6ETR9	B6ETR9_WHEAT D-type LMW glutenin subunit (Fragment) OS=Triticum aestivum GN=glu PE=2 SV=1	2404.1	0.0013996	93.869	42835000
FPQQPQ(de)QPFPQ(de)PQQPQ(de)QPSPQSQQPQQPFPQPQQP	3 Deamidation (NQ)	B6UKQ5	B6UKQ5_WHEAT Gamma-gliadin OS=Triticum aestivum GN=qp913 PE=4 SV=1	4074.91	0.024664	41.174	42712000
Q(de)PFPQQPQQIIPQ(de)QPQQPFPLQPQ(de)QPVPQ(de)QPQRPF	4 Deamidation (NQ)	C4NFQ1;C0KEI0;C1KFY1;C0KEI1;C0KEH9;C4NFP8	C0KEH9_WHEAT Omega-gliadin (Fragment) OS=Triticum aestivum PE=4 SV=1	4143.09	6.4727e-11	120.64	41997000
PQ(de)QPLQ(de)QFPQRPQQPFPQ	2 Deamidation (NQ)	E5KZS1	E5KZS1_WHEAT 75k gamma secalin OS=Triticum aestivum GN=sec2 PE=4 SV=1	2190.09	0.02207	69.331	41910000
QPFPQPQQ(de)PQLPFPQ(de)QPQQ(de)PFPQPQQPQQPFPQ	3 Deamidation (NQ)	H9A6B8;H9A6C1;H9A6C2;H9A6C0;K7XRI7;K7XRH9;K7XEG0;K7X0Y6;B5ANT0;K7WVB5;K7X1R6;B5ANT1;Q94G97;Q94G98;Q94G96;M9TG60	Q94G98_WHEAT Gamma-gliadin (Fragment) OS=Triticum aestivum PE=2 SV=1	3904.88	4.3639e-05	95.523	41204000
IISQ(de)RPQ(de)QPFPLQPQ(de)QPF	3 Deamidation (NQ)	C4NFQ1;C0KEI0;C1KFY1;C1KDF3;C1KDF4;C0KEI1;C0KEH9;C4NFP8;C4NFQ0	C0KEH9_WHEAT Omega-gliadin (Fragment) OS=Triticum aestivum PE=4 SV=1	2151.1	0.025789	67.685	41071000
Q(de)PQQPFPQTQ(de)QPQ(de)QPFPQ(de)QPQ(de)QPFPQ	5 Deamidation (NQ)	M9TK56;F4YT72;B6DQB5;B6UKN0;F2X323	M9TK56_WHEAT Gamma-gliadin 5 OS=Triticum aestivum PE=2 SV=1	3103.42	0.0098643	98.3	40346000
SHQQQPFPQ(de)QPYPQ(de)QPY	2 Deamidation (NQ)	B6ETR9	B6ETR9_WHEAT D-type LMW glutenin subunit (Fragment) OS=Triticum aestivum GN=glu PE=2 SV=1	2098.94	0.011382	95.197	39740000
Q(de)TQQPFPLQPQ(de)QPFPQ(de)QPQRPF	3 Deamidation (NQ)	C4NFQ1;C0KEI0;C0KEH9;C4NFP8;C0KEI2;C4NFQ0	C0KEH9_WHEAT Omega-gliadin (Fragment) OS=Triticum aestivum PE=4 SV=1	2664.3	4.4382e-05	124.73	39737000
QQ(de)PPFSQQ(de)QHPPFSQ(de)Q(de)QQPSF	4 Deamidation (NQ)	Q5MFH0	Q5MFH0_WHEAT Low molecular weight glutenin OS=Triticum aestivum PE=2 SV=1	2499.1	0.004701	74.732	39367000
PQ(de)QPQ(de)RPFPQ(de)TQQPQ(de)QPFPQ	4 Deamidation (NQ)	F2X322	F2X322_WHEAT Gamma-gliadin OS=Triticum aestivum GN=Gli-Yn2 PE=4 SV=1	2405.13	2.5153e-15	169.43	39080000
QPQ(de)QPIPQ(de)QPRQPF	2 Deamidation (NQ)	Q571R2	Q571R2_WHEAT Putative omega-gliadin (Fragment) OS=Triticum aestivum GN=gli PE=2 SV=2	1689.85	0.021276	86.772	38595000
PELQ(de)QPIPQQ(de)PQ(de)QPFPL	3 Deamidation (NQ)	B6ETR9;Q9FUW7	B6ETR9_WHEAT D-type LMW glutenin subunit (Fragment) OS=Triticum aestivum GN=glu PE=2 SV=1	1986.99	0.01388	74.141	37611000
QPQ(de)QPFPQ(de)QPQ(de)QPFPQ	3 Deamidation (NQ)	B6ETR9;Q9FUW7;E5KZT6;C4NFQ2;M9TK56;F4YT72;B6DQB5;B6UKN0;F2X323;C0KEH9;C1KDF2;C1KDF5;C1KDF6;Q6EEX0;C4NFQ0;Q571R3	B6ETR9_WHEAT D-type LMW glutenin subunit (Fragment) OS=Triticum aestivum GN=glu PE=2 SV=1	1921.88	1.6832e-48	206.46	37566000
TQ(de)Q(de)PQQPFPQ(de)FQ(de)QPHQPFPQPQ(de)QQFPQPQ(de)QPQQSFPQ(de)QQR	7 Deamidation (NQ)	M9TK56	M9TK56_WHEAT Gamma-gliadin 5 OS=Triticum aestivum PE=2 SV=1	4870.23	0.021195	68.616	37436000
QPQQ(de)PLPQPQ(de)QPQQPFPQQQQ(de)PL	3 Deamidation (NQ)	Q94G97;Q94G98;Q94G96;M9TG60	Q94G98_WHEAT Gamma-gliadin (Fragment) OS=Triticum aestivum PE=2 SV=1	2707.32	0.00017182	98.391	37138000
QQPQ(de)QPFPQPQ(de)QQLPQPQ(de)QPQQSFPQQQRP	3 Deamidation (NQ)	F4YT72	F4YT72_WHEAT Gamma-gliadin OS=Triticum aestivum PE=4 SV=1	3593.73	7.5295e-19	152.17	37074000
IQPQQ(de)PFPQQPQQTYPQRPQ(de)QPFPQ(de)TQQPQQPFPQ	3 Deamidation (NQ)	D0ES82	D0ES82_WHEAT Gamma gliadin OS=Triticum aestivum PE=4 SV=1	4213.03	0.0077876	52.675	37013000
Q(de)TQQ(de)PFPLQPQ(de)QPFPQ(de)QPQ(de)RPF	5 Deamidation (NQ)	C4NFQ1;C0KEI0;C0KEH9;C4NFP8;C0KEI2;C4NFQ0	C0KEH9_WHEAT Omega-gliadin (Fragment) OS=Triticum aestivum PE=4 SV=1	2666.27	0.00019739	114.53	36992000
Q(de)PQQPFPQQPQQ(de)PQ(de)QPFPQ(de)PQQPFP	4 Deamidation (NQ)	B6ETR9;Q9FUW7	B6ETR9_WHEAT D-type LMW glutenin subunit (Fragment) OS=Triticum aestivum GN=glu PE=2 SV=1	2970.38	1.886e-07	126.91	36931000
QQPQLPFPQ(de)QRQ(de)QPFPQP	2 Deamidation (NQ)	B6UKN1	B6UKN1_WHEAT Gamma-gliadin OS=Triticum aestivum GN=ll911 PE=4 SV=1	2190.09	0.0091351	78.326	36740000
QPQQ(de)PFLQ(de)PQQPYPQQPQ(de)QPFPQTQQPQQP	3 Deamidation (NQ)	B6UKN0	B6UKN0_WHEAT Gamma-gliadin OS=Triticum aestivum GN=ll910 PE=4 SV=1	3583.7	1.955e-10	120.42	36712000
PQQPQ(de)Q(de)PFLQPQQ(de)PYPQ(de)QPQQPFPQ	4 Deamidation (NQ)	B6UKN0	B6UKN0_WHEAT Gamma-gliadin OS=Triticum aestivum GN=ll910 PE=4 SV=1	3002.41	1.5099e-06	107.78	35763000
QPFPQQPEQ(de)IIPQ(de)QPQQPFPLQ(de)PQQPFPQ	3 Deamidation (NQ)	C0KEI0	C0KEI0_WHEAT Omega-gliadin (Fragment) OS=Triticum aestivum PE=4 SV=1	3437.69	0.0056898	72.302	35493000
IQ(de)PQQPFPQ(de)QPQQTYPQ(de)RPQ(de)QPFPQ	4 Deamidation (NQ)	D0ES82	D0ES82_WHEAT Gamma gliadin OS=Triticum aestivum PE=4 SV=1	3034.45	2.977e-06	95.996	35250000
QPQ(de)Q(de)PFPQPQQIFPQQPQ(de)LPFPQ(de)QPQQPFPQPQ	4 Deamidation (NQ)	B6UKQ3;B6UKQ7	B6UKQ3_WHEAT Gamma-gliadin OS=Triticum aestivum GN=qp911 PE=4 SV=1	3921.9	0.0087441	62.57	35140000
QIIPQ(de)QPQ(de)QPFPLQPQ(de)QPVPQ(de)QPQ(de)RPF	5 Deamidation (NQ)	C4NFQ1;C0KEI0;C1KFY1;C1KDF3;C0KEI1;C1KFY2;C0KEH9;C4NFP8	C0KEH9_WHEAT Omega-gliadin (Fragment) OS=Triticum aestivum PE=4 SV=1	3193.61	0.0074634	80.314	34951000
QPQQ(de)PFPQQPQ(de)QPFPQ	2 Deamidation (NQ)	B6ETR9;Q9FUW7;E5KZT6;C4NFQ2;M9TK56;F4YT72;B6DQB5;B6UKN0;F2X323;C0KEH9;C1KDF2;C1KDF5;C1KDF6;Q6EEX0;C4NFQ0;Q571R3	B6ETR9_WHEAT D-type LMW glutenin subunit (Fragment) OS=Triticum aestivum GN=glu PE=2 SV=1	1920.9	2.5152e-37	203.7	34832000
QQPQQ(de)PFPQ(de)QPHQPQQPYPQ	2 Deamidation (NQ)	B6ETR9	B6ETR9_WHEAT D-type LMW glutenin subunit (Fragment) OS=Triticum aestivum GN=glu PE=2 SV=1	2427.12	0.0014039	86.488	34816000
TQ(de)QPQQPFPQQ(de)PQ(de)QPFPQ(de)TQQ(de)PQQPFPQFQQPH	5 Deamidation (NQ)	M9TK56	M9TK56_WHEAT Gamma-gliadin 5 OS=Triticum aestivum PE=2 SV=1	3969.82	0.021113	79.04	34786000
Q(de)TQQPFPLQPQ(de)QPFPQ(de)QPQ(de)RPF	4 Deamidation (NQ)	C4NFQ1;C0KEI0;C0KEH9;C4NFP8;C0KEI2;C4NFQ0	C0KEH9_WHEAT Omega-gliadin (Fragment) OS=Triticum aestivum PE=4 SV=1	2665.28	9.7417e-05	119.5	34493000
PQPQ(de)QTFPHRPQQ(de)Q(de)FPQ(de)PQQPQQP	4 Deamidation (NQ)	M9TLK0	M9TLK0_WHEAT Gamma-gliadin 9 OS=Triticum aestivum PE=2 SV=1	2895.36	0.015798	61.942	34312000
(gl)Q(de)PQQPFPLQPQ(de)QPVPQ(de)QPQRPF	Gln->pyro-Glu,3 Deamidation (NQ)	C4NFQ1;C0KEI0;C1KFY1;C1KDF3;C0KEI1;C1KFY2;C1KDG2;C0KEH9;C4NFP8	C0KEH9_WHEAT Omega-gliadin (Fragment) OS=Triticum aestivum PE=4 SV=1	2595.28	0.00078015	84.249	34126000
QPFSLQPQ(de)QPVPQ(de)QPQRPF	2 Deamidation (NQ)	C1KFY3;C0KEI2;C1KFY5	C0KEI2_WHEAT Omega-gliadin (Fragment) OS=Triticum aestivum PE=4 SV=1	2248.13	0.0035917	85.362	34056000
QPQQ(de)PFPQ(de)QPQQPQQPFPQPQQ(de)PFP	3 Deamidation (NQ)	B6ETR9;Q9FUW7	B6ETR9_WHEAT D-type LMW glutenin subunit (Fragment) OS=Triticum aestivum GN=glu PE=2 SV=1	2969.4	9.3605e-07	116.39	33473000
SHQQQPFPQ(de)QPYPQ(de)QPYPSQQPY	2 Deamidation (NQ)	B6ETR9	B6ETR9_WHEAT D-type LMW glutenin subunit (Fragment) OS=Triticum aestivum GN=glu PE=2 SV=1	2799.26	0.00018609	100.9	33335000
QPQQ(de)PFPQQ(de)PQQ(de)PFPQPQ	3 Deamidation (NQ)	B6ETR9;Q9FUW7;C4NFQ2;C0KEH9;C1KDF2;C1KDF5;C1KDF6;C4NFQ0	B6ETR9_WHEAT D-type LMW glutenin subunit (Fragment) OS=Triticum aestivum GN=glu PE=2 SV=1	2147	3.3755e-09	148.57	33093000
(gl)QPQQTFPQ(de)PQQTYPHQ(de)PQ(de)QQ(de)FPQPQQPQ(de)QPFPQPQ	Gln->pyro-Glu,5 Deamidation (NQ)	B6UKQ6	B6UKQ6_WHEAT Gamma-gliadin OS=Triticum aestivum GN=qp914 PE=4 SV=1	4193.9	0.0079325	69.576	32731000
TISQQPQ(de)QPFPQ(de)QPHQPQ(de)QPYPQ	3 Deamidation (NQ)	B6ETR9	B6ETR9_WHEAT D-type LMW glutenin subunit (Fragment) OS=Triticum aestivum GN=glu PE=2 SV=1	2729.27	0.00010291	115.42	32291000
QPQQPFPQ(de)QPQQQFPRPQQ(de)PQQ(de)PFPQPQQPQLPFPQQ(de)PQQPFPQPQ	4 Deamidation (NQ)	Q30DX2	Q30DX2_WHEAT Gamma-gliadin/LMW-glutenin chimera Ch7 (Fragment) OS=Triticum aestivum PE=2 SV=1	5493.66	0.00017985	122.3	32196000
PQ(de)QPFPQQ(de)PGQ(de)IIPQ(de)QPQQPFPLQPQQPSPQQP	4 Deamidation (NQ)	C1KFY2;C1KDG2	C1KFY2_WHEAT Putative omega secalin OS=Triticum aestivum PE=2 SV=1	3756.84	0.0087441	56.854	31958000
QQPQ(de)QPFPQLQ(de)QPQ(de)Q(de)PLPQPQQPQ	4 Deamidation (NQ)	Q94G97;Q94G98;Q94G96;M9TG60	Q94G98_WHEAT Gamma-gliadin (Fragment) OS=Triticum aestivum PE=2 SV=1	2836.37	0.01094	77.27	31924000
QPQQ(de)PFPQTQQPQ(de)QPFPQ(de)QPQQPFPQ	3 Deamidation (NQ)	M9TK56;F4YT72;B6DQB5;B6UKN0;F2X323	M9TK56_WHEAT Gamma-gliadin 5 OS=Triticum aestivum PE=2 SV=1	3101.45	4.2022e-07	122.18	31846000
QQPQ(de)QPFPQPQ(de)QQLPQPQ(de)QPQQSFPQQQRPF	3 Deamidation (NQ)	F4YT72	F4YT72_WHEAT Gamma-gliadin OS=Triticum aestivum PE=4 SV=1	3740.8	7.5562e-07	102.53	31828000
QPQQ(de)PQ(de)LPFPRQPQQPFPQPQ(de)Q(de)PQQPFPQ	4 Deamidation (NQ)	M9TLK0	M9TLK0_WHEAT Gamma-gliadin 9 OS=Triticum aestivum PE=2 SV=1	3464.68	0.025826	74.278	31823000
SQ(de)PQ(de)QQFPLQPQ(de)QPFPQPQ(de)QPIPQ(de)QPR	5 Deamidation (NQ)	Q571R2	Q571R2_WHEAT Putative omega-gliadin (Fragment) OS=Triticum aestivum GN=gli PE=2 SV=2	3196.55	9.7851e-05	92.147	31682000
QPQQPFPQ(de)QPQ(de)QPFPQ	2 Deamidation (NQ)	B6ETR9;Q9FUW7;E5KZT6;C4NFQ2;M9TK56;F4YT72;B6DQB5;B6UKN0;F2X323;C0KEH9;C1KDF2;C1KDF5;C1KDF6;Q6EEX0;C4NFQ0;Q571R3	B6ETR9_WHEAT D-type LMW glutenin subunit (Fragment) OS=Triticum aestivum GN=glu PE=2 SV=1	1920.9	0.022155	76.759	31509000
QQPQ(de)QPFPQPQQ(de)QLPQ(de)PQQ(de)PQQSFPQQQRP	4 Deamidation (NQ)	F4YT72	F4YT72_WHEAT Gamma-gliadin OS=Triticum aestivum PE=4 SV=1	3594.71	0.0031655	112.28	31413000
TQPQQ(de)PTPLQPQQPFPQ(de)QPQQPQ	2 Deamidation (NQ)	B6ETR9	B6ETR9_WHEAT D-type LMW glutenin subunit (Fragment) OS=Triticum aestivum GN=glu PE=2 SV=1	2667.29	0.0021568	78.419	31285000
PQ(de)QPQ(de)RPQ(de)QSFPQ(de)QPEQIIPQ(de)QPQ(de)QPFPL	6 Deamidation (NQ)	Q571R2	Q571R2_WHEAT Putative omega-gliadin (Fragment) OS=Triticum aestivum GN=gli PE=2 SV=2	3439.66	2.8878e-07	103.75	31125000
Q(de)TFPHQPQQ(de)QFPQPQQPQQQFPQPQ(de)QPQ(de)Q(de)PFPQQPQQQ(de)FPR	6 Deamidation (NQ)	Q30DX2;Q30DX8	Q30DX2_WHEAT Gamma-gliadin/LMW-glutenin chimera Ch7 (Fragment) OS=Triticum aestivum PE=2 SV=1	5007.33	0.0050797	46.577	31018000
QPQQ(de)PFPQQPQQQFPRPQQ(de)PQ(de)QPFPQPQQPQLPFPQQ(de)PQQPFPQPQ	4 Deamidation (NQ)	Q30DX2	Q30DX2_WHEAT Gamma-gliadin/LMW-glutenin chimera Ch7 (Fragment) OS=Triticum aestivum PE=2 SV=1	5493.66	0.0066725	78.312	30953000
ISQQ(de)PQ(de)QPFPQQ(de)PHQ(de)PQQPYPQ(de)QQP	5 Deamidation (NQ)	B6ETR9	B6ETR9_WHEAT D-type LMW glutenin subunit (Fragment) OS=Triticum aestivum GN=glu PE=2 SV=1	2983.36	8.0176e-05	91.166	30914000
PQQLQQIIPQQPQQ(de)PFPLQPQ(de)QPVPQ(de)QPQRPF	3 Deamidation (NQ)	C1KFY2	C1KFY2_WHEAT Putative omega secalin OS=Triticum aestivum PE=2 SV=1	3785.95	0.0094485	96.181	30832000
TQ(de)QPQQ(de)PFPQFQQ(de)PHQPFPQPQQQFPQPQ(de)QPQQSFPQQQRP	4 Deamidation (NQ)	M9TK56	M9TK56_WHEAT Gamma-gliadin 5 OS=Triticum aestivum PE=2 SV=1	4964.33	0.00094188	61.167	30786000
QPQQ(de)PFPQPQ(de)QPFPWQPQQPFPQTQQSFPLQPQQ(de)PFPQQPQ(de)QPFPQPQ	4 Deamidation (NQ)	B6ETR9;Q9FUW7	B6ETR9_WHEAT D-type LMW glutenin subunit (Fragment) OS=Triticum aestivum GN=glu PE=2 SV=1	5730.73	0.002887	85.681	30722000
PQQ(de)PHQPQ(de)QPYPQQQP	2 Deamidation (NQ)	B6ETR9	B6ETR9_WHEAT D-type LMW glutenin subunit (Fragment) OS=Triticum aestivum GN=glu PE=2 SV=1	1926.89	0.0045347	115.12	30294000
PQQLQ(de)QIIPQ(de)QPQQPFPLQPQ(de)QPVPQ(de)QPQRPF	4 Deamidation (NQ)	C1KFY2	C1KFY2_WHEAT Putative omega secalin OS=Triticum aestivum PE=2 SV=1	3786.94	0.01144	56.672	30238000
PRQ(de)SQ(de)QPFPQQ(de)PQ(de)QPFPQPQQPQQPFPQPQPQTQQ	4 Deamidation (NQ)	E5KZU5	E5KZU5_WHEAT 75k gamma secalin OS=Triticum aestivum GN=sec2 PE=4 SV=1	4148.96	0.021543	43.155	30101000
SQ(de)QPQQ(de)PFPQ(de)Q(de)PHQPQQPYPQQQP	4 Deamidation (NQ)	B6ETR9	B6ETR9_WHEAT D-type LMW glutenin subunit (Fragment) OS=Triticum aestivum GN=glu PE=2 SV=1	2869.29	0.0023711	75.064	30015000
FPLQPQ(de)QPVPQ(de)QPQRPF	2 Deamidation (NQ)	C4NFQ1;C0KEI0;C1KFY1;C1KDF3;C0KEI1;C1KFY2;C1KDG2;C0KEH9;C4NFP8;C4NFQ0	C0KEH9_WHEAT Omega-gliadin (Fragment) OS=Triticum aestivum PE=4 SV=1	2033.04	0.010607	80.507	29866000
PQ(de)QPQ(de)RPQQSFPQ(de)QPEQIIPQ(de)QPQQ(de)PFPL	5 Deamidation (NQ)	Q571R2	Q571R2_WHEAT Putative omega-gliadin (Fragment) OS=Triticum aestivum GN=gli PE=2 SV=2	3438.67	0.0023196	80.664	29768000
Q(de)QPQQPFPQPQ(de)Q(de)QLPQPQ(de)QPQQSFPQ(de)QQR	5 Deamidation (NQ)	F4YT72;D0ES83;B6DQB5;B6UKN0;F2X323	B6UKN0_WHEAT Gamma-gliadin OS=Triticum aestivum GN=ll910 PE=4 SV=1	3498.64	0.020462	73.072	29635000
Q(de)PFPQQPQQ(de)PFPQ(de)TQ(de)Q(de)PQQPFPQLQ(de)QPQQ(de)PFPQPQ	7 Deamidation (NQ)	F4YT72;B6DQB5;B6UKN0;F2X323	B6UKN0_WHEAT Gamma-gliadin OS=Triticum aestivum GN=ll910 PE=4 SV=1	4168.93	0.025411	67.033	29155000
FPQQPQ(de)Q(de)PFPQ(de)PQQ(de)PQQPSPQSQQ(de)PQQPFPQ(de)PQQP	6 Deamidation (NQ)	B6UKQ5	B6UKQ5_WHEAT Gamma-gliadin OS=Triticum aestivum GN=qp913 PE=4 SV=1	4077.87	0.0090283	57.097	29016000
SQQPQRPQQPFPQQ(de)PQQIIPQ(de)QPQQPFPLQPQQ(de)PVPQ(de)QPQRPF	4 Deamidation (NQ)	C4NFQ1;C0KEI0;C1KFY1;C0KEI1;C0KEH9;C4NFP8	C0KEH9_WHEAT Omega-gliadin (Fragment) OS=Triticum aestivum PE=4 SV=1	5092.56	0.00022887	101.44	28826000
Q(de)QPFPQPQQPQ(de)QPFPQPQ(de)QPQLPFPQ(de)QPQQPFPQ	4 Deamidation (NQ)	Q94G97	Q94G97_WHEAT Gamma-gliadin OS=Triticum aestivum PE=2 SV=1	4033.93	0.0025379	79.407	28566000
SHQQQPFPQ(de)QPYPQQP	Deamidation (NQ)	B6ETR9	B6ETR9_WHEAT D-type LMW glutenin subunit (Fragment) OS=Triticum aestivum GN=glu PE=2 SV=1	1934.89	0.012042	84.508	28495000
QQIIPQ(de)QPQQPFPLQ(de)PQQPVPQ(de)QPQ(de)RPF	4 Deamidation (NQ)	C4NFQ1;C0KEI0;C1KFY1;C1KDF3;C0KEI1;C1KFY2;C0KEH9;C4NFP8	C0KEH9_WHEAT Omega-gliadin (Fragment) OS=Triticum aestivum PE=4 SV=1	3320.68	0.013393	83.059	28442000
QPFPQPQ(de)QPQLPFPQ(de)QPQQPFPQPQ(de)QPQQPFPQ	3 Deamidation (NQ)	H9A6B8;H9A6C1;H9A6C2;H9A6C0;K7XRI7;K7XRH9;K7XEG0;K7X0Y6;B5ANT0;K7WVB5;K7X1R6;B5ANT1;Q94G97;Q94G98;Q94G96;M9TG60	Q94G98_WHEAT Gamma-gliadin (Fragment) OS=Triticum aestivum PE=2 SV=1	3904.88	0.00062839	87.091	28380000
QQPFPLQPQ(de)QPFPQ(de)QPQR	2 Deamidation (NQ)	C4NFQ1;C0KEI0;C0KEH9;C4NFP8;C0KEI2;C4NFQ0	C0KEH9_WHEAT Omega-gliadin (Fragment) OS=Triticum aestivum PE=4 SV=1	2190.09	0.00097684	119.65	28176000
Q(de)PQQPFPQ(de)PQ(de)QPFPWQPQQPFPQTQ(de)QSFPLQPQQPFPQ(de)Q(de)PQQPFPQPQ	6 Deamidation (NQ)	B6ETR9;Q9FUW7	B6ETR9_WHEAT D-type LMW glutenin subunit (Fragment) OS=Triticum aestivum GN=glu PE=2 SV=1	5732.7	0.0019078	76.562	27508000
Q(de)TFPHQPQQ(de)QFPQPQ(de)QPQQQ(de)FPQPQ(de)QPQ(de)QPFPQPQ	6 Deamidation (NQ)	A7XDG7;B6UKN6	A7XDG7_WHEAT Gamma gliadin 3 OS=Triticum aestivum GN=qp905 PE=4 SV=1	4222.93	0.0049178	112.17	27378000
(gl)QQIIPQ(de)QPQQPFPLQPQQ(de)PVPQ(de)QPQRPF	Gln->pyro-Glu,3 Deamidation (NQ)	C4NFQ1;C0KEI0;C1KFY1;C1KDF3;C0KEI1;C1KFY2;C0KEH9;C4NFP8	C0KEH9_WHEAT Omega-gliadin (Fragment) OS=Triticum aestivum PE=4 SV=1	3302.67	0.014049	59.005	27370000
HTFPQ(de)PQ(de)QTFPHQPQQQ(de)FPQPQ(de)Q(de)PQQQFPQPQ(de)Q(de)PQQPFPQPQ	7 Deamidation (NQ)	B6UKN6	B6UKN6_WHEAT Gamma-gliadin OS=Triticum aestivum GN=ll918 PE=4 SV=1	5059.31	0.00089925	98.977	26726000
QQPFPQ(de)PQQPFPLQPQ(de)QPFPQ	2 Deamidation (NQ)	C1KDG4	C1KDG4_WHEAT Putative omega secalin OS=Triticum aestivum PE=2 SV=1	2503.22	0.00012663	120.39	26651000
QPFPQQ(de)PQQPFPQ(de)TQQPQQPFPQ	2 Deamidation (NQ)	M9TK56;F4YT72;B6DQB5;B6UKN0;F2X323;Q6EEX0	M9TK56_WHEAT Gamma-gliadin 5 OS=Triticum aestivum PE=2 SV=1	2747.3	0.00020593	108.14	26491000
QPQQ(de)PFPQTQQPQ(de)QPFPQ	2 Deamidation (NQ)	E5KZS3;M9TK56;B6UKQ4;F4YT72;B6DQB5;B6UKN0;F2X323;F2X0K9;E5KZS7;Q6EEX0;B6UKP1	M9TK56_WHEAT Gamma-gliadin 5 OS=Triticum aestivum PE=2 SV=1	2150.01	0.0081892	97.904	26376000
Q(de)QPFPLQPQ(de)QPFPQ(de)QPQRP	3 Deamidation (NQ)	C4NFQ1;C0KEI0;C0KEH9;C4NFP8;C0KEI2;C4NFQ0	C0KEH9_WHEAT Omega-gliadin (Fragment) OS=Triticum aestivum PE=4 SV=1	2288.12	0.0037014	86.488	26348000
LQ(de)QPQ(de)QPFPQPQ(de)Q(de)QLPQPQ(de)QPQQSFPQQQR	5 Deamidation (NQ)	F4YT72;D0ES83;B6DQB5;B6UKN0;F2X323	B6UKN0_WHEAT Gamma-gliadin OS=Triticum aestivum GN=ll910 PE=4 SV=1	3611.73	0.0015954	87.28	26178000
PQ(de)QPFPLQPQ(de)QPF	2 Deamidation (NQ)	B6ETR9;Q571R2;Q9FUW7;C1KFY3;C4NFQ2;C4NFQ1;C0KEI0;C1KFY1;C1KDF3;C1KDF4;C0KEI1;C0KEH9;C4NFP8;C1KDG0;C1KDF2;C1KDF5;C0KEI2;C4NFQ0;C1KDG4;C1KFY5	B6ETR9_WHEAT D-type LMW glutenin subunit (Fragment) OS=Triticum aestivum GN=glu PE=2 SV=1	1552.76	0.0039928	115.29	26044000
QPQQ(de)QFSQPQQPQQQFIQPQ(de)QPFPQQPQQP	2 Deamidation (NQ)	Q6EEX0	Q6EEX0_WHEAT Gamma gliadin OS=Triticum aestivum PE=2 SV=1	3614.72	0.0042589	74.819	26011000
IIPQQPQ(de)Q(de)PFPLQPQ(de)QPVPQ(de)QPQ(de)RPF	5 Deamidation (NQ)	C4NFQ1;C0KEI0;C1KFY1;C1KDF3;C0KEI1;C1KFY2;C0KEH9;C4NFP8	C0KEH9_WHEAT Omega-gliadin (Fragment) OS=Triticum aestivum PE=4 SV=1	3065.55	0.0019401	78.419	25926000
(gl)QQPQ(de)QPFPQPQ(de)QQLPQPQ(de)QPQQSFPQ(de)QQRPF	Gln->pyro-Glu,4 Deamidation (NQ)	F4YT72	F4YT72_WHEAT Gamma-gliadin OS=Triticum aestivum PE=4 SV=1	3724.75	0.010806	100.24	25846000
TQQ(de)PQQPFPQQ(de)PQ(de)QPFPQTQQPQ(de)QPFPQFQQPH	4 Deamidation (NQ)	M9TK56	M9TK56_WHEAT Gamma-gliadin 5 OS=Triticum aestivum PE=2 SV=1	3968.84	0.017495	61.725	25689000
QPQQPFPQ(de)QPQQPFPQPQ(de)QPIPVQPQ	2 Deamidation (NQ)	Q9FUW7	Q9FUW7_WHEAT Omega gliadin storage protein OS=Triticum aestivum PE=4 SV=1	3033.5	3.4294e-09	138.28	25583000
QPQQ(de)PFPLQPQ(de)QPFPQ	2 Deamidation (NQ)	B6ETR9;Q571R2;Q9FUW7;C1KFY3;C0KEI0;C1KFY1;C1KDF3;C1KDF4;C0KEI1;C0KEH9;C4NFP8;C1KDG0;C1KDF2;C1KDF5;C0KEI2;C1KDG4;C1KFY5	B6ETR9_WHEAT D-type LMW glutenin subunit (Fragment) OS=Triticum aestivum GN=glu PE=2 SV=1	1905.93	8.9706e-37	198.37	25369000
PQQPQ(de)QPFLQ(de)PQQ(de)PYPQQPQQPFPQTQQPQ	3 Deamidation (NQ)	B6UKN0	B6UKN0_WHEAT Gamma-gliadin OS=Triticum aestivum GN=ll910 PE=4 SV=1	3583.7	2.1726e-07	104.53	25030000
IQ(de)PQQPFPQ(de)QPQQ(de)TYPQ(de)RPQ(de)QPFPQ	5 Deamidation (NQ)	D0ES82	D0ES82_WHEAT Gamma gliadin OS=Triticum aestivum PE=4 SV=1	3035.43	1.2878e-06	108.08	24922000
QFPQ(de)PQ(de)Q(de)PQ(de)QPFPQPQQ(de)PQ(de)LPFPQQPQ(de)QPFPQPQQP	7 Deamidation (NQ)	H9A6B8;H9A6C1;H9A6C2;H9A6C0;K7XRI7;K7XRH9;K7XEG0;K7X0Y6;B5ANT0;K7WVB5;K7X1R6;B5ANT1;Q94G98;Q94G96;M9TG60	Q94G98_WHEAT Gamma-gliadin (Fragment) OS=Triticum aestivum PE=2 SV=1	4261.99	0.018206	53.091	24731000
FPHQPQ(de)Q(de)QFPQPQ(de)QPQ(de)Q(de)QFPQPQ(de)QPQ(de)QPFPQPQ	7 Deamidation (NQ)	B6UKQ5;A7XDG7;B6UKN6	A7XDG7_WHEAT Gamma gliadin 3 OS=Triticum aestivum GN=qp905 PE=4 SV=1	3994.81	0.0029557	109.71	24726000
TQ(de)QPQQPFPQQPQQPFPQ(de)TQ(de)QPQQPFPQ	3 Deamidation (NQ)	M9TK56;F4YT72;B6DQB5;B6UKN0;F2X323	M9TK56_WHEAT Gamma-gliadin 5 OS=Triticum aestivum PE=2 SV=1	3330.56	6.8778e-07	100.81	24705000
SQQPQQPFPQ(de)QPHQPQ(de)QPYPQQQ(de)PY	3 Deamidation (NQ)	B6ETR9	B6ETR9_WHEAT D-type LMW glutenin subunit (Fragment) OS=Triticum aestivum GN=glu PE=2 SV=1	3031.37	0.0089455	65.207	24666000
Q(de)PQQPFPLQPQ(de)QPVPQ	2 Deamidation (NQ)	C4NFQ1;C0KEI0;C1KFY1;C1KDF3;C0KEI1;C1KFY2;C1KDG2;C0KEH9;C4NFP8	C0KEH9_WHEAT Omega-gliadin (Fragment) OS=Triticum aestivum PE=4 SV=1	1857.93	0.019298	97.273	24639000
Q(de)Q(de)FPLQPQ(de)QPFPQPQ(de)QPIPQ(de)QPR	5 Deamidation (NQ)	Q571R2	Q571R2_WHEAT Putative omega-gliadin (Fragment) OS=Triticum aestivum GN=gli PE=2 SV=2	2756.34	0.0091977	69.255	24626000
IIPQQPQQ(de)PFPLQPQ(de)QPVPQ(de)QPQRPF	3 Deamidation (NQ)	C4NFQ1;C0KEI0;C1KFY1;C1KDF3;C0KEI1;C1KFY2;C0KEH9;C4NFP8	C0KEH9_WHEAT Omega-gliadin (Fragment) OS=Triticum aestivum PE=4 SV=1	3063.58	0.030014	53.444	24549000
PQ(de)QPQ(de)RPQQSFPQ(de)Q(de)PEQIIPQ(de)QPQQ(de)PF	6 Deamidation (NQ)	Q571R2	Q571R2_WHEAT Putative omega-gliadin (Fragment) OS=Triticum aestivum GN=gli PE=2 SV=2	3229.52	0.0056571	81.477	24266000
Q(de)PQQPFPLQPQ(de)QPVPQ(de)QPQRP	3 Deamidation (NQ)	C4NFQ1;C0KEI0;C1KFY1;C1KDF3;C0KEI1;C1KFY2;C1KDG2;C0KEH9;C4NFP8	C0KEH9_WHEAT Omega-gliadin (Fragment) OS=Triticum aestivum PE=4 SV=1	2465.23	0.0067287	73.138	24175000
PLQPQQPFPQPQ(de)QPIPQ(de)QPR	2 Deamidation (NQ)	Q571R2	Q571R2_WHEAT Putative omega-gliadin (Fragment) OS=Triticum aestivum GN=gli PE=2 SV=2	2350.21	0.00074612	114.52	24121000
QIIPQ(de)QPQQPFSLQPQ(de)QPVPQ(de)QPQ(de)RPF	4 Deamidation (NQ)	C1KFY5	C1KFY5_WHEAT Putative omega secalin OS=Triticum aestivum PE=2 SV=1	3182.6	0.005194	69.704	23686000
PQQQ(de)FPRPQ(de)QPQ(de)QPFPQ	3 Deamidation (NQ)	Q30DX2	Q30DX2_WHEAT Gamma-gliadin/LMW-glutenin chimera Ch7 (Fragment) OS=Triticum aestivum PE=2 SV=1	2077.99	0.012466	103.83	23504000
PQQPQQ(de)PFLQPQQPYPQ(de)Q(de)PQQPFPQ	3 Deamidation (NQ)	B6UKN0	B6UKN0_WHEAT Gamma-gliadin OS=Triticum aestivum GN=ll910 PE=4 SV=1	3001.42	1.0208e-07	128.05	23284000
Q(de)Q(de)IIPQ(de)QPQQ(de)PFPLQPQ(de)QPVPQ(de)QPQ(de)RPF	7 Deamidation (NQ)	C4NFQ1;C0KEI0;C1KFY1;C1KDF3;C0KEI1;C1KFY2;C0KEH9;C4NFP8	C0KEH9_WHEAT Omega-gliadin (Fragment) OS=Triticum aestivum PE=4 SV=1	3323.64	3.3721e-07	113.42	22985000
LQ(de)QPQ(de)QPFPQPQ(de)QQLPQ(de)PQQPQQSFPQ(de)QQRPF	5 Deamidation (NQ)	F4YT72	F4YT72_WHEAT Gamma-gliadin OS=Triticum aestivum PE=4 SV=1	3855.85	0.00051698	92.07	22877000
Q(de)TFPHQ(de)PQQQFPQPQ(de)QPQ(de)QQ(de)FPQPQ(de)QPQ(de)QPFPQPQ	7 Deamidation (NQ)	A7XDG7;B6UKN6	A7XDG7_WHEAT Gamma gliadin 3 OS=Triticum aestivum GN=qp905 PE=4 SV=1	4223.91	0.00062513	114.71	22863000
QPFPQ(de)QPQQPQ(de)QPFPQPQQ(de)PFPW	3 Deamidation (NQ)	B6ETR9;Q9FUW7	B6ETR9_WHEAT D-type LMW glutenin subunit (Fragment) OS=Triticum aestivum GN=glu PE=2 SV=1	2802.31	0.00018109	100.02	22462000
QQPQ(de)QPFPQPQ(de)Q(de)QLPQPQ(de)QPQQSFPQ(de)QQR	5 Deamidation (NQ)	F4YT72;D0ES83;B6DQB5;B6UKN0;F2X323	B6UKN0_WHEAT Gamma-gliadin OS=Triticum aestivum GN=ll910 PE=4 SV=1	3498.64	0.013391	97.388	21951000
QPFPQ(de)QPQQPFPQQSQQPFPQTQ(de)Q(de)PQQPFPQQP	3 Deamidation (NQ)	M9TK56	M9TK56_WHEAT Gamma-gliadin 5 OS=Triticum aestivum PE=2 SV=1	3913.83	0.0029601	68.461	21833000
QPQQ(de)PLPQPQ(de)QPQQPFPQ(de)QQQ(de)PL	4 Deamidation (NQ)	Q94G97;Q94G98;Q94G96;M9TG60	Q94G98_WHEAT Gamma-gliadin (Fragment) OS=Triticum aestivum PE=2 SV=1	2708.31	0.00079079	98.391	21816000
Q(de)TQ(de)QPFPLQPQ(de)QPFPQQ(de)PQRPF	4 Deamidation (NQ)	C4NFQ1;C0KEI0;C0KEH9;C4NFP8;C0KEI2;C4NFQ0	C0KEH9_WHEAT Omega-gliadin (Fragment) OS=Triticum aestivum PE=4 SV=1	2665.28	0.0030948	77.221	21703000
QQPQ(de)Q(de)TFPQ(de)PQQTFLHQPQ	3 Deamidation (NQ)	F4YT72	F4YT72_WHEAT Gamma-gliadin OS=Triticum aestivum PE=4 SV=1	2308.08	0.03434	62.203	21701000
QPFPQ(de)QPQQPYPQ(de)QPQQ(de)PFPQ	3 Deamidation (NQ)	B6UKM8;B6DQB1;E5KZT6;E5KZS1;E5KZR5;E5KZT8;E5KZS0;E5KZR3;E5KZR8;E5KZS3;B6UKP1;E5KZS4	B6UKP1_WHEAT Gamma-gliadin OS=Triticum aestivum GN=ll930 PE=4 SV=1	2535.17	0.00051187	104.88	21700000
TISQ(de)QPQQPFPQ(de)Q(de)PHQPQQPYPQ	3 Deamidation (NQ)	B6ETR9	B6ETR9_WHEAT D-type LMW glutenin subunit (Fragment) OS=Triticum aestivum GN=glu PE=2 SV=1	2729.27	0.022439	60.561	21680000
QPFPQTQ(de)Q(de)PQ(de)QPFPQ(de)Q(de)PQQPFPQ	5 Deamidation (NQ)	M9TK56;F4YT72;B6DQB5;B6UKN0;F2X323	M9TK56_WHEAT Gamma-gliadin 5 OS=Triticum aestivum PE=2 SV=1	2750.25	0.00018851	114.1	21580000
FPQPQQPQ(de)Q(de)PFPQ(de)PQQPQLPFPQQPQQPFPQPQ	3 Deamidation (NQ)	H9A6B8;H9A6C1;H9A6C2;H9A6C0;K7XRI7;K7XRH9;K7XEG0;K7X0Y6;B5ANT0;K7WVB5;K7X1R6;B5ANT1;Q94G97;Q94G98;Q94G96;M9TG60	Q94G98_WHEAT Gamma-gliadin (Fragment) OS=Triticum aestivum PE=2 SV=1	3904.88	0.0022781	77.63	21492000
PQQQFPQ(de)PQQPQQQFLQPQQPFPQQPQQP	Deamidation (NQ)	B6UKM8;B6DQB1	B6UKM8_WHEAT Gamma-gliadin OS=Triticum aestivum GN=ll907 PE=4 SV=1	3495.7	0.020911	53.905	21317000
PLQPQ(de)QPFPQQPQ(de)QPFPQPQQPIPV	2 Deamidation (NQ)	Q9FUW7	Q9FUW7_WHEAT Omega gliadin storage protein OS=Triticum aestivum PE=4 SV=1	2890.47	0.0089623	65.184	21281000
TQQPQQ(de)PFPQ(de)QPQ(de)QPFPQTQQPQ	3 Deamidation (NQ)	M9TK56;F4YT72;B6DQB5;B6UKN0;F2X323	M9TK56_WHEAT Gamma-gliadin 5 OS=Triticum aestivum PE=2 SV=1	2733.27	0.0002547	89.721	21123000
PQQPQ(de)RPFPQ(de)TQQPQ(de)QPFPQ	3 Deamidation (NQ)	F2X322	F2X322_WHEAT Gamma-gliadin OS=Triticum aestivum GN=Gli-Yn2 PE=4 SV=1	2404.14	0.0013993	94.387	21107000
Q(de)QPQQPFPQPQQQ(de)LPQPQQ(de)PQQSFPQQQRP	3 Deamidation (NQ)	F4YT72	F4YT72_WHEAT Gamma-gliadin OS=Triticum aestivum PE=4 SV=1	3593.73	0.004164	63.893	20984000
QQQ(de)PLPPQQTFPQQ(de)PL	2 Deamidation (NQ)	Q0GQX1	Q0GQX1_WHEAT Low molecular weight glutenin subunit (Fragment) OS=Triticum aestivum PE=4 SV=1	1875.94	0.018399	94.09	20967000
HTFPQ(de)PQQTFPHQPQ(de)QQFPQ(de)PQQPQQQ(de)FPQPQ(de)QPQ(de)QPFPQPQ	6 Deamidation (NQ)	B6UKN6	B6UKN6_WHEAT Gamma-gliadin OS=Triticum aestivum GN=ll918 PE=4 SV=1	5058.33	0.00055384	132.7	20853000
Q(de)PQQPFPLQPQ(de)QPVPQ(de)QPQRPF	3 Deamidation (NQ)	C4NFQ1;C0KEI0;C1KFY1;C1KDF3;C0KEI1;C1KFY2;C1KDG2;C0KEH9;C4NFP8	C0KEH9_WHEAT Omega-gliadin (Fragment) OS=Triticum aestivum PE=4 SV=1	2612.3	0.0023479	79.489	20777000
PELQ(de)QPIPQ(de)QPQ(de)QPFPLQPQ(de)QPFPQ	4 Deamidation (NQ)	B6ETR9;Q9FUW7	B6ETR9_WHEAT D-type LMW glutenin subunit (Fragment) OS=Triticum aestivum GN=glu PE=2 SV=1	2938.44	1.4463e-06	103.84	20534000
QQPQQ(de)PFPQ(de)QPHQ(de)PQQPYPQQQP	3 Deamidation (NQ)	B6ETR9	B6ETR9_WHEAT D-type LMW glutenin subunit (Fragment) OS=Triticum aestivum GN=glu PE=2 SV=1	2781.28	0.00022725	91.547	20328000
Q(de)IIPQ(de)QPQQ(de)PFPLQPQ(de)QPVPQ(de)QPQ(de)RPF	6 Deamidation (NQ)	C4NFQ1;C0KEI0;C1KFY1;C1KDF3;C0KEI1;C1KFY2;C0KEH9;C4NFP8	C0KEH9_WHEAT Omega-gliadin (Fragment) OS=Triticum aestivum PE=4 SV=1	3194.59	0.0065783	65.942	20271000
QQPQ(de)Q(de)PLPQPQ(de)QPQQPFPQ	3 Deamidation (NQ)	E5KZU1;Q94G94;L7R666;L7R5Y9;L7R599;Q94G97;Q94G98;Q94G96;M9TG60;L7R5A3	Q94G98_WHEAT Gamma-gliadin (Fragment) OS=Triticum aestivum PE=2 SV=1	2241.07	0.0046938	97.235	20058000
PQ(de)QPPFSQHQ(de)QPVLPQ(de)QQ(de)IPY	4 Deamidation (NQ)	Q0GNG1;D3U326;R4JBK0;F8SGQ3;B2BZD1;G1E6K8;Q8H737;Q6J161	Q0GNG1_WHEAT Low molecular weight glutenin OS=Triticum aestivum GN=lmw-gs PE=4 SV=1	2488.19	0.0335	58.712	19987000
EPQQPFPLQ(de)QPQ(de)YQQQQPYPQQPLPQEQ(de)LPQ	3 Deamidation (NQ)	I7KM78	I7KM78_WHEAT Gamma-gliadin OS=Triticum aestivum GN=GID-HE1 PE=2 SV=1	3757.79	0.034532	46.145	19792000
QPFPQ(de)QPQQPFPQPQ(de)QPIPVQPQ	2 Deamidation (NQ)	Q9FUW7	Q9FUW7_WHEAT Omega gliadin storage protein OS=Triticum aestivum PE=4 SV=1	2680.33	0.00014354	112.55	19760000
QPQQPFPQ(de)QPQQPFPQPQ(de)QPIPV	2 Deamidation (NQ)	Q9FUW7	Q9FUW7_WHEAT Omega gliadin storage protein OS=Triticum aestivum PE=4 SV=1	2680.33	0.00023972	90.718	19637000
SHQQQPFPQ(de)QPYPQQPY	Deamidation (NQ)	B6ETR9	B6ETR9_WHEAT D-type LMW glutenin subunit (Fragment) OS=Triticum aestivum GN=glu PE=2 SV=1	2097.95	0.009558	89.311	19607000
SQQ(de)PQ(de)QPFPQ(de)QPHQPQ(de)QPYPQ(de)QQP	5 Deamidation (NQ)	B6ETR9	B6ETR9_WHEAT D-type LMW glutenin subunit (Fragment) OS=Triticum aestivum GN=glu PE=2 SV=1	2870.28	5.8229e-05	111.66	19337000
PQTQQPQ(de)QPFPQFQ(de)QPHQPFPQPQ	2 Deamidation (NQ)	M9TK56	M9TK56_WHEAT Gamma-gliadin 5 OS=Triticum aestivum PE=2 SV=1	2884.36	1.1714e-07	133.74	19285000
(gl)QPQ(de)QPVPQ(de)QPQRPF	Gln->pyro-Glu,2 Deamidation (NQ)	C1KFY3;C4NFQ1;C0KEI0;C1KFY1;C1KDF3;C1KDF4;C0KEI1;C1KFY2;C1KDG2;C0KEH9;C4NFP8;C0KEI2;C4NFQ0;C1KFY5	C0KEH9_WHEAT Omega-gliadin (Fragment) OS=Triticum aestivum PE=4 SV=1	1658.81	0.029517	90.793	19231000
SHQQQPFPQ(de)QPYPQ(de)QPYPSQQ(de)PYPS	3 Deamidation (NQ)	B6ETR9	B6ETR9_WHEAT D-type LMW glutenin subunit (Fragment) OS=Triticum aestivum GN=glu PE=2 SV=1	2984.33	0.00092446	81.477	19132000
(gl)QPQQ(de)TFPQ(de)PQQTYPHQPQ(de)Q(de)QFPQPQ(de)QPQ(de)QPFPQPQ	Gln->pyro-Glu,6 Deamidation (NQ)	B6UKQ6	B6UKQ6_WHEAT Gamma-gliadin OS=Triticum aestivum GN=qp914 PE=4 SV=1	4194.89	0.0075022	76.557	18623000
QPQQPFPQPQ(de)QPQLPFPQQPQQPFPQ(de)PQ(de)QPQQPFPQ	3 Deamidation (NQ)	H9A6B8;H9A6C1;H9A6C2;H9A6C0;K7XRI7;K7XRH9;K7XEG0;K7X0Y6;B5ANT0;K7WVB5;K7X1R6;B5ANT1;Q94G97;Q94G98;Q94G96;M9TG60	Q94G98_WHEAT Gamma-gliadin (Fragment) OS=Triticum aestivum PE=2 SV=1	4258.05	0.0012128	102.03	18582000
LLESQ(de)QPFPQ(de)QPQ(de)QPFPQPQ	3 Deamidation (NQ)	B6ETR9	B6ETR9_WHEAT D-type LMW glutenin subunit (Fragment) OS=Triticum aestivum GN=glu PE=2 SV=1	2364.13	0.0014288	97.352	18500000
QPQQ(de)PFPQQPQ(de)QPFPQPQQ(de)PIPVQPQ	3 Deamidation (NQ)	Q9FUW7	Q9FUW7_WHEAT Omega gliadin storage protein OS=Triticum aestivum PE=4 SV=1	3034.48	3.6052e-12	145.88	18448000
TQQ(de)PQQPFPQ(de)QPQQPFPQTQQ(de)PQ(de)QPFPQFQ	4 Deamidation (NQ)	M9TK56	M9TK56_WHEAT Gamma-gliadin 5 OS=Triticum aestivum PE=2 SV=1	3606.67	0.0072323	62.295	18433000
QQPFPQ(de)PQQ(de)PFPLQPQ(de)QPFPQ	3 Deamidation (NQ)	C1KDG4	C1KDG4_WHEAT Putative omega secalin OS=Triticum aestivum PE=2 SV=1	2504.2	0.0001173	121.03	18271000
Q(de)PQQPFPQQ(de)PQ(de)QPFPL	3 Deamidation (NQ)	B6ETR9;Q571R2	B6ETR9_WHEAT D-type LMW glutenin subunit (Fragment) OS=Triticum aestivum GN=glu PE=2 SV=1	1906.91	0.014919	89.747	18258000
TQ(de)QPQQPFPQQ(de)PQQPFPQTQ(de)QPQQPFPQFQ	3 Deamidation (NQ)	M9TK56	M9TK56_WHEAT Gamma-gliadin 5 OS=Triticum aestivum PE=2 SV=1	3605.69	0.00431	68.386	18257000
PELQ(de)QPIPQ(de)QPQ(de)QPFPL	3 Deamidation (NQ)	B6ETR9;Q9FUW7	B6ETR9_WHEAT D-type LMW glutenin subunit (Fragment) OS=Triticum aestivum GN=glu PE=2 SV=1	1986.99	0.034692	65.467	18204000
FPQQPQ(de)Q(de)PFPQPQQ(de)PQ(de)Q(de)PSPQSQQPQQPFPQPQQP	5 Deamidation (NQ)	B6UKQ5	B6UKQ5_WHEAT Gamma-gliadin OS=Triticum aestivum GN=qp913 PE=4 SV=1	4076.88	0.021622	44.893	18176000
PHQPQQQFPQTQQPQ(de)QPFPQPQ	Deamidation (NQ)	B6UKP0;B6UKQ2;D0ES80;B6UKN7;B6UKN1;B6UKQ3;B6UKQ7	B6UKN7_WHEAT Gamma-gliadin OS=Triticum aestivum GN=ll921 PE=4 SV=1	2639.25	5.6981e-11	143.57	18035000
Q(de)QFPLQPQQPFPQPQ(de)QPIPQQPR	2 Deamidation (NQ)	Q571R2	Q571R2_WHEAT Putative omega-gliadin (Fragment) OS=Triticum aestivum GN=gli PE=2 SV=2	2753.39	0.00016653	97.46	17930000
HQQ(de)Q(de)PFPQ(de)QPYPQ(de)QPYPS	4 Deamidation (NQ)	B6ETR9	B6ETR9_WHEAT D-type LMW glutenin subunit (Fragment) OS=Triticum aestivum GN=glu PE=2 SV=1	2197.96	0.008833	106.38	17919000
QPQQ(de)PFPQPQ(de)QPQQPFPQ(de)QPQRPQ	3 Deamidation (NQ)	Q571R2	Q571R2_WHEAT Putative omega-gliadin (Fragment) OS=Triticum aestivum GN=gli PE=2 SV=2	2881.38	1.7091e-23	177.4	17902000
QPQQ(de)PFPQ(de)PQQPQQPFPQSQQPQ	2 Deamidation (NQ)	H9A6B9;H9A6B8;K7XEG8;K7XRJ1;H9A6C1;H9A6C2;H9A6C0;K7XRI7;K7XRH9;K7XEG0;K7X0Y6;B5ANT0;K7WVB5;K7X1R6;B5ANT1;B6UKQ6;K7WVC4;A7XDG7;B6UKQ1;M9TLK0	A7XDG7_WHEAT Gamma gliadin 3 OS=Triticum aestivum GN=qp905 PE=4 SV=1	2714.27	1.2998e-12	150.68	17458000
QPFPQTQ(de)QPQQPFPQ(de)Q(de)PQQPFPQ	3 Deamidation (NQ)	M9TK56;F4YT72;B6DQB5;B6UKN0;F2X323	M9TK56_WHEAT Gamma-gliadin 5 OS=Triticum aestivum PE=2 SV=1	2748.28	2.1221e-15	125.23	17329000
QPQ(de)QPQ(de)QPFPQPQQ(de)PFPW	3 Deamidation (NQ)	B6ETR9;Q9FUW7	B6ETR9_WHEAT D-type LMW glutenin subunit (Fragment) OS=Triticum aestivum GN=glu PE=2 SV=1	2205.02	0.0080956	96.673	17043000
PQ(de)QPFLQ(de)PQ(de)QPFPQ(de)QPQQ(de)PFPQ(de)TQQPQQPFP	6 Deamidation (NQ)	F4YT72;F2X323	F4YT72_WHEAT Gamma-gliadin OS=Triticum aestivum PE=4 SV=1	3686.72	0.015015	64.701	16593000
Q(de)PQQPFPLQPQ(de)QPFPL	2 Deamidation (NQ)	B6ETR9	B6ETR9_WHEAT D-type LMW glutenin subunit (Fragment) OS=Triticum aestivum GN=glu PE=2 SV=1	1890.95	0.00010368	128.54	16540000
Q(de)QFPLQPQ(de)QPFPQPQ(de)QPQQPFPQ(de)QPQRPQ	4 Deamidation (NQ)	Q571R2	Q571R2_WHEAT Putative omega-gliadin (Fragment) OS=Triticum aestivum GN=gli PE=2 SV=2	3495.68	0.00057041	84.674	16469000
QPFPLQPQ(de)QPVPQQ(de)PQRPF	2 Deamidation (NQ)	C4NFQ1;C0KEI0;C1KFY1;C1KDF3;C0KEI1;C1KFY2;C1KDG2;C0KEH9;C4NFP8	C0KEH9_WHEAT Omega-gliadin (Fragment) OS=Triticum aestivum PE=4 SV=1	2258.15	0.018571	69.485	16453000
Q(de)PQQPFPQ(de)QPQ(de)QPQ(de)QPFPQ(de)PQQPFP	5 Deamidation (NQ)	B6ETR9;Q9FUW7	B6ETR9_WHEAT D-type LMW glutenin subunit (Fragment) OS=Triticum aestivum GN=glu PE=2 SV=1	2971.37	1.1838e-08	135.49	16309000
QPFPQQ(de)PQQPFPQTQQ(de)PQQPFPQQPQ(de)QPFPQTQQPQ	3 Deamidation (NQ)	F4YT72;B6DQB5;B6UKN0;F2X323	B6UKN0_WHEAT Gamma-gliadin OS=Triticum aestivum GN=ll910 PE=4 SV=1	4281.02	2.1551e-06	109.48	16282000
SQQPQQPFPQ(de)QPHQ(de)PQQPYPQQQP	2 Deamidation (NQ)	B6ETR9	B6ETR9_WHEAT D-type LMW glutenin subunit (Fragment) OS=Triticum aestivum GN=glu PE=2 SV=1	2867.33	0.031485	55.302	16027000
PEQQFPQ(de)QPQQPFPLQ(de)	2 Deamidation (NQ)	C1KDG1	C1KDG1_WHEAT Putative omega secalin OS=Triticum aestivum PE=2 SV=1	1937.92	0.012673	86.944	15967000
TQQ(de)PQQ(de)PFPQ(de)LQ(de)QPQ(de)QPFPQPQ	5 Deamidation (NQ)	F4YT72;D0ES83;B6DQB5;B6UKN0;F2X323	B6UKN0_WHEAT Gamma-gliadin OS=Triticum aestivum GN=ll910 PE=4 SV=1	2619.21	0.016323	66.536	15957000
QPQQPFPLQPQ(de)QPVPQ(de)QPQRP	2 Deamidation (NQ)	C4NFQ1;C0KEI0;C1KFY1;C1KDF3;C0KEI1;C1KFY2;C1KDG2;C0KEH9;C4NFP8	C0KEH9_WHEAT Omega-gliadin (Fragment) OS=Triticum aestivum PE=4 SV=1	2464.25	0.0004025	97.095	15897000
QQPFPQ(de)PQQPFPLQPQQ(de)PFSQPQ	2 Deamidation (NQ)	C1KDF2	C1KDF2_WHEAT Putative omega secalin OS=Triticum aestivum PE=2 SV=1	2718.31	0.00029029	87.352	15665000
Q(de)PQQIIPQ(de)QPQ(de)RPFPLQPQ	3 Deamidation (NQ)	C4NFQ0	C4NFQ0_WHEAT Omega secalin OS=Triticum aestivum PE=4 SV=1	2270.17	0.024227	66.826	15451000
TQ(de)QPQQPFPQQ(de)PQQPFPQ(de)TQ(de)QPQQPFPQ	4 Deamidation (NQ)	M9TK56;F4YT72;B6DQB5;B6UKN0;F2X323	M9TK56_WHEAT Gamma-gliadin 5 OS=Triticum aestivum PE=2 SV=1	3331.54	0.0050323	69.284	15373000
QPQQPFPLQPQ(de)QPVPQ	Deamidation (NQ)	C4NFQ1;C0KEI0;C1KFY1;C1KDF3;C0KEI1;C1KFY2;C1KDG2;C0KEH9;C4NFP8	C0KEH9_WHEAT Omega-gliadin (Fragment) OS=Triticum aestivum PE=4 SV=1	1856.94	0.013637	106.58	15355000
SHQ(de)Q(de)QPFPQ(de)QPYPQ(de)QPYPSQQ(de)PYPS	5 Deamidation (NQ)	B6ETR9	B6ETR9_WHEAT D-type LMW glutenin subunit (Fragment) OS=Triticum aestivum GN=glu PE=2 SV=1	2986.29	0.0092052	64.845	15287000
Q(de)QFPLQPQ(de)QPFPQPQQ(de)PQQPFPQ(de)QPQR	4 Deamidation (NQ)	Q571R2	Q571R2_WHEAT Putative omega-gliadin (Fragment) OS=Triticum aestivum GN=gli PE=2 SV=2	3270.57	1.0706e-06	98.21	15188000
QQIIPQ(de)QPQQPFPLQPQ(de)QPVPQ(de)QPQRP	3 Deamidation (NQ)	C4NFQ1;C0KEI0;C1KFY1;C1KDF3;C0KEI1;C1KFY2;C0KEH9;C4NFP8	C0KEH9_WHEAT Omega-gliadin (Fragment) OS=Triticum aestivum PE=4 SV=1	3172.63	0.00011209	91.565	14952000
TISQQPQQPFPQQPHQPQ(de)Q(de)PYPQQQP	2 Deamidation (NQ)	B6ETR9	B6ETR9_WHEAT D-type LMW glutenin subunit (Fragment) OS=Triticum aestivum GN=glu PE=2 SV=1	3081.46	0.018127	58.952	14938000
ISQQPQQPFPQQ(de)PHQPQ(de)QPYPQ	2 Deamidation (NQ)	B6ETR9	B6ETR9_WHEAT D-type LMW glutenin subunit (Fragment) OS=Triticum aestivum GN=glu PE=2 SV=1	2627.24	0.0036249	75.611	14793000
QPQQ(de)PFPQQPQ(de)QPFPQPQ(de)LPFPQ	3 Deamidation (NQ)	Q9FUW7	Q9FUW7_WHEAT Omega gliadin storage protein OS=Triticum aestivum PE=4 SV=1	2729.31	1.3586e-11	148.19	14785000
Q(de)QFPLQPQQPFPQPQ(de)QPIPQQ(de)PR	3 Deamidation (NQ)	Q571R2	Q571R2_WHEAT Putative omega-gliadin (Fragment) OS=Triticum aestivum GN=gli PE=2 SV=2	2754.38	0.00025263	89.859	14733000
PQ(de)QPPFSQ(de)HQ(de)QPVLPQ(de)Q(de)QIPY	5 Deamidation (NQ)	Q0GNG1;D3U326;R4JBK0;F8SGQ3;B2BZD1;G1E6K8;Q8H737;Q6J161	Q0GNG1_WHEAT Low molecular weight glutenin OS=Triticum aestivum GN=lmw-gs PE=4 SV=1	2489.18	0.00439	75.533	14667000
QQPFPLQ(de)PQ(de)QPFSRPQQ(de)PFPQQP	3 Deamidation (NQ)	C0KEI1	C0KEI1_WHEAT Omega-gliadin (Fragment) OS=Triticum aestivum PE=4 SV=1	2747.33	0.024185	59.792	14644000
FPHQ(de)PQQQ(de)FPQPQ(de)QPPQ(de)QFPQPQ(de)Q(de)PQQPFPQPQ	6 Deamidation (NQ)	K7XEG8	K7XEG8_WHEAT Gamma-gliadin OS=Triticum aestivum PE=4 SV=1	3962.82	0.0029547	70.488	14541000
TQ(de)QPQQPFPQQPQ(de)QPFPQTQ(de)QPQQPFPQFQ	3 Deamidation (NQ)	M9TK56	M9TK56_WHEAT Gamma-gliadin 5 OS=Triticum aestivum PE=2 SV=1	3605.69	0.026975	50.234	14534000
PQQPQ(de)LPFPQ(de)QPQ(de)QPFPQPQ	3 Deamidation (NQ)	B6UKP0;B6UKQ2;D0ES80;B6UKN7;B6UKQ3;B6UKQ7;Q30DX2;H9A6B8;H9A6C1;H9A6C2;H9A6C0;K7XRI7;K7XRH9;K7XEG0;K7X0Y6;B5ANT0;K7WVB5;K7X1R6;B5ANT1;Q94G97;Q94G98;Q94G96;M9TG60	Q94G98_WHEAT Gamma-gliadin (Fragment) OS=Triticum aestivum PE=2 SV=1	2357.13	0.0013508	109.62	14440000
QPTPIQPQ(de)QPFPQ(de)QPQQPFPQPQ	2 Deamidation (NQ)	C4NFQ2;C0KEH9;C1KDF2;C1KDF5;C1KDF6;C4NFQ0	C0KEH9_WHEAT Omega-gliadin (Fragment) OS=Triticum aestivum PE=4 SV=1	2682.31	8.0862e-05	116.98	14418000
IPQQ(de)PQQPFPLQPQ(de)QPVPQ(de)QPQRPF	3 Deamidation (NQ)	C4NFQ1;C0KEI0;C1KFY1;C1KDF3;C0KEI1;C1KFY2;C0KEH9;C4NFP8	C0KEH9_WHEAT Omega-gliadin (Fragment) OS=Triticum aestivum PE=4 SV=1	2950.5	0.0071116	67.76	14356000
QPQQ(de)PFPQ(de)QPQ(de)QPFPQPQ(de)LPFPQ	4 Deamidation (NQ)	Q9FUW7	Q9FUW7_WHEAT Omega gliadin storage protein OS=Triticum aestivum PE=4 SV=1	2730.3	0.00016546	97.271	14262000
LQQ(de)PQ(de)QPFPQPQ(de)Q(de)QLPQPQ(de)QPQQSFPQQQRP	5 Deamidation (NQ)	F4YT72	F4YT72_WHEAT Gamma-gliadin OS=Triticum aestivum PE=4 SV=1	3708.78	0.0038349	73.936	14251000
ISQQPQQPFPQ(de)QPHQPQ(de)QPYPQQQPY	2 Deamidation (NQ)	B6ETR9	B6ETR9_WHEAT D-type LMW glutenin subunit (Fragment) OS=Triticum aestivum GN=glu PE=2 SV=1	3143.47	0.0019782	78.272	14057000
TQ(de)QPFPLQPQ(de)QPFPQ(de)QPQRPF	3 Deamidation (NQ)	C4NFQ1;C0KEI0;C0KEH9;C4NFP8;C0KEI2;C4NFQ0	C0KEH9_WHEAT Omega-gliadin (Fragment) OS=Triticum aestivum PE=4 SV=1	2536.24	0.019679	65.765	14008000
PLQPQ(de)QPVPQQ(de)PQ(de)RPF	3 Deamidation (NQ)	C4NFQ1;C0KEI0;C1KFY1;C1KDF3;C0KEI1;C1KFY2;C1KDG2;C0KEH9;C4NFP8;C4NFQ0	C0KEH9_WHEAT Omega-gliadin (Fragment) OS=Triticum aestivum PE=4 SV=1	1886.95	0.017477	92.939	13947000
LQQ(de)PQ(de)QPFPQPQ(de)Q(de)QLPQPQ(de)QPQQSFPQQQR	5 Deamidation (NQ)	F4YT72;D0ES83;B6DQB5;B6UKN0;F2X323	B6UKN0_WHEAT Gamma-gliadin OS=Triticum aestivum GN=ll910 PE=4 SV=1	3611.73	3.3615e-07	109.08	13904000
Q(de)PQQPFPQQPQ(de)QPQ(de)QPFPQPQQ(de)PFPW	4 Deamidation (NQ)	B6ETR9;Q9FUW7	B6ETR9_WHEAT D-type LMW glutenin subunit (Fragment) OS=Triticum aestivum GN=glu PE=2 SV=1	3156.46	9.4195e-07	109.37	13798000
SHQQQPFPQ(de)QPYPQ(de)QPYPSQQ(de)PY	3 Deamidation (NQ)	B6ETR9	B6ETR9_WHEAT D-type LMW glutenin subunit (Fragment) OS=Triticum aestivum GN=glu PE=2 SV=1	2800.24	0.020659	61.345	13741000
QPFPQQ(de)PQ(de)QPYPQ(de)QPQ(de)QPFPQ	4 Deamidation (NQ)	B6UKM8;B6DQB1;E5KZT6;E5KZS1;E5KZR5;E5KZT8;E5KZS0;E5KZR3;E5KZR8;E5KZS3;B6UKP1;E5KZS4	B6UKP1_WHEAT Gamma-gliadin OS=Triticum aestivum GN=ll930 PE=4 SV=1	2536.15	0.00053974	106.87	13529000
QTFPHQPQQQFPQ(de)PQQPQQQFPQPQ(de)QPQ(de)QPFPQPQ	3 Deamidation (NQ)	A7XDG7;B6UKN6	A7XDG7_WHEAT Gamma gliadin 3 OS=Triticum aestivum GN=qp905 PE=4 SV=1	4219.98	0.0021904	80.415	13416000
QPQQ(de)PFPQPQ(de)QPIPVQPQ	2 Deamidation (NQ)	Q9FUW7	Q9FUW7_WHEAT Omega gliadin storage protein OS=Triticum aestivum PE=4 SV=1	2083.04	0.0078445	95.067	13394000
TQQ(de)PQQPFPQ(de)QPQQPFPQTQQPQQPFPQLQ(de)QPQQPFPQPQ	3 Deamidation (NQ)	F4YT72;B6DQB5;B6UKN0;F2X323	B6UKN0_WHEAT Gamma-gliadin OS=Triticum aestivum GN=ll910 PE=4 SV=1	4747.27	0.00073439	70.666	13366000
QQPFPLQPQ(de)QPFPQ(de)QPQRP	2 Deamidation (NQ)	C4NFQ1;C0KEI0;C0KEH9;C4NFP8;C0KEI2;C4NFQ0	C0KEH9_WHEAT Omega-gliadin (Fragment) OS=Triticum aestivum PE=4 SV=1	2287.14	0.0045948	95.662	13200000
PFPQQPEQ(de)IIPQQPQQPFPLQPQQ(de)PFPQQP	2 Deamidation (NQ)	C0KEI0	C0KEI0_WHEAT Omega-gliadin (Fragment) OS=Triticum aestivum PE=4 SV=1	3533.76	0.0043969	71.06	13139000
SHQQQPFPQQPYPQ(de)QPYPS	Deamidation (NQ)	B6ETR9	B6ETR9_WHEAT D-type LMW glutenin subunit (Fragment) OS=Triticum aestivum GN=glu PE=2 SV=1	2282.04	0.0039765	84.249	13029000
YPQ(de)QPQ(de)RPFPQTQQPQ(de)QPFPQ	3 Deamidation (NQ)	F2X322	F2X322_WHEAT Gamma-gliadin OS=Triticum aestivum GN=Gli-Yn2 PE=4 SV=1	2567.21	0.00059776	87.676	12944000
QPQQ(de)PFPQQ(de)PQQ(de)PQQPFPQPQQ(de)PF	4 Deamidation (NQ)	B6ETR9;Q9FUW7	B6ETR9_WHEAT D-type LMW glutenin subunit (Fragment) OS=Triticum aestivum GN=glu PE=2 SV=1	2873.33	4.3012e-05	117.84	12908000
QPFPQQPQ(de)QPFPQ(de)TQQPQQPFPQFQQPHQPFPQPQ	2 Deamidation (NQ)	M9TK56	M9TK56_WHEAT Gamma-gliadin 5 OS=Triticum aestivum PE=2 SV=1	4207	0.01399	48.226	12576000
QPQQPFPQ(de)PQQ(de)PQLPFPQ(de)QPQQPFPQ(de)PQQ(de)PQQPFPQ	5 Deamidation (NQ)	H9A6B8;H9A6C1;H9A6C2;H9A6C0;K7XRI7;K7XRH9;K7XEG0;K7X0Y6;B5ANT0;K7WVB5;K7X1R6;B5ANT1;Q94G97;Q94G98;Q94G96;M9TG60	Q94G98_WHEAT Gamma-gliadin (Fragment) OS=Triticum aestivum PE=2 SV=1	4260.02	1.5885e-15	127.89	12476000
PQ(de)QPFPQPQ(de)QPIPQ(de)QPR	3 Deamidation (NQ)	Q571R2	Q571R2_WHEAT Putative omega-gliadin (Fragment) OS=Triticum aestivum GN=gli PE=2 SV=2	2013	0.0015903	118.08	12331000
QPQ(de)QPFPQ(de)FQ(de)QPHQPFPQPQ	3 Deamidation (NQ)	M9TK56	M9TK56_WHEAT Gamma-gliadin 5 OS=Triticum aestivum PE=2 SV=1	2431.12	0.0014045	85.421	12290000
QPQQ(de)PQ(de)QPFPQPQ(de)QPFPW	3 Deamidation (NQ)	B6ETR9;Q9FUW7	B6ETR9_WHEAT D-type LMW glutenin subunit (Fragment) OS=Triticum aestivum GN=glu PE=2 SV=1	2205.02	2.1196e-10	151.22	12256000
QQPQ(de)QPLPQPQ(de)QPQ(de)QPFPQ(de)QQQPL	4 Deamidation (NQ)	Q94G97;Q94G98;Q94G96;M9TG60	Q94G98_WHEAT Gamma-gliadin (Fragment) OS=Triticum aestivum PE=2 SV=1	2836.37	0.00015831	101.38	12051000
PQQ(de)PFPQ(de)FQQ(de)PHQPFPQPQ	3 Deamidation (NQ)	M9TK56	M9TK56_WHEAT Gamma-gliadin 5 OS=Triticum aestivum PE=2 SV=1	2303.06	0.0084887	74.428	12011000
QPQ(de)QPFPQPQQTFPQ(de)QPQLPFPQ(de)QPQQPFPQ	3 Deamidation (NQ)	B6UKP0;B6UKQ2;D0ES80;B6UKN7	B6UKN7_WHEAT Gamma-gliadin OS=Triticum aestivum GN=ll921 PE=4 SV=1	3683.77	0.0028059	77.939	11907000
QPQQPFPQ(de)QPQQPYPQQPLQQFPQQ(de)PQ(de)QPFPQQPQ	3 Deamidation (NQ)	E5KZR3	E5KZR3_WHEAT 75k gamma secalin OS=Triticum aestivum GN=sec2 PE=4 SV=1	4208	0.022789	56.048	11804000
Q(de)QFPQPQ(de)QPQQ(de)QFPQPQ(de)QPQ(de)QPFPQPQ	5 Deamidation (NQ)	B6UKQ5;K7WVC4;A7XDG7;B6UKN6	A7XDG7_WHEAT Gamma gliadin 3 OS=Triticum aestivum GN=qp905 PE=4 SV=1	3258.49	0.0025314	107.56	11532000
QPQQ(de)PFPQQ(de)PQ(de)QPFPQPQ	3 Deamidation (NQ)	B6ETR9;Q9FUW7;C4NFQ2;C0KEH9;C1KDF2;C1KDF5;C1KDF6;C4NFQ0	B6ETR9_WHEAT D-type LMW glutenin subunit (Fragment) OS=Triticum aestivum GN=glu PE=2 SV=1	2147	0.0308	65.467	11436000
QPQQ(de)PFPQPQ(de)QPIPV	2 Deamidation (NQ)	Q9FUW7	Q9FUW7_WHEAT Omega gliadin storage protein OS=Triticum aestivum PE=4 SV=1	1729.87	0.013026	107.17	11355000
TQPQ(de)QPTPLQPQ(de)QPFPQ	2 Deamidation (NQ)	B6ETR9	B6ETR9_WHEAT D-type LMW glutenin subunit (Fragment) OS=Triticum aestivum GN=glu PE=2 SV=1	1960.95	0.015789	73.345	11322000
QPFPQ(de)QPQQPYPQQPQQPFPQQ(de)PQQPFPQQP	2 Deamidation (NQ)	E5KZT6	E5KZT6_WHEAT 75k gamma secalin OS=Triticum aestivum GN=sec2 PE=4 SV=1	3709.76	0.024126	50.029	11240000
QAFPQQ(de)PQQPFPQTQQ(de)PQQPFPQ(de)QPQQPFPQ	3 Deamidation (NQ)	M9TK56	M9TK56_WHEAT Gamma-gliadin 5 OS=Triticum aestivum PE=2 SV=1	3672.73	0.0080999	59.893	11200000
ISQQPQ(de)QPFPQ(de)QPHQPQ(de)QPYPQ	3 Deamidation (NQ)	B6ETR9	B6ETR9_WHEAT D-type LMW glutenin subunit (Fragment) OS=Triticum aestivum GN=glu PE=2 SV=1	2628.22	0.0053849	73.294	11123000
PQ(de)QPQQPQ(de)QPFPQPQ(de)QPFPW	3 Deamidation (NQ)	B6ETR9;Q9FUW7	B6ETR9_WHEAT D-type LMW glutenin subunit (Fragment) OS=Triticum aestivum GN=glu PE=2 SV=1	2430.13	0.0014259	97.235	11111000
QAFPQQ(de)PQQPFPQTQ(de)QPQQPFPQ(de)QPQQPFPQ	3 Deamidation (NQ)	M9TK56	M9TK56_WHEAT Gamma-gliadin 5 OS=Triticum aestivum PE=2 SV=1	3672.73	0.0016209	81.763	11106000
QPQQ(de)PFPQPQQ(de)TFPQQPQLPFPQ(de)QPQ(de)QPFPQ	4 Deamidation (NQ)	B6UKP0;B6UKQ2;D0ES80;B6UKN7	B6UKN7_WHEAT Gamma-gliadin OS=Triticum aestivum GN=ll921 PE=4 SV=1	3684.75	0.0038985	77.241	10952000
HTFPQ(de)PQQTFPHQPQQQFPQPQ(de)QPQ(de)QQFPQPQ(de)QPQ(de)QPFPQPQ	5 Deamidation (NQ)	B6UKN6	B6UKN6_WHEAT Gamma-gliadin OS=Triticum aestivum GN=ll918 PE=4 SV=1	5057.34	0.00088628	91.269	10923000
QPQQ(de)QFSQPQQPQQQFIQ(de)PQQPFPQQPQQP	2 Deamidation (NQ)	Q6EEX0	Q6EEX0_WHEAT Gamma gliadin OS=Triticum aestivum PE=2 SV=1	3614.72	0.0042139	65.428	10782000
LQ(de)QPQQPFPQPQ(de)Q(de)QLPQPQ(de)QPQQSFPQQQR	4 Deamidation (NQ)	F4YT72;D0ES83;B6DQB5;B6UKN0;F2X323	B6UKN0_WHEAT Gamma-gliadin OS=Triticum aestivum GN=ll910 PE=4 SV=1	3610.74	0.0041675	67.728	10734000
Q(de)QIIPQ(de)QPQ(de)QPFPLQ(de)PQ(de)QPVPQ(de)QPQRPF	6 Deamidation (NQ)	C4NFQ1;C0KEI0;C1KFY1;C1KDF3;C0KEI1;C1KFY2;C0KEH9;C4NFP8	C0KEH9_WHEAT Omega-gliadin (Fragment) OS=Triticum aestivum PE=4 SV=1	3322.65	0.0081326	74.876	10687000
QPQQPFPQ(de)QPQQPQQPFPQ(de)PQQPFP	2 Deamidation (NQ)	B6ETR9;Q9FUW7	B6ETR9_WHEAT D-type LMW glutenin subunit (Fragment) OS=Triticum aestivum GN=glu PE=2 SV=1	2968.41	9.6343e-07	115.74	10671000
TQ(de)QPQQPFPQQ(de)PQQPFPQ(de)TQQPQQPFPQ	3 Deamidation (NQ)	M9TK56;F4YT72;B6DQB5;B6UKN0;F2X323	M9TK56_WHEAT Gamma-gliadin 5 OS=Triticum aestivum PE=2 SV=1	3330.56	6.6061e-07	101.45	10636000
PLQPQQPFPQ(de)QPQ(de)QPFPQ(de)PQLPFPQ	3 Deamidation (NQ)	Q9FUW7	Q9FUW7_WHEAT Omega gliadin storage protein OS=Triticum aestivum PE=4 SV=1	2939.45	9.7886e-05	87.963	10631000
QPQ(de)QPFPQPQ(de)QPIPQQPR	2 Deamidation (NQ)	Q571R2	Q571R2_WHEAT Putative omega-gliadin (Fragment) OS=Triticum aestivum GN=gli PE=2 SV=2	2140.07	0.0062536	87.138	10616000
Q(de)QPFPQQPQQ(de)PYPQ(de)RPQQPFPQ	3 Deamidation (NQ)	E5KZR7	E5KZR7_WHEAT 75k gamma secalin OS=Triticum aestivum GN=sec2 PE=4 SV=1	2691.27	0.029694	58.848	10602000
PQQPLQ(de)Q(de)FPQRPQQPFPQ	2 Deamidation (NQ)	E5KZS1	E5KZS1_WHEAT 75k gamma secalin OS=Triticum aestivum GN=sec2 PE=4 SV=1	2190.09	0.0065806	88.768	10518000
QPQQ(de)PFLQ(de)PQ(de)QPFPQQPQQPFPQTQQPQQPFPQQPQQPFPQ	3 Deamidation (NQ)	F4YT72;F2X323	F4YT72_WHEAT Gamma-gliadin OS=Triticum aestivum PE=4 SV=1	4890.35	0.011205	49.073	10410000
QPQQPFPLQPQ(de)QPFPQQ(de)PQQPFPQQP	2 Deamidation (NQ)	Q9FUW7	Q9FUW7_WHEAT Omega gliadin storage protein OS=Triticum aestivum PE=4 SV=1	3081.5	4.6189e-07	121.46	10389000
QPFPQ(de)QPQQPFPQPQ(de)QPIPV	2 Deamidation (NQ)	Q9FUW7	Q9FUW7_WHEAT Omega gliadin storage protein OS=Triticum aestivum PE=4 SV=1	2327.16	0.0014028	88.385	10369000
QQPFPQ(de)PQQ(de)PQQPFPQ(de)SKQPQQPFPQPQ	3 Deamidation (NQ)	B6UKQ2	B6UKQ2_WHEAT Gamma-gliadin OS=Triticum aestivum GN=qp910 PE=4 SV=1	3312.58	0.00028413	86.791	10365000
FPQQPQ(de)Q(de)PYPQQPQQ(de)PFPQTQQ(de)PQQPFPQPQ	4 Deamidation (NQ)	E5KZS3	E5KZS3_WHEAT 75k gamma secalin OS=Triticum aestivum GN=sec2 PE=4 SV=1	3715.72	0.0092188	77.939	10347000
PQQPHQ(de)PQQ(de)PYPQQQP	2 Deamidation (NQ)	B6ETR9	B6ETR9_WHEAT D-type LMW glutenin subunit (Fragment) OS=Triticum aestivum GN=glu PE=2 SV=1	1926.89	0.01934	95.264	10293000
TQQ(de)PQQ(de)PFPQQPQ(de)QPFPQTQQ(de)PQ(de)QPFPQFQ	5 Deamidation (NQ)	M9TK56	M9TK56_WHEAT Gamma-gliadin 5 OS=Triticum aestivum PE=2 SV=1	3607.65	0.010186	67.911	10220000
TQQ(de)PQQPFPQ(de)QPQQ(de)PFPQTQQPQ(de)QPFPQFQ	4 Deamidation (NQ)	M9TK56	M9TK56_WHEAT Gamma-gliadin 5 OS=Triticum aestivum PE=2 SV=1	3606.67	0.0059076	63.297	10041000
QPFPQQPQQPFPQPQQQLPLQPQQPFPQPQ	Unmodified	C0KEH9;C1KDF2;C4NFQ0	C0KEH9_WHEAT Omega-gliadin (Fragment) OS=Triticum aestivum PE=4 SV=1	3545.78	0.021777	51.966	9896800
Q(de)PQQPFPQQPQQ(de)PQ(de)QPFPQPQQ(de)PFPW	4 Deamidation (NQ)	B6ETR9;Q9FUW7	B6ETR9_WHEAT D-type LMW glutenin subunit (Fragment) OS=Triticum aestivum GN=glu PE=2 SV=1	3156.46	0.00013342	88.872	9882800
QPQQPFPQTQQPQ(de)QPFPQ	Deamidation (NQ)	E5KZS3;M9TK56;B6UKQ4;F4YT72;B6DQB5;B6UKN0;F2X323;F2X0K9;E5KZS7;Q6EEX0;B6UKP1	M9TK56_WHEAT Gamma-gliadin 5 OS=Triticum aestivum PE=2 SV=1	2149.02	0.023991	68.481	9874900
FPQQPQ(de)QPYPQQ(de)PQQ(de)PFPQTQ(de)QPQQPFPQPQ	4 Deamidation (NQ)	E5KZS3	E5KZS3_WHEAT 75k gamma secalin OS=Triticum aestivum GN=sec2 PE=4 SV=1	3715.72	0.016932	71.418	9749400
Q(de)TISQQPQQPFPQ(de)QPHQPQ(de)QPYPQ	3 Deamidation (NQ)	B6ETR9	B6ETR9_WHEAT D-type LMW glutenin subunit (Fragment) OS=Triticum aestivum GN=glu PE=2 SV=1	2857.33	0.0021628	76.015	9591200
QQPFPQTQQPQ(de)QPFPQQPQQ(de)PFPQTQQP	2 Deamidation (NQ)	M9TK56;F4YT72;B6DQB5;B6UKN0;F2X323	M9TK56_WHEAT Gamma-gliadin 5 OS=Triticum aestivum PE=2 SV=1	3329.57	0.0045479	71.678	9563500
QSFPLQPQ(de)QPFPQQPQ(de)QPFPQPQ(de)LPFPQQ	3 Deamidation (NQ)	Q9FUW7	Q9FUW7_WHEAT Omega gliadin storage protein OS=Triticum aestivum PE=4 SV=1	3429.67	0.0046669	70.704	9534200
QPQ(de)QPFPQSQQPQ(de)QPFPQPQ	2 Deamidation (NQ)	H9A6B8;K7XEG8;K7XRJ1;H9A6C1;H9A6C2;H9A6C0;K7XRI7;K7XRH9;K7XEG0;K7X0Y6;B5ANT0;K7WVB5;K7X1R6;B5ANT1;Q94G94;L7R666;B6UKQ6;A7XDG7;B6UKQ1;D0ES82;F2X0K9;Q6EEX0;B6UKP1;M9TLK0;F2X0K7	A7XDG7_WHEAT Gamma gliadin 3 OS=Triticum aestivum GN=qp905 PE=4 SV=1	2361.1	0.0013994	94.203	9372400
LQQ(de)PQQ(de)PFPQPQ(de)QQLPQPQ(de)QPQQSFPQQQRP	4 Deamidation (NQ)	F4YT72	F4YT72_WHEAT Gamma-gliadin OS=Triticum aestivum PE=4 SV=1	3707.8	0.020664	51.783	9363700
QPQQ(de)PFPQTQ(de)QPQQPFPQFQ	2 Deamidation (NQ)	M9TK56	M9TK56_WHEAT Gamma-gliadin 5 OS=Triticum aestivum PE=2 SV=1	2425.13	0.0056023	75.548	9351200
PQQ(de)PFPQPQ(de)QPIPQ(de)QPQ	3 Deamidation (NQ)	C4NFQ1;C0KEI0;C0KEI1;C4NFP8;C1KDG1;C1KDF7;C0KEI2	C4NFP8_WHEAT Omega secalin OS=Triticum aestivum PE=4 SV=1	1984.95	0.011957	98.943	9290800
QPQQ(de)PFPQ(de)PQ(de)QQLPQPQ(de)QPQQSFPQ(de)Q(de)QRPF	6 Deamidation (NQ)	F4YT72	F4YT72_WHEAT Gamma-gliadin OS=Triticum aestivum PE=4 SV=1	3615.69	0.018009	92.412	9213900
QPFPQQ(de)PQQPYPQQ(de)PQQPFPQ(de)TQQPQQPFPQ	3 Deamidation (NQ)	E5KZS3;B6UKP1	B6UKP1_WHEAT Gamma-gliadin OS=Triticum aestivum GN=ll930 PE=4 SV=1	3714.74	1.4265e-06	98.491	9113600
TQQ(de)SFPLQPQ(de)QPFPQ(de)QPQ(de)QPFPQPQ(de)LPFPQ	5 Deamidation (NQ)	Q9FUW7	Q9FUW7_WHEAT Omega gliadin storage protein OS=Triticum aestivum PE=4 SV=1	3532.68	0.02282	52.773	9088400
PQQQ(de)FPQ(de)PQQ(de)PQ(de)QQFLQPQ(de)QPFPQQPQQP	5 Deamidation (NQ)	B6UKM8;B6DQB1	B6UKM8_WHEAT Gamma-gliadin OS=Triticum aestivum GN=ll907 PE=4 SV=1	3499.63	0.0049296	76.237	9065700
QPQQ(de)PFPQTQ(de)Q(de)PQQ(de)PFPQPQ	4 Deamidation (NQ)	E5KZS3;E5KZS7	E5KZS3_WHEAT 75k gamma secalin OS=Triticum aestivum GN=sec2 PE=4 SV=1	2377.09	0.0014011	91.401	9037300
Q(de)PQQPFPQPQ(de)QPTPI	2 Deamidation (NQ)	C4NFQ2;C1KDG5;C0KEI1;C0KEH9;C4NFP8;C1KDG0;C1KDG1;C1KDF2;C1KDF5;C1KDF7;C1KDF6;C1KDG6;C0KEI2	C0KEH9_WHEAT Omega-gliadin (Fragment) OS=Triticum aestivum PE=4 SV=1	1731.85	9.07e-05	134.61	8990800
PQQPQ(de)Q(de)PLLQPQ(de)QPFPQ(de)QPQ	4 Deamidation (NQ)	B6DQB5	B6DQB5_WHEAT Gamma-gliadin OS=Triticum aestivum PE=4 SV=1	2355.14	0.012983	70.783	8985100
(gl)Q(de)PQQPFPLQPQ(de)QPVPQ(de)QPQ(de)RPF	Gln->pyro-Glu,4 Deamidation (NQ)	C4NFQ1;C0KEI0;C1KFY1;C1KDF3;C0KEI1;C1KFY2;C1KDG2;C0KEH9;C4NFP8	C0KEH9_WHEAT Omega-gliadin (Fragment) OS=Triticum aestivum PE=4 SV=1	2596.26	0.00030715	94.281	8972400
Q(de)QPFPLQPQ(de)QLFSQ(de)PQQPFPQ	3 Deamidation (NQ)	C0KEI2	C0KEI2_WHEAT Omega-gliadin (Fragment) OS=Triticum aestivum PE=4 SV=1	2510.21	0.027179	61.757	8893300
QPQQ(de)PFPQPQ(de)Q(de)QFPQPQQSQQSFPQQ	3 Deamidation (NQ)	H9A6C1	H9A6C1_WHEAT Gamma-gliadin OS=Triticum aestivum PE=4 SV=1	3108.42	0.063899	49.662	8858200
QQPQ(de)RPFPQ(de)SQQ(de)PQQPFPQPQ	3 Deamidation (NQ)	B6UKN6	B6UKN6_WHEAT Gamma-gliadin OS=Triticum aestivum GN=ll918 PE=4 SV=1	2518.19	0.00051101	107.98	8793600
(gl)QQPQ(de)QPLPQPQ(de)QPQQPFPQ	Gln->pyro-Glu,2 Deamidation (NQ)	E5KZU1;Q94G94;L7R666;L7R5Y9;L7R599;Q94G97;Q94G98;Q94G96;M9TG60;L7R5A3	Q94G98_WHEAT Gamma-gliadin (Fragment) OS=Triticum aestivum PE=2 SV=1	2223.06	0.0042008	91.616	8731000
FPQQPQ(de)QPFPQPQQ(de)PQQPSPQSQQPQ(de)Q(de)PFPQ(de)PQQP	5 Deamidation (NQ)	B6UKQ5	B6UKQ5_WHEAT Gamma-gliadin OS=Triticum aestivum GN=qp913 PE=4 SV=1	4076.88	0.012056	49.525	8708700
PQQPQ(de)QPFLQPQQ(de)PFPQ(de)Q(de)PQQPFPQTQ(de)QPQQPFPQ	5 Deamidation (NQ)	F4YT72;F2X323	F4YT72_WHEAT Gamma-gliadin OS=Triticum aestivum PE=4 SV=1	4166.97	0.022009	70.461	8606600
QSFPLQPQQPFPQ(de)QPQ(de)QPFPQPQ	2 Deamidation (NQ)	B6ETR9;Q9FUW7	B6ETR9_WHEAT D-type LMW glutenin subunit (Fragment) OS=Triticum aestivum GN=glu PE=2 SV=1	2718.31	0.00020028	103.4	8573500
PQ(de)QPFPQ(de)QPQQIIPQQPQ(de)QPFPLQPQ(de)QPVPQQ(de)PQRPF	5 Deamidation (NQ)	C4NFQ1;C0KEI0;C1KFY1;C0KEI1;C0KEH9;C4NFP8	C0KEH9_WHEAT Omega-gliadin (Fragment) OS=Triticum aestivum PE=4 SV=1	4369.18	0.0086366	49.209	8517100
PHQPQ(de)QQFPQTQQPQ(de)QPFPQPQ	2 Deamidation (NQ)	B6UKP0;B6UKQ2;D0ES80;B6UKN7;B6UKN1;B6UKQ3;B6UKQ7	B6UKN7_WHEAT Gamma-gliadin OS=Triticum aestivum GN=ll921 PE=4 SV=1	2640.24	0.00024532	112.55	8421500
QPQQ(de)PFPLQPQ(de)QPFPQ(de)QPEQ	3 Deamidation (NQ)	C1KFY3;C0KEI0;C1KFY1;C1KDF3;C1KDF4;C4NFP8;C1KDG0;C1KDF2;C1KDF5;C0KEI2;C1KDG4;C1KFY5	C4NFP8_WHEAT Omega secalin OS=Triticum aestivum PE=4 SV=1	2389.12	0.0057796	75.143	8342400
QPQ(de)QPLPQPQ(de)QPQQPFPQPQ	2 Deamidation (NQ)	E5KZU1	E5KZU1_WHEAT 75k gamma secalin OS=Triticum aestivum GN=sec2 PE=4 SV=1	2337.14	0.0014034	87.429	8297500
SPYQPQQPFPQPQ(de)QPTPIQ(de)PQQPFPQQ(de)PQQPFPQPQ	3 Deamidation (NQ)	C4NFQ2;C0KEH9;C1KDF2;C1KDF5;C1KDF6	C0KEH9_WHEAT Omega-gliadin (Fragment) OS=Triticum aestivum PE=4 SV=1	4206.01	0.013879	47.59	8225400
LQPQQ(de)PFPQ(de)QPQRPFAQQP	2 Deamidation (NQ)	C4NFQ1;C0KEI0;C0KEH9;C4NFP8;C0KEI2;C4NFQ0	C0KEH9_WHEAT Omega-gliadin (Fragment) OS=Triticum aestivum PE=4 SV=1	2261.12	0.0037072	86.548	8205900
QPQQ(de)PFPQPQ(de)QPIPQ(de)QPQ	3 Deamidation (NQ)	C4NFQ1;C0KEI0;C0KEI1;C4NFP8;C1KDG1;C1KDF7;C0KEI2	C4NFP8_WHEAT Omega secalin OS=Triticum aestivum PE=4 SV=1	2113.01	0.028722	66.387	8166100
Q(de)QFPQPQQ(de)PQQ(de)Q(de)FPQPQ(de)QPQ(de)QPFPQPQ	6 Deamidation (NQ)	B6UKQ5;K7WVC4;A7XDG7;B6UKN6	A7XDG7_WHEAT Gamma gliadin 3 OS=Triticum aestivum GN=qp905 PE=4 SV=1	3259.47	2.3325e-05	120.25	8164600
(gl)QPQ(de)QPFPQQ(de)PQQPFPQ	Gln->pyro-Glu,2 Deamidation (NQ)	B6ETR9;Q9FUW7;E5KZT6;C4NFQ2;M9TK56;F4YT72;B6DQB5;B6UKN0;F2X323;C0KEH9;C1KDF2;C1KDF5;C1KDF6;Q6EEX0;C4NFQ0;Q571R3	B6ETR9_WHEAT D-type LMW glutenin subunit (Fragment) OS=Triticum aestivum GN=glu PE=2 SV=1	1903.87	0.017645	99.991	8147600
QPQQ(de)PLPQPQ(de)QPQ(de)QPFPQQ(de)Q(de)QPL	5 Deamidation (NQ)	Q94G97;Q94G98;Q94G96;M9TG60	Q94G98_WHEAT Gamma-gliadin (Fragment) OS=Triticum aestivum PE=2 SV=1	2709.29	0.01777	77.567	8050200
QPQQ(de)PFPQ(de)QPHQPQ(de)QPYPQQQPYG	3 Deamidation (NQ)	B6ETR9	B6ETR9_WHEAT D-type LMW glutenin subunit (Fragment) OS=Triticum aestivum GN=glu PE=2 SV=1	2873.3	0.01861	73.722	7987800
QPQQ(de)PFPQQ(de)PQ(de)QPFPQ(de)PQQPIPVQPQ	4 Deamidation (NQ)	Q9FUW7	Q9FUW7_WHEAT Omega gliadin storage protein OS=Triticum aestivum PE=4 SV=1	3035.47	2.9976e-06	112.58	7958400
PHRPQ(de)Q(de)QFPQPQ(de)QPQ(de)QPFPQPQ	4 Deamidation (NQ)	M9TLK0	M9TLK0_WHEAT Gamma-gliadin 9 OS=Triticum aestivum PE=2 SV=1	2666.25	0.019053	63.998	7824900
Q(de)PQQPFPQ(de)TQQPQ(de)QPFPQ	3 Deamidation (NQ)	E5KZS3;M9TK56;B6UKQ4;F4YT72;B6DQB5;B6UKN0;F2X323;F2X0K9;E5KZS7;Q6EEX0;B6UKP1	M9TK56_WHEAT Gamma-gliadin 5 OS=Triticum aestivum PE=2 SV=1	2150.99	1.7209e-10	153.23	7803100
QPQQ(de)PFPQ(de)QPQQPFPQTQQPQ	2 Deamidation (NQ)	M9TK56;F4YT72;B6DQB5;B6UKN0;F2X323;Q6EEX0	M9TK56_WHEAT Gamma-gliadin 5 OS=Triticum aestivum PE=2 SV=1	2503.18	0.00055326	89.468	7645600
IIPQQPQ(de)QPFPLQPQ(de)QPFPQ	2 Deamidation (NQ)	Q571R2;C1KFY3;C0KEI0;C1KFY1;C1KDF3;C1KDF4;C0KEI1;C0KEH9;C4NFP8;C1KDG0;C1KDF2;C1KDF5;C0KEI2	C0KEH9_WHEAT Omega-gliadin (Fragment) OS=Triticum aestivum PE=4 SV=1	2357.21	0.018751	67.902	7639400
Q(de)TFPHQPQQ(de)QFPQPQ(de)QPQ(de)QPFPQ(de)QPQ	5 Deamidation (NQ)	Q94G98;Q94G96;M9TG60	Q94G98_WHEAT Gamma-gliadin (Fragment) OS=Triticum aestivum PE=2 SV=1	3143.43	0.0064988	75.064	7603200
QPTPIQPQ(de)QPFPQ(de)QPQ(de)QPFPQPQ	3 Deamidation (NQ)	C4NFQ2;C0KEH9;C1KDF2;C1KDF5;C1KDF6;C4NFQ0	C0KEH9_WHEAT Omega-gliadin (Fragment) OS=Triticum aestivum PE=4 SV=1	2683.29	4.1659e-07	132.14	7595600
QPQ(de)QPFPQPQ(de)QPFPW	2 Deamidation (NQ)	B6ETR9;Q9FUW7	B6ETR9_WHEAT D-type LMW glutenin subunit (Fragment) OS=Triticum aestivum GN=glu PE=2 SV=1	1850.86	0.016246	84.365	7587000
QPQQ(de)PFPQLQQPQ(de)QPFPQP	2 Deamidation (NQ)	F4YT72;D0ES83;B6DQB5;B6UKN0;F2X323	B6UKN0_WHEAT Gamma-gliadin OS=Triticum aestivum GN=ll910 PE=4 SV=1	2259.1	0.005009	103.6	7461400
TQQPQ(de)QPFPQ(de)FQ(de)QPHQPFPQPQ	3 Deamidation (NQ)	M9TK56	M9TK56_WHEAT Gamma-gliadin 5 OS=Triticum aestivum PE=2 SV=1	2660.23	0.00036234	107.72	7453300
Q(de)PQQPFPQPQ(de)QPQQPFPQ(de)QPQR	3 Deamidation (NQ)	Q571R2	Q571R2_WHEAT Putative omega-gliadin (Fragment) OS=Triticum aestivum GN=gli PE=2 SV=2	2656.27	0.00048123	85.496	7443000
TQ(de)QPQ(de)QPFPQ(de)QPQ(de)QPFPQTQ	4 Deamidation (NQ)	M9TK56;F4YT72;B6DQB5;B6UKN0;F2X323	M9TK56_WHEAT Gamma-gliadin 5 OS=Triticum aestivum PE=2 SV=1	2381.08	0.022652	65.954	7421800
PLQPQ(de)QPFPQPQQ(de)PIPQ(de)QPR	3 Deamidation (NQ)	Q571R2	Q571R2_WHEAT Putative omega-gliadin (Fragment) OS=Triticum aestivum GN=gli PE=2 SV=2	2351.19	0.012983	70.783	7238500
QPQQ(de)PFPQQ(de)PQQ(de)PQQPFPQ	3 Deamidation (NQ)	B6ETR9;Q9FUW7;C0KEI0	B6ETR9_WHEAT D-type LMW glutenin subunit (Fragment) OS=Triticum aestivum GN=glu PE=2 SV=1	2275.05	0.0011955	116.86	7132100
PLQPQ(de)QPFPQQPEQ(de)IIPQQ(de)PQQP	3 Deamidation (NQ)	Q571R2;C0KEI0;C1KDF3;C1KDF2;C1KDF5	C0KEI0_WHEAT Omega-gliadin (Fragment) OS=Triticum aestivum PE=4 SV=1	2693.33	0.0034824	74.029	7023900
PFPQQPQ(de)Q(de)PFPQPQQPQ(de)QPFPQ(de)PQPQ	4 Deamidation (NQ)	E5KZU5	E5KZU5_WHEAT 75k gamma secalin OS=Triticum aestivum GN=sec2 PE=4 SV=1	3067.44	0.0024389	82.635	6968100
TQ(de)QPQQ(de)PFPQ(de)QPQQPFPQ(de)TQQPQ	4 Deamidation (NQ)	M9TK56;F4YT72;B6DQB5;B6UKN0;F2X323	M9TK56_WHEAT Gamma-gliadin 5 OS=Triticum aestivum PE=2 SV=1	2734.25	0.026066	58.964	6920800
QPQQ(de)PFPQSQ(de)QPQQ(de)PFPQPQ	3 Deamidation (NQ)	H9A6B8;K7XEG8;K7XRJ1;H9A6C1;H9A6C2;H9A6C0;K7XRI7;K7XRH9;K7XEG0;K7X0Y6;B5ANT0;K7WVB5;K7X1R6;B5ANT1;Q94G94;L7R666;B6UKQ6;A7XDG7;B6UKQ1;D0ES82;F2X0K9;Q6EEX0;B6UKP1;M9TLK0;F2X0K7	A7XDG7_WHEAT Gamma gliadin 3 OS=Triticum aestivum GN=qp905 PE=4 SV=1	2362.09	1.7515e-06	129.05	6881000
PQQPQ(de)QPFPQPQ(de)QPIPVQPQ	2 Deamidation (NQ)	Q9FUW7	Q9FUW7_WHEAT Omega gliadin storage protein OS=Triticum aestivum PE=4 SV=1	2308.15	0.0014912	99.915	6862700
Q(de)PQQPFPQPQ(de)QPQ(de)LPFPQQPQQ(de)PFPQPQ	4 Deamidation (NQ)	Q30DX2;H9A6B8;H9A6C1;H9A6C2;H9A6C0;K7XRI7;K7XRH9;K7XEG0;K7X0Y6;B5ANT0;K7WVB5;K7X1R6;B5ANT1;Q94G97;Q94G98;Q94G96;M9TG60	Q94G98_WHEAT Gamma-gliadin (Fragment) OS=Triticum aestivum PE=2 SV=1	3308.58	3.21e-07	114.63	6819800
QQPQ(de)QPFPQPQQQLPLKPQQ(de)PFPQPQQP	2 Deamidation (NQ)	C1KDF6	C1KDF6_WHEAT Putative omega secalin OS=Triticum aestivum PE=2 SV=1	3303.67	0.035085	54.537	6806400
SPYQPQ(de)QPFPQPQ(de)QPTPI	2 Deamidation (NQ)	C4NFQ2;C1KDG5;C0KEI1;C0KEH9;C4NFP8;C1KDG0;C1KDG1;C1KDF2;C1KDF5;C1KDF7;C1KDF6;C1KDG6	C0KEH9_WHEAT Omega-gliadin (Fragment) OS=Triticum aestivum PE=4 SV=1	2078.99	0.018424	70.944	6784800
QQPQ(de)Q(de)PFPQPQ(de)QQLPQPQ(de)Q(de)PQQSFPQQQRP	5 Deamidation (NQ)	F4YT72	F4YT72_WHEAT Gamma-gliadin OS=Triticum aestivum PE=4 SV=1	3595.7	0.013139	68.835	6771700
QPQQ(de)PFPQTQ(de)QPQ(de)QPFPQFQ	3 Deamidation (NQ)	M9TK56	M9TK56_WHEAT Gamma-gliadin 5 OS=Triticum aestivum PE=2 SV=1	2426.12	0.0014006	92.264	6648000
QQPFPQ(de)PQQPQQ(de)PFPQPQQPQLPFPQQ(de)PQ(de)QPFPQ	4 Deamidation (NQ)	Q94G97	Q94G97_WHEAT Gamma-gliadin OS=Triticum aestivum PE=2 SV=1	4033.93	0.025946	62.052	6648000
Q(de)PQQPFPQQ(de)PQ(de)Q(de)PFPQPQQPIPV	4 Deamidation (NQ)	Q9FUW7	Q9FUW7_WHEAT Omega gliadin storage protein OS=Triticum aestivum PE=4 SV=1	2682.3	0.014264	65.022	6631300
QPQQ(de)PFPQQPQQ(de)PFPQQPQ	2 Deamidation (NQ)	B6ETR9;Q9FUW7;E5KZT6	B6ETR9_WHEAT D-type LMW glutenin subunit (Fragment) OS=Triticum aestivum GN=glu PE=2 SV=1	2274.07	0.0041754	91.355	6467500
QPFPQPQ(de)QPQLPFPQ(de)QPQ(de)QPFPQPQ	3 Deamidation (NQ)	Q30DX2;H9A6B8;H9A6C1;H9A6C2;H9A6C0;K7XRI7;K7XRH9;K7XEG0;K7X0Y6;B5ANT0;K7WVB5;K7X1R6;B5ANT1;Q94G97;Q94G98;Q94G96;M9TG60	Q94G98_WHEAT Gamma-gliadin (Fragment) OS=Triticum aestivum PE=2 SV=1	2954.42	1.4693e-06	103.2	6467500
PQ(de)QPFPQPQ(de)QPFPW	2 Deamidation (NQ)	B6ETR9;Q9FUW7	B6ETR9_WHEAT D-type LMW glutenin subunit (Fragment) OS=Triticum aestivum GN=glu PE=2 SV=1	1722.8	0.011216	108.56	6422100
TQ(de)QPQQPFPQ(de)QPQ(de)QPFPQ(de)TQQ(de)PQQPFPQ	5 Deamidation (NQ)	M9TK56;F4YT72;B6DQB5;B6UKN0;F2X323	M9TK56_WHEAT Gamma-gliadin 5 OS=Triticum aestivum PE=2 SV=1	3332.53	0.0084313	80.02	6402100
IPQQ(de)PQQPFSLQPQ(de)QPVPQ(de)QPQRPF	3 Deamidation (NQ)	C1KFY5	C1KFY5_WHEAT Putative omega secalin OS=Triticum aestivum PE=2 SV=1	2940.48	0.030365	54.582	6239100
FPQPQQ(de)PQLPFPQ(de)Q(de)PQQ(de)PFPQPQ	4 Deamidation (NQ)	Q30DX2;H9A6B8;H9A6C1;H9A6C2;H9A6C0;K7XRI7;K7XRH9;K7XEG0;K7X0Y6;B5ANT0;K7WVB5;K7X1R6;B5ANT1;Q94G97;Q94G98;Q94G96;M9TG60	Q94G98_WHEAT Gamma-gliadin (Fragment) OS=Triticum aestivum PE=2 SV=1	2730.3	4.2915e-11	142.26	6222100
PQ(de)QPLPQ(de)EQLPQQH	2 Deamidation (NQ)	I7KM78	I7KM78_WHEAT Gamma-gliadin OS=Triticum aestivum GN=GID-HE1 PE=2 SV=1	1668.81	0.032144	80.96	6171900
FPQPQ(de)QPQLPFPQQ(de)PQQ(de)PFPQPQ	3 Deamidation (NQ)	Q30DX2;H9A6B8;H9A6C1;H9A6C2;H9A6C0;K7XRI7;K7XRH9;K7XEG0;K7X0Y6;B5ANT0;K7WVB5;K7X1R6;B5ANT1;Q94G97;Q94G98;Q94G96;M9TG60	Q94G98_WHEAT Gamma-gliadin (Fragment) OS=Triticum aestivum PE=2 SV=1	2729.31	1.8873e-07	136.43	6144200
FPQPQ(de)Q(de)PQQLFPQ(de)PQPQTQ	3 Deamidation (NQ)	E5KZS1;E5KZR5	E5KZS1_WHEAT 75k gamma secalin OS=Triticum aestivum GN=sec2 PE=4 SV=1	2264.07	0.012299	72.433	6138200
QPFPQ(de)QPQQPFPLQPQ(de)QPFPL	2 Deamidation (NQ)	B6ETR9	B6ETR9_WHEAT D-type LMW glutenin subunit (Fragment) OS=Triticum aestivum GN=glu PE=2 SV=1	2488.24	0.022295	64.275	6116600
QPQQ(de)PFPQPQ(de)QPQQPFPQ(de)SQQPQ	3 Deamidation (NQ)	H9A6B9;H9A6B8;K7XEG8;K7XRJ1;H9A6C1;H9A6C2;H9A6C0;K7XRI7;K7XRH9;K7XEG0;K7X0Y6;B5ANT0;K7WVB5;K7X1R6;B5ANT1;B6UKQ6;K7WVC4;A7XDG7;B6UKQ1;M9TLK0	A7XDG7_WHEAT Gamma gliadin 3 OS=Triticum aestivum GN=qp905 PE=4 SV=1	2715.26	0.001232	81.807	6116500
QPQQ(de)PFPQPQ(de)QPIPQ	2 Deamidation (NQ)	Q571R2;C4NFQ1;C0KEI0;C0KEI1;C4NFP8;C1KDG1;C1KDF7;C0KEI2	C4NFP8_WHEAT Omega secalin OS=Triticum aestivum PE=4 SV=1	1758.86	0.010984	109	5993800
QPQQ(de)PFPLQPQ(de)QPFPQ(de)QPQ	3 Deamidation (NQ)	Q571R2;Q9FUW7	Q9FUW7_WHEAT Omega gliadin storage protein OS=Triticum aestivum PE=4 SV=1	2260.08	0.001229	116.78	5985900
PELQ(de)QPIPQ(de)QPQQPFPL	2 Deamidation (NQ)	B6ETR9;Q9FUW7	B6ETR9_WHEAT D-type LMW glutenin subunit (Fragment) OS=Triticum aestivum GN=glu PE=2 SV=1	1986.01	0.011527	78.69	5959900
PQ(de)QPFPQPQ(de)QPIPQ	2 Deamidation (NQ)	Q571R2;C4NFQ1;C0KEI0;C0KEI1;C4NFP8;C1KDG1;C1KDF7;C1KDF6;C0KEI2	C4NFP8_WHEAT Omega secalin OS=Triticum aestivum PE=4 SV=1	1630.8	0.023999	88.101	5933200
QPQ(de)QPFPQ(de)PQQPQQPFPQ(de)Q(de)PQRPQ	4 Deamidation (NQ)	Q571R2	Q571R2_WHEAT Putative omega-gliadin (Fragment) OS=Triticum aestivum GN=gli PE=2 SV=2	2882.36	0.0096115	66.636	5864100
QQPQQ(de)PFPQQPHQ(de)PQ(de)QPYPQQQP	3 Deamidation (NQ)	B6ETR9	B6ETR9_WHEAT D-type LMW glutenin subunit (Fragment) OS=Triticum aestivum GN=glu PE=2 SV=1	2781.28	0.0056606	72.21	5756000
LQ(de)QPQQPFPQ(de)PQQ(de)QLPQPQ(de)QPQQSFPQQQR	4 Deamidation (NQ)	F4YT72;D0ES83;B6DQB5;B6UKN0;F2X323	B6UKN0_WHEAT Gamma-gliadin OS=Triticum aestivum GN=ll910 PE=4 SV=1	3610.74	0.0041444	63.291	5583800
QPQQ(de)PFPQTQQPQ(de)QPFPQQPQ	2 Deamidation (NQ)	M9TK56;F4YT72;B6DQB5;B6UKN0;F2X323	M9TK56_WHEAT Gamma-gliadin 5 OS=Triticum aestivum PE=2 SV=1	2503.18	0.00048384	92.264	5541100
FPQPQ(de)QPFPLQPQ(de)QPF	2 Deamidation (NQ)	C1KDF2;C1KDG4	C1KDF2_WHEAT Putative omega secalin OS=Triticum aestivum PE=2 SV=1	1924.94	0.022155	76.759	5375000
SFPLQPQ(de)QPFPQ(de)QPQ(de)QPFPQPQ	3 Deamidation (NQ)	B6ETR9;Q9FUW7	B6ETR9_WHEAT D-type LMW glutenin subunit (Fragment) OS=Triticum aestivum GN=glu PE=2 SV=1	2591.23	0.00048123	85.496	5340200
QPQQ(de)PFPQLQQPQQPFPQPQ	Deamidation (NQ)	F4YT72;D0ES83;B6DQB5;B6UKN0;F2X323	B6UKN0_WHEAT Gamma-gliadin OS=Triticum aestivum GN=ll910 PE=4 SV=1	2386.17	0.00027184	119.46	5071100
FPQPQQPQ(de)LPFPQ(de)Q(de)PQQPFPQPQ	3 Deamidation (NQ)	Q30DX2;H9A6B8;H9A6C1;H9A6C2;H9A6C0;K7XRI7;K7XRH9;K7XEG0;K7X0Y6;B5ANT0;K7WVB5;K7X1R6;B5ANT1;Q94G97;Q94G98;Q94G96;M9TG60	Q94G98_WHEAT Gamma-gliadin (Fragment) OS=Triticum aestivum PE=2 SV=1	2729.31	0.00012503	113.86	5013300
QPFPQQ(de)PQQPFPQ(de)TQQPQQPFPQ(de)QPQQPFPQ	3 Deamidation (NQ)	M9TK56;F4YT72;B6DQB5;B6UKN0;F2X323	M9TK56_WHEAT Gamma-gliadin 5 OS=Triticum aestivum PE=2 SV=1	3698.74	0.0039368	72.474	5002200
FPQPQ(de)QPQQ(de)QFLQPQ(de)QPFPQQPQ	3 Deamidation (NQ)	B6UKM8;B6DQB1	B6UKM8_WHEAT Gamma-gliadin OS=Triticum aestivum GN=ll907 PE=4 SV=1	2791.32	0.015177	64.26	4981300
Q(de)PQQPFPQQ(de)PQ(de)QPQ(de)QPFPQPQ(de)QPFPW	5 Deamidation (NQ)	B6ETR9;Q9FUW7	B6ETR9_WHEAT D-type LMW glutenin subunit (Fragment) OS=Triticum aestivum GN=glu PE=2 SV=1	3157.45	2.9976e-06	104.18	4965700
QPFPLQPQQPFPQ(de)QPQQPFPQPQ(de)QPIPVQPQ	2 Deamidation (NQ)	Q9FUW7	Q9FUW7_WHEAT Omega gliadin storage protein OS=Triticum aestivum PE=4 SV=1	3615.82	0.014356	55.158	4855600
QPQ(de)QPFPQLQ(de)QPQ(de)QPFPQPQ	3 Deamidation (NQ)	F4YT72;D0ES83;B6DQB5;B6UKN0;F2X323	B6UKN0_WHEAT Gamma-gliadin OS=Triticum aestivum GN=ll910 PE=4 SV=1	2388.14	0.0015695	103.13	4808100
FPQPQ(de)QPQLPFPQQPQ(de)QPFPQPQ	2 Deamidation (NQ)	Q30DX2;H9A6B8;H9A6C1;H9A6C2;H9A6C0;K7XRI7;K7XRH9;K7XEG0;K7X0Y6;B5ANT0;K7WVB5;K7X1R6;B5ANT1;Q94G97;Q94G98;Q94G96;M9TG60	Q94G98_WHEAT Gamma-gliadin (Fragment) OS=Triticum aestivum PE=2 SV=1	2728.33	3.3025e-05	123.55	4793900
QPQQ(de)PFPQPQ(de)Q(de)LIPM(ox)QPQQPFPQQ	Oxidation (M),3 Deamidation (NQ)	B6ETR9	B6ETR9_WHEAT D-type LMW glutenin subunit (Fragment) OS=Triticum aestivum GN=glu PE=2 SV=1	2873.37	0.020876	59.792	4692400
QPQQ(de)PFPQPQQ(de)PQLPFPQQPQ(de)QPFPQPQ	3 Deamidation (NQ)	Q30DX2;H9A6B8;H9A6C1;H9A6C2;H9A6C0;K7XRI7;K7XRH9;K7XEG0;K7X0Y6;B5ANT0;K7WVB5;K7X1R6;B5ANT1;Q94G97;Q94G98;Q94G96;M9TG60	Q94G98_WHEAT Gamma-gliadin (Fragment) OS=Triticum aestivum PE=2 SV=1	3307.59	3.6419e-09	135.64	4661500
QQPQ(de)QPFPQPQ(de)QQLPQ(de)PQQPQ	3 Deamidation (NQ)	F4YT72;D0ES83;B6DQB5;B6UKN0;F2X323	B6UKN0_WHEAT Gamma-gliadin OS=Triticum aestivum GN=ll910 PE=4 SV=1	2497.19	0.00040821	97.502	4600100
QPTPIQPQQPFPQ(de)QPQQPFPQ	Deamidation (NQ)	C4NFQ2;C0KEH9;C1KDF2;C1KDF5;C1KDF6;C4NFQ0	C0KEH9_WHEAT Omega-gliadin (Fragment) OS=Triticum aestivum PE=4 SV=1	2456.21	0.022782	63.998	4571800
QQPQQPFPQQ(de)PHQPQ(de)QPYPQ	2 Deamidation (NQ)	B6ETR9	B6ETR9_WHEAT D-type LMW glutenin subunit (Fragment) OS=Triticum aestivum GN=glu PE=2 SV=1	2427.12	0.028709	62.94	4429600
PQ(de)QPFPQ(de)QPQQPFPL	2 Deamidation (NQ)	B6ETR9;Q571R2	B6ETR9_WHEAT D-type LMW glutenin subunit (Fragment) OS=Triticum aestivum GN=glu PE=2 SV=1	1777.87	0.02415	80.96	4409600
QPQQ(de)PFPQTQQ(de)PQQ(de)PFPQ(de)LQ(de)QP	5 Deamidation (NQ)	F4YT72;B6DQB5;B6UKN0;F2X323	B6UKN0_WHEAT Gamma-gliadin OS=Triticum aestivum GN=ll910 PE=4 SV=1	2619.21	0.026898	60.134	4368900
(gl)QPQ(de)QPFPQ(de)QPQQPFPQPQ(de)Q(de)PIPVQPQ	Gln->pyro-Glu,4 Deamidation (NQ)	Q9FUW7	Q9FUW7_WHEAT Omega gliadin storage protein OS=Triticum aestivum PE=4 SV=1	3018.44	0.025135	55.705	4325800
QPQQ(de)PFPQPQ(de)QPQLPFPQ	2 Deamidation (NQ)	Q30DX2;H9A6B8;H9A6C1;H9A6C2;H9A6C0;K7XRI7;K7XRH9;K7XEG0;K7X0Y6;B5ANT0;K7WVB5;K7X1R6;B5ANT1;Q94G97;Q94G98;Q94G96;M9TG60	Q94G98_WHEAT Gamma-gliadin (Fragment) OS=Triticum aestivum PE=2 SV=1	2131.04	0.0075916	81.526	4317900
QPQQ(de)PFPQPQQTFPQ(de)QPQ(de)LPFPQ	3 Deamidation (NQ)	B6UKP0;B6UKQ2;D0ES80;B6UKN7;B6UKN1	B6UKN7_WHEAT Gamma-gliadin OS=Triticum aestivum GN=ll921 PE=4 SV=1	2733.31	0.034041	55.453	4313700
QPFPQQ(de)PQQPYPQ(de)QPQ(de)QPFPQ	3 Deamidation (NQ)	B6UKM8;B6DQB1;E5KZT6;E5KZS1;E5KZR5;E5KZT8;E5KZS0;E5KZR3;E5KZR8;E5KZS3;B6UKP1;E5KZS4	B6UKP1_WHEAT Gamma-gliadin OS=Triticum aestivum GN=ll930 PE=4 SV=1	2535.17	0.00053048	90.385	4277300
QQPQ(de)QPLLQ(de)PQ(de)QPFPQQPQ	3 Deamidation (NQ)	B6DQB5	B6DQB5_WHEAT Gamma-gliadin OS=Triticum aestivum PE=4 SV=1	2257.1	0.0050135	81.992	4185300
PQ(de)QPQ(de)QPQ(de)QPFPQPQ(de)QPFPW	4 Deamidation (NQ)	B6ETR9;Q9FUW7	B6ETR9_WHEAT D-type LMW glutenin subunit (Fragment) OS=Triticum aestivum GN=glu PE=2 SV=1	2431.11	0.02094	66.809	4159200
QQPQQ(de)PFPQPQ(de)Q(de)PQLPFPRQPQQPFPQ	3 Deamidation (NQ)	M9TLK0	M9TLK0_WHEAT Gamma-gliadin 9 OS=Triticum aestivum PE=2 SV=1	3238.58	0.049921	52.019	4131200
QQPFPQPQ(de)QPQQPFPQSKQPQ(de)QPFPQPQ	2 Deamidation (NQ)	B6UKQ2	B6UKQ2_WHEAT Gamma-gliadin OS=Triticum aestivum GN=qp910 PE=4 SV=1	3311.6	0.0045442	71.696	4119200
QPQQ(de)PFPQLQQ(de)PQQPFPQPQ	2 Deamidation (NQ)	F4YT72;D0ES83;B6DQB5;B6UKN0;F2X323	B6UKN0_WHEAT Gamma-gliadin OS=Triticum aestivum GN=ll910 PE=4 SV=1	2387.15	0.0014147	96.773	4032000
PQQPQ(de)LPFPQQPQ(de)QPFPQPQ	2 Deamidation (NQ)	B6UKP0;B6UKQ2;D0ES80;B6UKN7;B6UKQ3;B6UKQ7;Q30DX2;H9A6B8;H9A6C1;H9A6C2;H9A6C0;K7XRI7;K7XRH9;K7XEG0;K7X0Y6;B5ANT0;K7WVB5;K7X1R6;B5ANT1;Q94G97;Q94G98;Q94G96;M9TG60	Q94G98_WHEAT Gamma-gliadin (Fragment) OS=Triticum aestivum PE=2 SV=1	2356.15	0.0014034	87.429	3906700
QQPIPQ(de)QPQQPFPLQPQ(de)QPFPQ	2 Deamidation (NQ)	B6ETR9;Q9FUW7	B6ETR9_WHEAT D-type LMW glutenin subunit (Fragment) OS=Triticum aestivum GN=glu PE=2 SV=1	2597.29	0.013676	67.655	3875200
QTQQ(de)PFPLQPQ(de)QPFPQ(de)QPQRP	3 Deamidation (NQ)	C4NFQ1;C0KEI0;C0KEH9;C4NFP8;C0KEI2;C4NFQ0	C0KEH9_WHEAT Omega-gliadin (Fragment) OS=Triticum aestivum PE=4 SV=1	2517.23	0.033539	58.693	3799100
FPLQ(de)PQQPFPQ(de)QPQQPFPQPQ(de)LPFPQ	3 Deamidation (NQ)	Q9FUW7	Q9FUW7_WHEAT Omega gliadin storage protein OS=Triticum aestivum PE=4 SV=1	3086.52	0.026208	55.208	3723500
QPFPQ(de)QPQQ(de)PFPQ(de)PQQPIPVQPQ	3 Deamidation (NQ)	Q9FUW7	Q9FUW7_WHEAT Omega gliadin storage protein OS=Triticum aestivum PE=4 SV=1	2681.31	0.0073034	70.837	3601000
QPQQPFPLQPQ(de)QPFPQ	Deamidation (NQ)	B6ETR9;Q571R2;Q9FUW7;C1KFY3;C0KEI0;C1KFY1;C1KDF3;C1KDF4;C0KEI1;C0KEH9;C4NFP8;C1KDG0;C1KDF2;C1KDF5;C0KEI2;C1KDG4;C1KFY5	B6ETR9_WHEAT D-type LMW glutenin subunit (Fragment) OS=Triticum aestivum GN=glu PE=2 SV=1	1904.94	0.033909	70.889	3570600
QPQQ(de)PFPLQPQ(de)QPFPQ(de)QPQ(de)QPFPQ	4 Deamidation (NQ)	Q9FUW7	Q9FUW7_WHEAT Omega gliadin storage protein OS=Triticum aestivum PE=4 SV=1	2858.36	0.023978	58.479	3458100
QPQQPFPLQ(de)PQQPFPQ	Deamidation (NQ)	B6ETR9;Q571R2;Q9FUW7;C1KFY3;C0KEI0;C1KFY1;C1KDF3;C1KDF4;C0KEI1;C0KEH9;C4NFP8;C1KDG0;C1KDF2;C1KDF5;C0KEI2;C1KDG4;C1KFY5	B6ETR9_WHEAT D-type LMW glutenin subunit (Fragment) OS=Triticum aestivum GN=glu PE=2 SV=1	1904.94	0.013994	105.99	3369000
FPELQ(de)QPIPQQ(de)PQQPFPLQPQ(de)QPFPQ	3 Deamidation (NQ)	B6ETR9;Q9FUW7	B6ETR9_WHEAT D-type LMW glutenin subunit (Fragment) OS=Triticum aestivum GN=glu PE=2 SV=1	3084.52	0.0047537	70.994	3220400
QPQ(de)QPFPQPQ(de)QPQ(de)LPFPQ	3 Deamidation (NQ)	Q30DX2;H9A6B8;H9A6C1;H9A6C2;H9A6C0;K7XRI7;K7XRH9;K7XEG0;K7X0Y6;B5ANT0;K7WVB5;K7X1R6;B5ANT1;Q94G97;Q94G98;Q94G96;M9TG60	Q94G98_WHEAT Gamma-gliadin (Fragment) OS=Triticum aestivum PE=2 SV=1	2132.02	0.013109	73.296	3183800
QPFPQQPQ(de)Q(de)PYPQ(de)QPQ(de)QPFPQ	4 Deamidation (NQ)	B6UKM8;B6DQB1;E5KZT6;E5KZS1;E5KZR5;E5KZT8;E5KZS0;E5KZR3;E5KZR8;E5KZS3;B6UKP1;E5KZS4	B6UKP1_WHEAT Gamma-gliadin OS=Triticum aestivum GN=ll930 PE=4 SV=1	2536.15	0.00052614	105.9	3055000
QPQ(de)Q(de)PYPQQPQ(de)QPFPQ	3 Deamidation (NQ)	B6UKM8;B6DQB1;E5KZT6;E5KZS1;E5KZR5;E5KZT8;E5KZS0;E5KZR3;E5KZR8;E5KZS3;B6UKN0;B6UKP1;E5KZS4;F6KV47	B6UKN0_WHEAT Gamma-gliadin OS=Triticum aestivum GN=ll910 PE=4 SV=1	1937.88	0.020828	77.776	2923600
QPQQ(de)PFPQPQ(de)QPTPIQPQ	2 Deamidation (NQ)	C4NFQ2;C1KDG5;C0KEI1;C0KEH9;C4NFP8;C1KDG0;C1KDG1;C1KDF2;C1KDF5;C1KDF7;C1KDF6;C1KDG6;C0KEI2	C0KEH9_WHEAT Omega-gliadin (Fragment) OS=Triticum aestivum PE=4 SV=1	2085.02	0.0070788	82.59	2906100
QPFPQPQ(de)QAQLPFPQQ(de)PQQ(de)PFPQPQ	3 Deamidation (NQ)	B6UKQ5;K7XEG8;K7XRJ1;B6UKQ6;K7WVC4;A7XDG7;B6UKN6	A7XDG7_WHEAT Gamma gliadin 3 OS=Triticum aestivum GN=qp905 PE=4 SV=1	2928.41	0.00067342	82.635	2724800
QPFPQPQ(de)QAQLPFPQQ(de)PQ(de)Q(de)PFPQPQ	4 Deamidation (NQ)	B6UKQ5;K7XEG8;K7XRJ1;B6UKQ6;K7WVC4;A7XDG7;B6UKN6	A7XDG7_WHEAT Gamma gliadin 3 OS=Triticum aestivum GN=qp905 PE=4 SV=1	2929.39	0.011802	63.225	2526600
(gl)QPFPQQPQ(de)QPYPQ(de)Q(de)PQQPFPQ	Gln->pyro-Glu,3 Deamidation (NQ)	B6UKM8;B6DQB1;E5KZT6;E5KZS1;E5KZR5;E5KZT8;E5KZS0;E5KZR3;E5KZR8;E5KZS3;B6UKP1;E5KZS4	B6UKP1_WHEAT Gamma-gliadin OS=Triticum aestivum GN=ll930 PE=4 SV=1	2518.14	0.0039807	76.586	2504300
PQPQ(de)PQ(de)TQQSIPQ(de)PQ(de)QPFPQPQQP	4 Deamidation (NQ)	E5KZT6;E5KZS2;E5KZR0;E5KZU7;E5KZU4;E5KZS6;E5KZS5;E5KZU1;E5KZS1;E5KZR5;E5KZR1;E5KZT8;E5KZR3;E5KZS3;E5KZT9;E5KZQ8;E5KZT7;E5KZS7;E5KZS4	E5KZT6_WHEAT 75k gamma secalin OS=Triticum aestivum GN=sec2 PE=4 SV=1	2752.3	0.060701	53.033	1613700
QQPFPQ(de)PQQLIPM(ox)Q(de)PQ(de)QPFPQ	Oxidation (M),3 Deamidation (NQ)	B6ETR9	B6ETR9_WHEAT D-type LMW glutenin subunit (Fragment) OS=Triticum aestivum GN=glu PE=2 SV=1	2520.2	0.038769	57.173	*
QQPFPQ(de)QPQQPFPQPQ(de)LQ(de)FPQ	3 Deamidation (NQ)	B6ETR9	B6ETR9_WHEAT D-type LMW glutenin subunit (Fragment) OS=Triticum aestivum GN=glu PE=2 SV=1	2535.21	0.042673	45.876	*
PQQPFPQSQQPQQ(de)PFPQ(de)SQ(de)QPQQPFPQPQ	3 Deamidation (NQ)	D0ES82	D0ES82_WHEAT Gamma gliadin OS=Triticum aestivum PE=4 SV=1	3399.58	0.041744	59.359	*
PQQQPFPQ(de)PQQ(de)SSPLQPQ(de)QPFPQQPQ	3 Deamidation (NQ)	E5KZQ8	E5KZQ8_WHEAT 75k gamma secalin OS=Triticum aestivum GN=sec2 PE=4 SV=1	3012.43	0.056432	49.66	*
QPQQ(de)PFPRQ(de)SQ(de)Q(de)PFPQQ(de)PQQPFPQPQ	5 Deamidation (NQ)	E5KZU5	E5KZU5_WHEAT 75k gamma secalin OS=Triticum aestivum GN=sec2 PE=4 SV=1	3117.45	0.030517	70.959	*
QPQQPFLQPQQPFPQQPQQPFP	Unmodified	F4YT72;F2X323	F4YT72_WHEAT Gamma-gliadin OS=Triticum aestivum PE=4 SV=1	2629.31	0.039526	62.589	*
QPQQ(de)PFPQQ(de)Q(de)Q(de)LVLPQQP	4 Deamidation (NQ)	Q30DX7	Q30DX7_WHEAT Gamma-gliadin/LMW-glutenin chimera Ch2 (Fragment) OS=Triticum aestivum PE=2 SV=1	2132.04	0.042782	65.038	*

## Sheet: 1130-3G05
Sequence	Modifications	Proteins	Protein name (of one protein hit)	Mass	PEP	Score	Intensity
SQQQLPPFSQQQPPFSQQQQPV	Unmodified	F8SGN6;Q00M56;F8SGN5;F8SGN4;F8SGN3;Q8W3W4;Q6QGV8;Q00M55;B2BZD0;D3U328;B2Y2Q1;Q75ZV8;Q68AN2;Q18NR2;B2Y2Q4;B2Y2Q3;B2Y2Q2;R4JBL6;R4JB40;R4JBJ2;I1XB56;R4JB54;R4JB14;R4JFB5;R4JF82	B2Y2Q1_WHEAT Low molecular weight glutenin subunit OS=Triticum aestivum GN=GluB3-1 PE=4 SV=1	2551.25	0.075151	51.469	233070000
VQGQGIIQPQQPA	Unmodified	B6UKQ2;B6UKN7;B6UKP0;Q1W676;D0ES80;B6UKN1;B6DQB5;B6UKN0;F4YT72;K7XEG5;B6UKN6;B6UKQ5;Q9FS57;Q9FS76;Q9FS77;Q9FS56;Q9FS75;Q8L6B5;Q8L6B2;A1EHE7;Q9SYX8;Q8L6B3;Q8L6B4;Q6EEW8;B6UKM6;B6UKP1;Q94G96;M9TG60;B6UKM4;P06659;M9TE83;B6UKP2;F2X0K8;B6UKQ4;F2X322;B6DQB1;D0ES83;F2X323;K7XEG8;K7XRH9;K7XEG0;K7X1R6;K7X0Y6;B5ANT0;B5ANT1;K7XRI7;H9A6C1;H9A6B9;K7XRJ1;Q94G94;B6DQB2;B6DQB7;B6UKN2;F2X0K7;Q94G97	F4YT72_WHEAT Gamma-gliadin OS=Triticum aestivum PE=4 SV=1	1362.73	0.022328	75.819	141630000
FPHQPQ(de)Q(de)QFPQPQ(de)QPQ(de)QQFPQ(de)PQ(de)QPQQPFPQPQ	6 Deamidation (NQ)	K7XEG5;B6UKN6;B6UKQ5;A7XDG7	B6UKN6_WHEAT Gamma-gliadin OS=Triticum aestivum GN=ll918 PE=4 SV=1	3993.82	4.0008e-05	109.71	113730000
SFPQPQPQQPQQPS	Unmodified	B6ETR9	B6ETR9_WHEAT D-type LMW glutenin subunit (Fragment) OS=Triticum aestivum GN=glu PE=2 SV=1	1592.76	0.024315	87.863	112030000
PQQPFSQQPQQSQQSFPQPQP	Unmodified	B6ETR9	B6ETR9_WHEAT D-type LMW glutenin subunit (Fragment) OS=Triticum aestivum GN=glu PE=2 SV=1	2436.15	0.037593	49.768	80210000
FPHQPQ(de)Q(de)QFPQ(de)PQ(de)QPQ(de)QQFPQPQQ(de)PQQPFPQPQ	6 Deamidation (NQ)	K7XEG5;B6UKN6;B6UKQ5;A7XDG7	B6UKN6_WHEAT Gamma-gliadin OS=Triticum aestivum GN=ll918 PE=4 SV=1	3993.82	0.00059972	84.529	54635000
QQQQPSLPQQPPFS	Unmodified	D6RVY4;B2Y2S3;B2Y2Q7;B2Y2Q6;R4JDM1;R4JBF5;R4JB56;I1XB60;I1XB41;K0I5W1;K0HZJ2;Q5MFQ0	D6RVY4_WHEAT Low molecular glutenin subunit (Fragment) OS=Triticum aestivum GN=Glu-B3 PE=4 SV=1	1608.79	8.2399e-06	145	51175000
FQLIQGQGIIQPQQPA	Unmodified	B6UKQ1;A7XDG7;B6UKQ6	A7XDG7_WHEAT Gamma gliadin 3 OS=Triticum aestivum GN=qp905 PE=4 SV=1	1764.95	0.0027595	110.51	49955000
LQQQ(de)LVPQLQQP	Deamidation (NQ)	B6DQB5;B6UKN0;F4YT72;D0ES83;F2X323	F4YT72_WHEAT Gamma-gliadin OS=Triticum aestivum PE=4 SV=1	1419.77	0.040921	77.744	48177000
SQQQQPPFSQQQPPFSQQQQQPL	Unmodified	D6RVY4;B2Y2S3;B2Y2Q7;B2Y2Q6;R4JDM1;R4JBF5;R4JB56;I1XB60;I1XB41;K0I5W1;K0HZJ2	D6RVY4_WHEAT Low molecular glutenin subunit (Fragment) OS=Triticum aestivum GN=Glu-B3 PE=4 SV=1	2708.29	0.0014145	83.395	47961000
SQQQQPPFSQQ(de)QPPFSQQQQPV	Deamidation (NQ)	F8SGN6;D6RVY4;B2Y2S3;B2Y2Q7;B2Y2Q6;R4JDM1;R4JBF5;R4JB56;I1XB60;I1XB41;K0I5W1;K0HZJ2;Q00M56;F8SGN5;F8SGN4;F8SGN3;Q8W3W4;Q6QGV8;Q00M55;B2BZD0;D3U328;F8SGM4;B2Y2Q1;Q75ZV8;Q68AN2;Q18NR2;B2Y2Q4;B2Y2Q3;B2Y2Q2;R4JBL6;R4JB40;R4JBJ2;I1XB56;R4JB54;R4JB14;R4JFB5;R4JF82	D6RVY4_WHEAT Low molecular glutenin subunit (Fragment) OS=Triticum aestivum GN=Glu-B3 PE=4 SV=1	2567.2	0.040023	46.356	46114000
SQQPQQPFPQQPHQPQQPYPQQQP	Unmodified	B6ETR9	B6ETR9_WHEAT D-type LMW glutenin subunit (Fragment) OS=Triticum aestivum GN=glu PE=2 SV=1	2865.36	0.044241	39.68	44574000
SHQQQPFPQQPYPQQPYPS	Unmodified	B6ETR9	B6ETR9_WHEAT D-type LMW glutenin subunit (Fragment) OS=Triticum aestivum GN=glu PE=2 SV=1	2281.06	0.0079904	74.776	42914000
SQQQ(de)QPVLPQQPS	Deamidation (NQ)	Q9ZNY0;Q75ZV9;D3U319;B2Y2R6;B2Y2R3;Q8W3X1;R4JDK6;R4JBF1;Q8W3X4;B2Y2R8;B2Y2S0;B2Y2R5;D6RVY6;Q8W3X0;R4JBK6;I1XB51;Q8W3X2;B2Y2R4;Q8W3W9;D3UAL8;R4JB52;R4JB48;R4JFA4;R4JBG2;R4JDN1;Q8W3X3;R4JAQ0;Q571Q5;A2IBV5;Q8GU18;F8SGN6;D6RVY4;B2Y2S3;B2Y2Q7;B2Y2Q6;R4JDM1;R4JBF5;R4JB56;I1XB60;I1XB41;Q00M56;F8SGN5;F8SGN4;F8SGN3;F8SGM4;B2Y2Q1;Q75ZV8;Q68AN2;Q18NR2;B2Y2Q4;B2Y2Q3;B2Y2Q2;R4JBL6;R4JB40;R4JBJ2;I1XB56;R4JB54;…	D6RVY4_WHEAT Low molecular glutenin subunit (Fragment) OS=Triticum aestivum GN=Glu-B3 PE=4 SV=1	1464.72	2.4701e-09	159.58	40853000
SQQQLPPFSQQLPPFSQQQQPV	Unmodified	Q9ZNY0;Q75ZV9;D3U319;B2Y2R6;B2Y2R3;Q8W3X1;R4JDK6;R4JBF1;Q8W3X4;B2Y2R8;B2Y2S0;B2Y2R5;D6RVY6;Q8W3X0;R4JBK6;I1XB51;Q8W3X2;B2Y2R4;Q8W3W9;D3UAL8;R4JB52;R4JB48;R4JFA4;R4JBG2;R4JDN1;Q8W3X3;R4JAQ0;Q571Q5	Q9ZNY0_WHEAT Low molecular weight glutenin subunit (Fragment) OS=Triticum aestivum GN=lmw-gs PE=4 SV=1	2536.27	0.033097	48.616	39808000
QQPQLPFPQ(de)QPQQPFPQ	Deamidation (NQ)	B6UKQ2;B6UKN7;B6UKP0;D0ES80;Q30DX2;Q94G96;M9TG60;Q94G98;K7XRH9;K7XEG0;K7X1R6;K7X0Y6;B5ANT0;B5ANT1;K7XRI7;K7WVB5;H9A6C1;Q94G97	Q94G96_WHEAT Gamma-gliadin OS=Triticum aestivum PE=2 SV=1	2033	1.972e-06	145.43	39414000
LPLQPQQPFPQSQ	Unmodified	C4NFP9	C4NFP9_WHEAT Omega secalin OS=Triticum aestivum PE=4 SV=1	1506.78	0.033094	80.17	35536000
(gl)Q(de)Q(de)PQ(de)HTFPQPQQTFPHQPQQQFPQPQ(de)QPQ(de)QQFPQPQ(de)QPQ(de)QPFPQPQ	Gln->pyro-Glu,7 Deamidation (NQ)	K7XEG5;B6UKN6	B6UKN6_WHEAT Gamma-gliadin OS=Triticum aestivum GN=ll918 PE=4 SV=1	5523.51	0.0038828	51.577	33997000
PSGQVQWPQQQQPFPQPQQP	Unmodified	Q30DX2;Q30DX8;Q94G96;M9TG60;Q94G98;Q94G97	Q94G96_WHEAT Gamma-gliadin OS=Triticum aestivum PE=2 SV=1	2329.12	0.0040538	82.609	33200000
FPHQ(de)PQ(de)QQFPQPQQPQ(de)QQFPQPQQ(de)PQQPFPQPQ	4 Deamidation (NQ)	K7XEG5;B6UKN6;B6UKQ5;A7XDG7	B6UKN6_WHEAT Gamma-gliadin OS=Triticum aestivum GN=ll918 PE=4 SV=1	3991.86	0.0028887	58.858	31819000
TQQQQPPFSQQPPISQQQQPP	Unmodified	R4JBE8;R4JB50;R4JB34;R4JD42;Q6SPZ0;D2DII1;D3U317;B8R6A0;R4JBI2;Q6SPZ2;C3VN74;R4JAQ1;P10385;D2DII3;Q6SPY8;R4JB44;D3UAL5;Q19N55;Q19MN3;I1XB50;R4JAS6;O22116;Q19MN2;Q6SPZ1;Q0PW11;F8SGQ4;Q6SPY9;Q6SPY7;Q6QGW0;Q5MFH3;Q5MFH2;Q5MFH0;Q5MFG8;D2DII2;C3VN75;R4JB27;R4JBJ8;R4JAR7;C3VN76;Q6SPZ3;C3VN77;P93794	R4JBE8_WHEAT Low-molecular-weight glutenin subunit (Fragment) OS=Triticum aestivum GN=LMW-GS PE=4 SV=1	2416.18	0.049484	45.885	27813000
QFPQQQFPQ(de)QQFPQQQFPQQEFPQ	Deamidation (NQ)	B6ETS1;B6ETS0;Q402I5	B6ETS1_WHEAT D-type LMW glutenin subunit (Fragment) OS=Triticum aestivum GN=glu PE=2 SV=1	3033.4	0.00014501	107.78	26837000
(gl)QTFPHQPQQQVPQ(de)PQQPQQP	Gln->pyro-Glu,Deamidation (NQ)	M9TK56;B6DQB5;B6UKN0	M9TK56_WHEAT Gamma-gliadin 5 OS=Triticum aestivum PE=2 SV=1	2349.11	0.012387	69.188	25949000
QQPQQSFPQPQQQFPLQPQQ	Unmodified	Q571R2	Q571R2_WHEAT Putative omega-gliadin (Fragment) OS=Triticum aestivum GN=gli PE=2 SV=2	2406.17	0.0050689	76.378	25160000
LQPQQPQQSFPQQQQP	Unmodified	B6UKP0;D0ES80	B6UKP0_WHEAT Gamma-gliadin OS=Triticum aestivum GN=ll927 PE=2 SV=1	1905.93	0.011002	96.707	23863000
FPQQQIAQQPQQLPQ	Unmodified	B6ETS1;B6ETS0	B6ETS1_WHEAT D-type LMW glutenin subunit (Fragment) OS=Triticum aestivum GN=glu PE=2 SV=1	1777.91	0.020023	86.288	23488000
(gl)QTFPHQPQQQVPQPQQPQQP	Gln->pyro-Glu	M9TK56;B6DQB5;B6UKN0	M9TK56_WHEAT Gamma-gliadin 5 OS=Triticum aestivum PE=2 SV=1	2348.13	0.029259	57.366	22330000
QPQQPFPQQPQQPFPQPQ	Unmodified	B6ETR9;C4NFQ3;C1KFY0;C1KDF9;C1KDF8;C1KDF6;Q9FUW7;C4NFP9;C4NFQ0;C1KDF2	B6ETR9_WHEAT D-type LMW glutenin subunit (Fragment) OS=Triticum aestivum GN=glu PE=2 SV=1	2144.04	2.9293e-10	157.23	20448000
PSQQPFPTPQPQFPQQS	Unmodified	B6ETR9	B6ETR9_WHEAT D-type LMW glutenin subunit (Fragment) OS=Triticum aestivum GN=glu PE=2 SV=1	1937.93	3.6572e-06	141.1	20362000
QPQQPFPQQPQQPQQPFPQPQQPFP	Unmodified	B6ETR9;Q9FUW7	B6ETR9_WHEAT D-type LMW glutenin subunit (Fragment) OS=Triticum aestivum GN=glu PE=2 SV=1	2966.45	2.7228e-05	108.71	20147000
FPHQPQQQFPQPQQPQQQFPQPQQPQQPFPQPQ	Unmodified	K7XEG5;B6UKN6;B6UKQ5;A7XDG7	B6UKN6_WHEAT Gamma-gliadin OS=Triticum aestivum GN=ll918 PE=4 SV=1	3987.92	0.017919	37.497	19979000
SFPLQPQQPFPQQPQQPFPQPQ	Unmodified	B6ETR9;Q9FUW7	B6ETR9_WHEAT D-type LMW glutenin subunit (Fragment) OS=Triticum aestivum GN=glu PE=2 SV=1	2588.28	0.033097	48.616	19065000
QQPFTQQQPPFSQQP	Unmodified	B3EY91;R4JF25;R4JFL5;R4JBH8;R4JB19;Q8W3U9;R4V1P5;M1GMA2;M1GL80;D2DII7;Q8W3V0	B3EY91_WHEAT LMWGS1 OS=Triticum aestivum GN=SYGluA3 PE=4 SV=1	1784.85	0.041407	70.68	18490000
SQQQQPPFSQQQQPPFSQQQQSP	Unmodified	R4JBE8;R4JB50;R4JB34;R4JD42;Q6SPZ0;D2DII1;D3U317;B8R6A0;R4JBI2;Q6SPZ2;C3VN74;R4JAQ1;P10385;D2DII3;Q6SPY8;Q19N55;Q19MN3;I1XB50;R4JAS6;O22116;Q19MN2;Q6SPY9;Q6SPY7;Q6QGW0;Q5MFH3;Q5MFH2;Q5MFH0;Q5MFG8;D2DII2;B3EY91;R4JF25;R4JFL5;R4JBH8;R4JB19;Q8W3U9;R4V1P5;M1GMA2;M1GL80;D2DII7;Q8W3V0	R4JBE8_WHEAT Low-molecular-weight glutenin subunit (Fragment) OS=Triticum aestivum GN=LMW-GS PE=4 SV=1	2682.24	0.0213	53.625	18206000
SQQQPPFSQQQQPPFSQQQPP	Unmodified	D6RVY4;B2Y2S3;B2Y2Q7;B2Y2Q6;R4JDM1;R4JBF5;R4JB56;I1XB60;I1XB41;K0I5W1;K0HZJ2;Q9S8D7	D6RVY4_WHEAT Low molecular glutenin subunit (Fragment) OS=Triticum aestivum GN=Glu-B3 PE=4 SV=1	2436.15	0.026074	56.719	17994000
QPQQTFPFPHQPQQQFPQPQQPQ	Unmodified	F6KV47	F6KV47_WHEAT Gamma gliadin OS=Triticum aestivum PE=4 SV=1	2785.34	0.0081044	67.227	17984000
FPQPQQPPQQFLQPQQPQQPFPQP	Unmodified	K7XRJ1	K7XRJ1_WHEAT Gamma-gliadin OS=Triticum aestivum PE=4 SV=1	2854.42	0.0061922	67.227	17981000
QQQPPFSQQQPPFSQQQQPS	Unmodified	Q00M56;F8SGN5;F8SGN4;F8SGN3;Q8W3W4;Q6QGV8;Q00M55;B2BZD0;D3U328;F8SGM4;Q8W3W3	Q00M56_WHEAT LMW-GS P-31 OS=Triticum aestivum GN=GluD3-3 PE=2 SV=1	2339.09	0.0048566	76.586	16540000
PSQQNPQAQGSVQPQQLPQ	Unmodified	K7X1K5;A7LHB6;K7XRC1;K7XR81;D0UTY3;K7WV53;A5JSB7;K7WUY9;Q306F9;J7HT18;D0UTY2;P04724;H6VLP5;J7HZW3;J7HSR9;A7LHB7;K7XE90;K7XR67	K7XR67_WHEAT Alpha-gliadin OS=Triticum aestivum GN=gli-2 PE=4 SV=1	2059.01	0.0048474	91.065	15778000
QFPQQQ(de)FPQQQFPQ(de)QQFPQQEFPQ	2 Deamidation (NQ)	B6ETS1;B6ETS0;Q402I5	B6ETS1_WHEAT D-type LMW glutenin subunit (Fragment) OS=Triticum aestivum GN=glu PE=2 SV=1	3034.39	0.00064031	82.406	15630000
SQQPQQIFPQPQQTFPHQPQ	Unmodified	Q30DX2;B6UKP1;Q94G96;M9TG60;Q94G98;P06659;M9TE83;Q6EEX1;F2X0K8;F2X322;M9TLK0;Q6EEX0	Q94G96_WHEAT Gamma-gliadin OS=Triticum aestivum PE=2 SV=1	2388.16	0.019045	62.648	14948000
QQFPQQQ(de)FPQQQFPQ	Deamidation (NQ)	B6ETS1;B6ETS0;Q402I5	B6ETS1_WHEAT D-type LMW glutenin subunit (Fragment) OS=Triticum aestivum GN=glu PE=2 SV=1	1903.89	0.019525	88.101	14574000
PQQPQQLFPQPQQS	Unmodified	E5KZQ8;E5KZT7;E5KZR4;E5KZS0	E5KZQ8_WHEAT 75k gamma secalin OS=Triticum aestivum GN=sec2 PE=4 SV=1	1649.82	0.026529	81.565	14283000
QPFPQQPQQIIPQ(de)	Deamidation (NQ)	C4NFQ3;C1KFY0;C4NFQ1;C0KEI1;C4NFP8;C0KEI0;C4NFQ0;C1KFY4;C1KFY1;C1KFY5	C4NFQ3_WHEAT Omega secalin OS=Triticum aestivum PE=4 SV=1	1548.79	0.034209	77.597	14193000
PQQPPFSQQQQQPV	Unmodified	F8SGN6;Q00M56;F8SGN5;F8SGN4;F8SGN3;Q8W3W4;Q6QGV8;Q00M55;B2BZD0;D3U328	F8SGN6_WHEAT Low-molecular-weight glutenin subunit OS=Triticum aestivum PE=2 SV=1	1635.8	0.04924	70.889	13903000
Q(de)QFPQ(de)QQFPQQPPQQFPQ(de)Q(de)QFPI	4 Deamidation (NQ)	Q402I5	Q402I5_WHEAT Omega-5 gliadin OS=Triticum aestivum PE=4 SV=1	2842.32	0.010542	63.488	13807000
QPQQPFPQQPQQPFPQQPQ	Unmodified	B6ETR9;Q9FUW7;E5KZT6	B6ETR9_WHEAT D-type LMW glutenin subunit (Fragment) OS=Triticum aestivum GN=glu PE=2 SV=1	2272.1	0.0016011	107.5	13802000
HTPQEQFPQQQQFPQPQ	Unmodified	B6ETS1;B6ETS0;Q7M1M4;Q402I5	B6ETS1_WHEAT D-type LMW glutenin subunit (Fragment) OS=Triticum aestivum GN=glu PE=2 SV=1	2091.98	0.015597	75.911	13114000
QEFPQQQFPQ	Unmodified	B6ETS1;Q402I5	B6ETS1_WHEAT D-type LMW glutenin subunit (Fragment) OS=Triticum aestivum GN=glu PE=2 SV=1	1275.59	0.0045705	123.11	12750000
QFPQQQ(de)FPQ(de)QQ(de)FPQQQFPQQEFPQ	3 Deamidation (NQ)	B6ETS1;B6ETS0;Q402I5	B6ETS1_WHEAT D-type LMW glutenin subunit (Fragment) OS=Triticum aestivum GN=glu PE=2 SV=1	3035.37	0.0076544	64.522	12430000
QQSQQPFPQSQQPQQPFPQPQQP	Unmodified	E5KZU4	E5KZU4_WHEAT 75k gamma secalin OS=Triticum aestivum GN=sec2 PE=4 SV=1	2702.28	0.032714	46.415	12370000
FPHQ(de)PQ(de)QQFPQPQ(de)QPQ(de)QQFPQPQ(de)QPQ(de)QPFPQQPQ	6 Deamidation (NQ)	Q30DX2;Q30DX8	Q30DX2_WHEAT Gamma-gliadin/LMW-glutenin chimera Ch7 (Fragment) OS=Triticum aestivum PE=2 SV=1	4121.88	0.018265	57.347	12353000
VQQQQFPGQQQPFPPQQPYPQ	Unmodified	K7X1K5;A7LHB6;K7XRC1;K7XR81;D0UTY3;A5JSB7;K7WUY9;Q306F9;J7HT18;D0UTY2;P04724;H6VLP5;J7HZW3;J7HSR9;A7LHB7;K7XE90;A7LHB0;A5JSA9	K7X1K5_WHEAT Alpha-gliadin OS=Triticum aestivum GN=gli-2 PE=4 SV=1	2494.2	0.022802	58.693	12331000
VQWPQQQPFPQPQ(de)QP	Deamidation (NQ)	B6UKQ2;B6UKN7;B6UKN1;B6UKQ6	B6UKQ2_WHEAT Gamma-gliadin OS=Triticum aestivum GN=qp910 PE=4 SV=1	1832.88	0.018105	92.295	12266000
QLPQQQQIPQQPQ	Unmodified	B6ETS1;B6ETS0;Q402I5	B6ETS1_WHEAT D-type LMW glutenin subunit (Fragment) OS=Triticum aestivum GN=glu PE=2 SV=1	1559.81	0.0035121	121.68	12212000
FPQPQQQFPQPQQPQQSFPQ	Unmodified	M9TK56;M9TLK0;Q6EEX0;K7XRH9;K7XEG0;K7X1R6;K7X0Y6;B5ANT0;B5ANT1;K7XRI7;K7WVB5;H9A6B9;B6DQB2;B6DQB7;F2X0K7	M9TK56_WHEAT Gamma-gliadin 5 OS=Triticum aestivum PE=2 SV=1	2409.15	0.045658	48.907	12114000
QPQQPFLQPQPQTQ	Unmodified	E5KZR4	E5KZR4_WHEAT 75k gamma secalin OS=Triticum aestivum GN=sec2 PE=4 SV=1	1663.83	0.012709	101.39	12066000
(gl)QIPQQQQIPQQPK	Gln->pyro-Glu	B6ETS1;B6ETS0	B6ETS1_WHEAT D-type LMW glutenin subunit (Fragment) OS=Triticum aestivum GN=glu PE=2 SV=1	1542.82	0.028569	90.614	11686000
PQQPQQPFLQPQQPYPQQPQQPFPQ	Unmodified	B6UKN0	B6UKN0_WHEAT Gamma-gliadin OS=Triticum aestivum GN=ll910 PE=4 SV=1	2998.47	0.011864	56.29	11526000
TQQPQQPFPQLQQPQQPFPQPQQQLPQPQQPQQSFPQQQR	Unmodified	B6DQB5;B6UKN0;F4YT72;D0ES83;F2X323	F4YT72_WHEAT Gamma-gliadin OS=Triticum aestivum PE=4 SV=1	4786.38	0.010668	36.555	11481000
(gl)QQFPQPQQPQQSFPQQQRP	Gln->pyro-Glu	M9TK56	M9TK56_WHEAT Gamma-gliadin 5 OS=Triticum aestivum PE=2 SV=1	2304.1	0.030772	58.693	11184000
QQQPPFSQQQQPPFSQQQQPV	Unmodified	Q9ZNY0;Q75ZV9;D3U319;B2Y2R6;B2Y2R3;Q8W3X1;R4JDK6;R4JBF1;Q8W3X4;B2Y2R8;B2Y2S0;B2Y2R5;D6RVY6;Q8W3X0;R4JBK6;I1XB51;Q8W3X2;B2Y2R4;Q8W3W9;D3UAL8;R4JB52;R4JB48;R4JFA4;R4JBG2;R4JDN1;Q8W3X3;R4JAQ0;Q8W3W8;Q571Q5;A2IBV5;Q8GU18;Q41547	Q9ZNY0_WHEAT Low molecular weight glutenin subunit (Fragment) OS=Triticum aestivum GN=lmw-gs PE=4 SV=1	2479.19	0.012022	67.418	11046000
QQQPPFSQQQPPFSQQQQPV	Unmodified	Q3LGB3;Q5TLY9;R4JB62;B2Y2S2;C8KIL6;F8SGN6;D6RVY4;B2Y2S3;B2Y2Q7;B2Y2Q6;R4JDM1;R4JBF5;R4JB56;I1XB60;I1XB41;K0I5W1;K0HZJ2;Q00M56;F8SGN5;F8SGN4;F8SGN3;Q8W3W4;Q6QGV8;Q00M55;B2BZD0;D3U328;F8SGM4;B2Y2Q1;Q75ZV8;Q68AN2;Q18NR2;B2Y2Q4;B2Y2Q3;B2Y2Q2;R4JBL6;R4JB40;R4JBJ2;I1XB56;R4JB54;R4JB14;R4JFB5;R4JF82	D6RVY4_WHEAT Low molecular glutenin subunit (Fragment) OS=Triticum aestivum GN=Glu-B3 PE=4 SV=1	2351.13	0.029633	57.173	10871000
SFQPSQQNPQAQGSVQPQQLPQ	Unmodified	K7X1K5;A7LHB6;K7XRC1;K7XR81;D0UTY3;K7WV53;A5JSB7;K7WUY9;Q306F9;J7HT18;D0UTY2;P04724;H6VLP5;J7HZW3;J7HSR9;A7LHB7;K7XR67	K7XR67_WHEAT Alpha-gliadin OS=Triticum aestivum GN=gli-2 PE=4 SV=1	2421.17	0.05076	43.476	10041000
PQQPFPQPQQAQLPFPQQPQQPFPQ	Unmodified	K7XEG5;B6UKN6;B6UKQ5;A7XDG7;B6UKM4;K7XEG8;K7XRJ1;B6UKN2;B6UKQ6	B6UKN6_WHEAT Gamma-gliadin OS=Triticum aestivum GN=ll918 PE=4 SV=1	2925.46	0.037893	39.68	10033000
QFPGQQQPFPPQQPYPQPQP	Unmodified	A5JSA9	A5JSA9_WHEAT Alpha-gliadin OS=Triticum aestivum GN=Gli-G6 PE=2 SV=1	2333.12	0.044437	49.537	9491000
PQQPPFSQQQQ(de)QPVLPQ	Deamidation (NQ)	F8SGN6;Q00M56;F8SGN5;F8SGN4;F8SGN3;Q8W3W4;Q6QGV8;Q00M55;B2BZD0;D3U328	F8SGN6_WHEAT Low-molecular-weight glutenin subunit OS=Triticum aestivum PE=2 SV=1	1974.98	0.034722	66.022	8732600
QPQPFLPQLPYPQPQP	Unmodified	I0IT62	I0IT62_WHEAT Alpha/beta-gliadin OS=Triticum aestivum PE=4 SV=1	1873.97	0.015972	85.287	8542600
LIQGQGIIQPQQPA	Unmodified	B6UKQ1;A7XDG7;B6UKQ6	A7XDG7_WHEAT Gamma gliadin 3 OS=Triticum aestivum GN=qp905 PE=4 SV=1	1489.83	0.02426	88.021	8533800
SQQQQQ(de)QPILPQQPS	Deamidation (NQ)	B2Y2Q1;Q75ZV8;Q68AN2;Q18NR2;R4JBL6;R4JB40;R4JBJ2;I1XB56	B2Y2Q1_WHEAT Low molecular weight glutenin subunit OS=Triticum aestivum GN=GluB3-1 PE=4 SV=1	1734.85	0.01965	87.647	8455100
TQQPQQPFPQQPQQPFPQTQQPQQPFPQ	Unmodified	M9TK56;B6DQB5;B6UKN0;F4YT72;F2X323	F4YT72_WHEAT Gamma-gliadin OS=Triticum aestivum PE=4 SV=1	3327.61	0.026333	40.625	8374400
QQPQQPFPQPQQPQRPFPQSQQPQQPFPQPQQ(de)P	Deamidation (NQ)	B6UKN6	B6UKN6_WHEAT Gamma-gliadin OS=Triticum aestivum GN=ll918 PE=4 SV=1	3916.9	0.002519	59.893	8267700
PQQPFPQTQQPQQPFPQ	Unmodified	M9TK56;B6DQB5;B6UKN0;F4YT72;B6UKP1;P06659;M9TE83;Q6EEX1;B6UKP2;B6UKQ4;F2X323;Q6EEX0;B6DQB7;E5KZS3;E5KZT9;E5KZS7	F4YT72_WHEAT Gamma-gliadin OS=Triticum aestivum PE=4 SV=1	2019.98	0.0036675	105.14	8106700
MQLQPFPQPQLPYPQPQLPYPQPQP	Unmodified	K7X1K5;A7LHB6;K7XRC1;K7XR81;D0UTY3;K7WV53;A5JSB7;K7WUY9;Q306F9;J7HT18;D0UTY2;P04724;H6VLP5;J7HZW3;J7HSR9;A7LHB7;K7XE90;A7LHB0	K7X1K5_WHEAT Alpha-gliadin OS=Triticum aestivum GN=gli-2 PE=4 SV=1	2956.49	0.016823	49.66	8089000
QQQQPSLPQQPPFSQQQ	Unmodified	D6RVY4;B2Y2S3;B2Y2Q7;B2Y2Q6;R4JDM1;R4JBF5;R4JB56;I1XB60;I1XB41;K0I5W1;K0HZJ2;Q5MFQ0	D6RVY4_WHEAT Low molecular glutenin subunit (Fragment) OS=Triticum aestivum GN=Glu-B3 PE=4 SV=1	1992.97	0.011748	86.497	7765600
PQQPPFSQQ(de)QQQPVLPQ	Deamidation (NQ)	F8SGN6;Q00M56;F8SGN5;F8SGN4;F8SGN3;Q8W3W4;Q6QGV8;Q00M55;B2BZD0;D3U328	F8SGN6_WHEAT Low-molecular-weight glutenin subunit OS=Triticum aestivum PE=2 SV=1	1974.98	0.049419	60.489	7612400
(gl)QTFPHQSQQAFPQPQ	Gln->pyro-Glu	Q30DX8	Q30DX8_WHEAT Gamma-gliadin/LMW-glutenin chimera Ch1 OS=Triticum aestivum PE=2 SV=1	1750.81	0.03585	72.615	7576400
QQQQPPFSQQPPISQQQQPP	Unmodified	R4JBE8;R4JB50;R4JB34;R4JD42;Q6SPZ0;D2DII1;D3U317;B8R6A0;R4JBI2;Q6SPZ2;C3VN74;R4JAQ1;P10385;D2DII3;Q6SPY8;R4JB44;D3UAL5;Q19N55;Q19MN3;I1XB50;R4JAS6;O22116;Q19MN2;Q6SPZ1;Q0PW11;F8SGQ4;Q6SPY9;Q6SPY7;Q6QGW0;Q5MFH3;Q5MFH2;Q5MFH0;Q5MFG8;D2DII2;C3VN75;R4JB27;R4JBJ8;R4JAR7;C3VN76;Q6SPZ3;C3VN77;P93794;R4JFH5;B3EY91;R4JF25;R4JFL5;R4JBH8;R4JB19;Q8W3U9;R4V1P5;M1GMA2;M1GL80;D2DII7;Q8W3V0	R4JBE8_WHEAT Low-molecular-weight glutenin subunit (Fragment) OS=Triticum aestivum GN=LMW-GS PE=4 SV=1	2315.13	0.030324	56.817	7551100
QPQQPFPQTQQPQQPFPQQPQQPFPQTQQPQQPFPQ(de)QPQQPFPQ	Deamidation (NQ)	M9TK56;B6DQB5;B6UKN0;F4YT72;F2X323	F4YT72_WHEAT Gamma-gliadin OS=Triticum aestivum PE=4 SV=1	5229.51	0.0037506	44.216	7541300
QQQQPSLPQQPPFSQQ	Unmodified	D6RVY4;B2Y2S3;B2Y2Q7;B2Y2Q6;R4JDM1;R4JBF5;R4JB56;I1XB60;I1XB41;K0I5W1;K0HZJ2;Q5MFQ0	D6RVY4_WHEAT Low molecular glutenin subunit (Fragment) OS=Triticum aestivum GN=Glu-B3 PE=4 SV=1	1864.91	0.0085627	99.927	7401300
QQPFPTPQPQFPQQS	Unmodified	B6ETR9	B6ETR9_WHEAT D-type LMW glutenin subunit (Fragment) OS=Triticum aestivum GN=glu PE=2 SV=1	1753.84	0.032671	73.722	7346300
(gl)QVHWPQQQPFPQPQQP	Gln->pyro-Glu	B6UKP0	B6UKP0_WHEAT Gamma-gliadin OS=Triticum aestivum GN=ll927 PE=2 SV=1	1951.93	0.034048	70.373	7314800
SQLNPQAQGSVQPQQLPQ	Unmodified	A5JSA9;F4YT74;A5JSA4;P04725;Q41545;Q41529;J7HWD7	A5JSA9_WHEAT Alpha-gliadin OS=Triticum aestivum GN=Gli-G6 PE=2 SV=1	1946.98	0.006648	94.569	6892700
(gl)QFPQQQFPQQ(de)Q(de)FPQQQFPQQEFPQ	Gln->pyro-Glu,2 Deamidation (NQ)	B6ETS1;B6ETS0;Q402I5	B6ETS1_WHEAT D-type LMW glutenin subunit (Fragment) OS=Triticum aestivum GN=glu PE=2 SV=1	3017.36	0.038482	41.798	6856200
PQQPQQPFPQPQ(de)QPIPV	Deamidation (NQ)	Q9FUW7	Q9FUW7_WHEAT Omega gliadin storage protein OS=Triticum aestivum PE=4 SV=1	1953.99	0.052392	59.709	6547600
QQFPQQQEFPQQQFPQ	Unmodified	B6ETS1;Q402I5	B6ETS1_WHEAT D-type LMW glutenin subunit (Fragment) OS=Triticum aestivum GN=glu PE=2 SV=1	2031.94	0.016531	82.515	6232100
Q(de)QFPQQ(de)Q(de)EFPQ(de)QQFPQ	4 Deamidation (NQ)	B6ETS1;Q402I5	B6ETS1_WHEAT D-type LMW glutenin subunit (Fragment) OS=Triticum aestivum GN=glu PE=2 SV=1	2035.88	0.017277	78.814	6205400
(gl)QQPHQPFPQPQQQFPQPQQPQ	Gln->pyro-Glu	M9TK56	M9TK56_WHEAT Gamma-gliadin 5 OS=Triticum aestivum PE=2 SV=1	2520.19	0.0062265	73.928	6099800
TQQPQQPFPQPQQT	Unmodified	B6UKQ2;B6UKN7;B6UKP0;D0ES80;B6UKN1	B6UKQ2_WHEAT Gamma-gliadin OS=Triticum aestivum GN=qp910 PE=4 SV=1	1651.8	0.045611	71.98	5895200
QQSFPQPQPQ(de)QPQQPS	Deamidation (NQ)	B6ETR9	B6ETR9_WHEAT D-type LMW glutenin subunit (Fragment) OS=Triticum aestivum GN=glu PE=2 SV=1	1849.86	0.040413	67.707	5879400
QPQQPFPQQPEQ	Unmodified	C4NFQ1;Q571R2;C0KEI1;C4NFP8;C0KEI0;C1KDF2;C1KDF1;C1KFY3;C1KDG4;C1KFY4;C1KDF4;C1KDG3;C1KFY1;C1KFY5	Q571R2_WHEAT Putative omega-gliadin (Fragment) OS=Triticum aestivum GN=gli PE=2 SV=2	1450.68	0.038084	83.182	5758600
QPQQPFPQQPQQPQQPFSQPQ	Unmodified	C0KEI1	C0KEI1_WHEAT Omega-gliadin (Fragment) OS=Triticum aestivum PE=4 SV=1	2487.19	0.1189	45.916	5720700
QQPQQPLPQPQQPQQPFPQ	Unmodified	Q94G96;M9TG60;Q94G98;Q94G94;Q94G97;E5KZU1;L7R5Y9;L7R599;L7R5A3	Q94G96_WHEAT Gamma-gliadin OS=Triticum aestivum PE=2 SV=1	2238.12	0.025334	61.127	5705500
SQQPQQPFPQPQQPQQS	Unmodified	K7XEG5;B6UKN6;B6UKQ5;B6UKQ1;A7XDG7;B6UKP1;B6UKM4;K7XEG8;K7XRJ1;Q94G94;B6UKN2;B6UKQ6	B6UKN6_WHEAT Gamma-gliadin OS=Triticum aestivum GN=ll918 PE=4 SV=1	1976.93	0.03923	63.691	5668900
QPSQLNPQAQGSVQPQQLPQ	Unmodified	A5JSA9;F4YT74;A5JSA4;P04725;Q41545;Q41529;J7HWD7	A5JSA9_WHEAT Alpha-gliadin OS=Triticum aestivum GN=Gli-G6 PE=2 SV=1	2172.09	0.038084	52.814	5620900
QQPQQPFPQSQQPRQ(de)PQ(de)QPFPQP	2 Deamidation (NQ)	L7R5A3	L7R5A3_WHEAT Gamma-gliadin OS=Triticum aestivum PE=4 SV=1	2742.32	0.017061	57.366	5358000
SQQQQPPFSQQQQSP	Unmodified	R4JBE8;R4JB50;R4JB34;R4JD42;Q6SPZ0;D2DII1;D3U317;B8R6A0;R4JBI2;Q6SPZ2;C3VN74;R4JAQ1;P10385;D2DII3;Q6SPY8;R4JB44;D3UAL5;Q19N55;Q19MN3;I1XB50;R4JAS6;O22116;Q19MN2;Q6SPZ1;Q0PW11;F8SGQ4;Q6SPY9;Q6SPY7;Q6QGW0;Q5MFH3;Q5MFH2;Q5MFH0;Q5MFG8;D2DII2;R4JB27;R4JBJ8;R4JAR7;C3VN76;Q6SPZ3;B3EY91;R4JF25;R4JFL5;R4JBH8;R4JB19;Q8W3U9;R4V1P5;M1GMA2;M1GL80;D2DII7;Q8W3V0	R4JBE8_WHEAT Low-molecular-weight glutenin subunit (Fragment) OS=Triticum aestivum GN=LMW-GS PE=4 SV=1	1741.8	0.043588	69.92	5353000
QLQPFPQPQPFPPQLPYPQPQ	Unmodified	A5JSA9;F4YT74;A5JSA4;P04725	A5JSA9_WHEAT Alpha-gliadin OS=Triticum aestivum GN=Gli-G6 PE=2 SV=1	2471.26	0.024587	57.616	5166200
QQFPQQQFPQQQFPQQQQFPQ	Unmodified	Q402I5	Q402I5_WHEAT Omega-5 gliadin OS=Triticum aestivum PE=4 SV=1	2659.26	0.046887	46.494	5126700
QPQQPFPQPQLPFPQ	Unmodified	Q9FUW7	Q9FUW7_WHEAT Omega gliadin storage protein OS=Triticum aestivum PE=4 SV=1	1775.9	0.013663	96.866	5118200
FPQQQ(de)FPQQQFPQQQFPQQEFPQ	Deamidation (NQ)	B6ETS1;B6ETS0;Q402I5	B6ETS1_WHEAT D-type LMW glutenin subunit (Fragment) OS=Triticum aestivum GN=glu PE=2 SV=1	2905.35	0.014104	59.975	5106000
QQPQQPFPQPQQQLPQPQQPQQSFPQQQR	Unmodified	B6DQB5;B6UKN0;F4YT72;D0ES83;F2X323	F4YT72_WHEAT Gamma-gliadin OS=Triticum aestivum PE=4 SV=1	3493.72	0.017742	44.161	5053400
FPQQQ(de)FPQ(de)QQFPQQQFPQQEFPQ	2 Deamidation (NQ)	B6ETS1;B6ETS0;Q402I5	B6ETS1_WHEAT D-type LMW glutenin subunit (Fragment) OS=Triticum aestivum GN=glu PE=2 SV=1	2906.33	0.048134	41.615	4724000
FPQQPQQPQQPFPQPQ	Unmodified	B6ETR9;Q9FUW7;C0KEI0;E5KZU3	B6ETR9_WHEAT D-type LMW glutenin subunit (Fragment) OS=Triticum aestivum GN=glu PE=2 SV=1	1918.93	0.017487	77.776	4440600
(gl)QPQQPFPQQPQQPQ(de)QPFPQPQQPFP	Gln->pyro-Glu,Deamidation (NQ)	B6ETR9;Q9FUW7	B6ETR9_WHEAT D-type LMW glutenin subunit (Fragment) OS=Triticum aestivum GN=glu PE=2 SV=1	2950.4	0.036803	40.137	4269300
HTPQ(de)EQ(de)FPQQQ(de)Q(de)FPQPQ	4 Deamidation (NQ)	B6ETS1;B6ETS0;Q7M1M4;Q402I5	B6ETS1_WHEAT D-type LMW glutenin subunit (Fragment) OS=Triticum aestivum GN=glu PE=2 SV=1	2095.91	0.043453	62.055	4259900
QQQQPPFSQQPPIS	Unmodified	R4JBE8;R4JB50;R4JB34;R4JD42;Q6SPZ0;D2DII1;D3U317;B8R6A0;R4JBI2;Q6SPZ2;C3VN74;R4JAQ1;P10385;D2DII3;Q6SPY8;R4JB44;D3UAL5;Q19N55;Q19MN3;I1XB50;R4JAS6;O22116;Q19MN2;Q6SPZ1;Q0PW11;F8SGQ4;Q6SPY9;Q6SPY7;Q6QGW0;Q5MFH3;Q5MFH2;Q5MFH0;Q5MFG8;D2DII2;C3VN75;R4JB27;R4JBJ8;R4JAR7;C3VN76;Q6SPZ3;C3VN77;P93794;R4JFH5;B3EY91;R4JF25;R4JFL5;R4JBH8;R4JB19;Q8W3U9;R4V1P5;M1GMA2;M1GL80;D2DII7;Q8W3V0	R4JBE8_WHEAT Low-molecular-weight glutenin subunit (Fragment) OS=Triticum aestivum GN=LMW-GS PE=4 SV=1	1608.79	0.025953	83.204	4099700
ELHTPQ(de)EQ(de)FPQ(de)Q(de)QQFPQPQ	4 Deamidation (NQ)	B6ETS1;B6ETS0;Q7M1M4;Q402I5	B6ETS1_WHEAT D-type LMW glutenin subunit (Fragment) OS=Triticum aestivum GN=glu PE=2 SV=1	2338.04	0.016206	67.646	4079300
SQQQQPPFSQQQQPPFSQQQQPPFS	Unmodified	R4JBE8;R4JB50;R4JB34;R4JD42;Q6SPZ0;D2DII1;D3U317;B8R6A0;R4JBI2;Q6SPZ2;C3VN74;R4JB44;D3UAL5;Q6SPZ1;Q0PW11;F8SGQ4;C3VN75;B3EY91;R4JF25;R4JFL5;R4JBH8;R4JB19;Q8W3U9;R4V1P5;M1GMA2;M1GL80;D2DII7;Q8W3V0	R4JBE8_WHEAT Low-molecular-weight glutenin subunit (Fragment) OS=Triticum aestivum GN=LMW-GS PE=4 SV=1	2926.36	0.043796	37.209	4021000
QPQQPFPQPQQPQQS	Unmodified	B6UKQ2;K7XEG5;B6UKN6;B6UKQ5;B6UKQ1;A7XDG7;B6UKP1;B6UKM4;P06659;M9TE83;Q6EEX1;B6UKP2;F2X0K8;B6UKQ4;F2X322;K7XEG8;K7XRJ1;Q94G94;B6UKN2;B6UKQ6	B6UKQ2_WHEAT Gamma-gliadin OS=Triticum aestivum GN=qp910 PE=4 SV=1	1761.84	0.00204	116.19	3717100
(gl)QAFPHQPQQQFPQPQQPPQ	Gln->pyro-Glu	K7XEG8;K7XRJ1	K7XEG8_WHEAT Gamma-gliadin OS=Triticum aestivum PE=4 SV=1	2238.06	0.048338	50.831	3665400
QPQQPFPQQPQQPFPQQPQQPFP	Unmodified	B6ETR9	B6ETR9_WHEAT D-type LMW glutenin subunit (Fragment) OS=Triticum aestivum GN=glu PE=2 SV=1	2741.34	0.017011	57.41	3652600
ELHTPQ(de)EQFPQ	Deamidation (NQ)	B6ETS1;B6ETS0;Q7M1M4;Q402I5	B6ETS1_WHEAT D-type LMW glutenin subunit (Fragment) OS=Triticum aestivum GN=glu PE=2 SV=1	1353.62	0.033125	98.048	3472800
HTPQEQFPQQQ(de)QFPQPQ	Deamidation (NQ)	B6ETS1;B6ETS0;Q7M1M4;Q402I5	B6ETS1_WHEAT D-type LMW glutenin subunit (Fragment) OS=Triticum aestivum GN=glu PE=2 SV=1	2092.96	0.016747	75.316	3408500
QPQPFPQQQPCSQQQQPPLSQQQQPPFPQQQPPF	Unmodified	F8SGN6	F8SGN6_WHEAT Low-molecular-weight glutenin subunit OS=Triticum aestivum PE=2 SV=1	3965.89	0.049499	30.273	3187400
QPQQQVPQPQQPQQP	Unmodified	M9TK56;B6DQB5;B6UKN0;F4YT72	F4YT72_WHEAT Gamma-gliadin OS=Triticum aestivum PE=4 SV=1	1754.87	0.020551	84.365	3105000
QPQQPFPQPQQAQLPFPQ(de)QPQQPFPQ	Deamidation (NQ)	K7XEG5;B6UKN6;B6UKQ5;A7XDG7;K7XEG8;K7XRJ1;B6UKN2;B6UKQ6	B6UKN6_WHEAT Gamma-gliadin OS=Triticum aestivum GN=ll918 PE=4 SV=1	3054.5	0.015222	50.132	*

[truncated: 1 more sheets: 1050-5B05]
